# Supplementary material for: PRL3-DDX21 Transcriptional Control of Endolysosomal Genes Restricts Melanocyte Stem Cell Differentiation
Source: Dev Cell. 2020 Aug 10;54(3):317–332.e9. doi: 10.1016/j.devcel.2020.06.013 (PMC7435699; doi:10.1016/j.devcel.2020.06.013)
Supplement: Table S1. DDX21 Mass Spec Peptides, Related to Figure 3 [file mmc3.xls]

## Sheet: Analysis
Gene names	Prl3a sample1	Prl3a sample2	Con sample1	Control sample2	Control sample3	Control sample4	Log2 fold change	P-value
l2hgdh	7236800	5477300	0	0	0	0	22.5999	0.0002952
noc2l	4496200	5209800	1335600	1035300	0	0	2.03344	0.00166149
cdk5	20211000	11525000	4361200	0	0	0	2.86332	0.00908274
fxr1	23622000	19326000	10605000	0	0	0	2.01785	0.0108755
klhl40a	14055000	15171000	4887800	7009800	0	0	1.29658	0.0122026
cby1	21674000	9084600	0	0	0	1606400	23.8745	0.0184758
ahnak	2657100000	1596200000	912860000	763640000	0	102460000	1.34313	0.0238426
srgap2	1881200	639550	0	0	0	0	20.2654	0.0295095
ebf3a	6992600	2042500	0	0	0	0	22.1071	0.0407148
ddx21	151890000	226640000	101660000	92584000	3288200	1148400	0.962538	0.0414622
ankle2	3692200	13367000	0	0	0	0	23.024	0.0450406
LOC101882408;LOC572200	21205000	8013900	6082600	0	0	429120	2.26414	0.0481708
myh9a	108960000	82122000	34322000	64967000	56091000	14195000	0.944486	0.0486706
arid3b	94846000	228190000	75701000	35968000	0	2218500	1.53247	0.0525004
pbk	4987800	1250800	0	0	0	0	21.5728	0.0526521
ddx20	106800000	92349000	46467000	76121000	6014000	8129500	0.70003	0.062797
nop56	22907000	9092100	8538800	5210700	1646400	0	1.21865	0.0759418
ankrd46a	25840000	4777100	0	0	0	0	23.8678	0.07651
trim47	1087500	6009300	0	0	0	0	21.7587	0.0781192
taf1	6315600	7035600	4128400	5426000	2219400	489010	0.482732	0.0923003
nat10	32665000	17286000	19725000	7552000	0	0	0.872829	0.0973645
DKEY-79N12.1-001;cdon	4838700	25866000	0	4755300	0	0	2.69085	0.101333
rpl6	105230000	133750000	87106000	78573000	0	1597200	0.528499	0.101616
CR388046.3	5252200	38311000	0	0	0	1769400	24.3766	0.103226
tuba8l3;si:ch73-199e17.1	128030000	34155000	23407000	35581000	1860200	0	1.45915	0.1048
gpatch1	28171000	14870000	19116000	0	0	2276700	1.17093	0.114565
dstyk	52710000	34748000	21914000	36530000	0	0	0.581535	0.115128
sdprb	14325000	1754900	1858500	0	0	0	3.11305	0.124844
rpp21	15234000	1573100	1338600	0	0	0	3.65027	0.127957
maptb	23805000	13095000	11778000	13493000	0	0	0.546138	0.130909
fam133b;fam133	10655000	20627000	4732600	13919000	2311500	0	0.746033	0.131609
nr2f5;nr2f2;nr2f1a	4919400	5663400	0	5500900	0	0	0.943982	0.132212
hic2	36998000	18356000	24934000	6895700	0	0	0.798314	0.134009
cdk8	48609000	22322000	31937000	7267800	0	0	0.855386	0.13909
mlh1	42820000	10014000	12854000	10267000	0	0	1.19226	0.140536
smad5	137790000	61303000	66777000	63502000	0	0	0.611838	0.141848
ccdc61	36261000	15534000	7971600	22313000	0	0	0.774228	0.144596
si:ch211-220f12.1	15951000	27550000	19498000	11052000	0	2681300	0.509876	0.147903
scaf4b	32045000	8806100	11408000	9717200	0	190780	0.95141	0.148631
idh3g	121380000	27141000	33092000	32401000	4002600	1815400	1.18125	0.148893
git2a	26771000	16557000	20980000	8673600	0	0	0.547092	0.152345
ptpn11a	19460000	1029500	0	0	0	1263200	23.2884	0.15442
rps10	96140000	36399000	37262000	47150000	0	2085300	0.650897	0.157692
myhz1.3	2547200000	757490000	505840000	1063300000	595620000	310690000	1.07454	0.159021
rps2	239470000	206990000	129920000	220500000	11551000	43665000	0.349446	0.161624
OTTDARG00000028184;zgc:162344	6944800	20921000	4268200	11369000	0	0	0.833513	0.163109
fam129bb	24503000	7644500	14096000	441620	0	0	1.14492	0.165844
cicb	18850000	39150000	9824900	27957000	0	535180	0.618358	0.169346
LOC100536795	130360000	13815000	30175000	8878200	0	0	1.88431	0.169596
ahr2	8472000	2010900	4146700	0	0	0	1.338	0.170038
pikfyve	12718000	12345000	4804800	13534000	0	0	0.45066	0.172279
rbm4.2	130830000	22504000	49979000	6340900	0	0	1.44496	0.172937
zgc:110712;DKEY-90G20.1	0	7332500	0	0	0	0	21.8059	0.177808
mcm3l	258650000	0	0	0	0	0	26.9464	0.177808
LOC567928	0	93888000	0	0	0	0	25.4844	0.177808
thrap3b	0	27386000	0	0	0	0	23.7069	0.177808
pcnt	15459000	0	0	0	0	0	22.8819	0.177808
gnl3	12676000	0	0	0	0	0	22.5956	0.177808
arl6ip4	10555000	0	0	0	0	0	22.3314	0.177808
dip2ca	8724000	0	0	0	0	0	22.0566	0.177808
sec63	0	6822400	0	0	0	0	21.7018	0.177808
mafa	0	6149100	0	0	0	0	21.5519	0.177808
rai14	5784900	0	0	0	0	0	21.4639	0.177808
katna1	0	5355700	0	0	0	0	21.3526	0.177808
p4ha1b	0	3415000	0	0	0	0	20.7035	0.177808
hp1bp3	0	693570	0	0	0	0	18.4037	0.177808
Uncharacterized protein	0	42453000	0	0	0	0	24.3394	0.177808
lpcat4	9152100	0	0	0	0	0	22.1257	0.177808
lyrm9	19160000	0	0	0	0	0	23.1916	0.177808
gyg1a	2849400	0	0	0	0	0	20.4422	0.177808
ddx27	4271700	0	0	0	0	0	21.0264	0.177808
haus5	32414000	0	0	0	0	0	23.9501	0.177808
jam2a	8263900	0	0	0	0	0	21.9784	0.177808
tnni2b.2	7686700	0	0	0	0	0	21.8739	0.177808
shcbp1	6061000	0	0	0	0	0	21.5311	0.177808
pole4	5584700	0	0	0	0	0	21.413	0.177808
mpp7	1708400	0	0	0	0	0	19.7042	0.177808
OTTDARG00000027506;zgc:109889;si:ch73-362m14.4	1302000	0	0	0	0	0	19.3123	0.177808
nup85	3327400	0	0	0	0	0	20.666	0.177808
pdia5	784160	0	0	0	0	0	18.5808	0.177808
rrp36	9361100	0	0	0	0	0	22.1582	0.177808
rfc5	0	1182000	0	0	0	0	19.1728	0.177808
Uncharacterized protein	0	3025600	0	0	0	0	20.5288	0.177808
otud6b	1944100	0	0	0	0	0	19.8907	0.177808
ptp4a3	10016000	4097600000	5166000	9351500	37979000	0	8.14436	0.178346
cep162	52843000	0	0	0	0	346760	24.6552	0.178943
myha	605240000	0	0	2974300	0	2659400	7.66881	0.179412
hkdc1	106710000	35486000	62113000	21155000	0	554150	0.772047	0.179746
DKEY-265M8.1-001;mrpl46	40214000	0	0	895110	0	0	5.48949	0.18178
mcm4	122840000	29339000	59562000	16207000	0	0	1.00609	0.183374
ccdc114	36807000	3798900	7346500	2653100	0	4864500	2.02175	0.185161
mcrs1	7582000	56688000	1779900	20101000	0	0	1.55447	0.186252
eif3i	26808000	20327000	27556000	0	0	0	0.774432	0.188132
ndufc2	18440000	3886900	8202900	2919500	0	0	1.00531	0.19002
nid2a	53322000	0	0	3557000	0	0	3.906	0.190762
nckap1	3934000	58328000	4423900	11951000	0	464020	1.92687	0.191832
myhz1.1	289980000	23743000	30681000	60671000	6200300	3449700	1.77998	0.191903
fam65b	10547000	18123000	0	16127000	0	1640300	0.830064	0.192152
ddx28	366360000	94595000	195150000	45836000	0	10096000	0.935677	0.19324
bptf	29350000	2825700	9252000	0	0	0	1.79813	0.193831
tpm1	108140000	0	0	0	0	8986500	25.6883	0.194439
vtg4	1702600000	1023400000	1079100000	1140600000	104540000	22067000	0.296421	0.195131
kansl1l	0	7657800	0	0	0	663080	21.8685	0.195247
tuba4l	3051200000	2796300000	2862600000	2110000000	92059000	66622000	0.23382	0.200011
atp5a1	199140000	125620000	107650000	157070000	5601500	5984800	0.294907	0.201753
tpm1	36069000	0	2817400	0	0	1735300	3.67832	0.202378
si:ch73-64e16.2	71405000	0	7608900	0	0	1107400	3.23027	0.202808
myhz2	2021800000	111700000	280100000	224860000	62579000	116660000	2.07898	0.203318
cfl1	60718000	0	7278300	0	0	0	3.06045	0.203422
ftsj3	37463000	0	4519700	0	0	0	3.05117	0.203622
opa1	5260700	0	0	0	0	642750	21.3268	0.204021
pycr1b	2256300000	318890000	854450000	273260000	0	7621300	1.19128	0.205762
tpm4a	436270000	21193000	22397000	92343000	12043000	0	1.99529	0.206544
wasf2	69954000	1546600	13352000	0	0	0	2.4209	0.20676
atad3b	226530000	20571000	64416000	26592000	0	1250200	1.44104	0.20804
arid3a	29113000	23338000	24238000	21100000	0	0	0.21025	0.211442
racgap1	5195700	22050000	986310	12121000	0	1696100	1.05566	0.211661
uck2b	17092000	888900	4701100	0	0	0	1.93539	0.211884
fbn2b	26685000	5705200	11003000	8356800	0	0	0.742493	0.214942
plrg1	298820000	187070000	240740000	162470000	0	11406000	0.269098	0.214973
cad	11111000	0	1812500	0	0	0	2.61594	0.21532
si:ch211-243j20.2	27065000	2912400	10601000	0	0	0	1.49967	0.215617
si:dkey-199k11.6;si:dkey-285e18.2;si:dkey-238o14.7;si:dkeyp-87d1.1;si:dkey-56m15.7	7870300	15321000	1289800	13400000	0	0	0.658769	0.215618
srsf4	333420000	274150000	278520000	264050000	71927000	33528000	0.163241	0.218338
plk1	303560000	228850000	252160000	213820000	7534400	11834000	0.19227	0.221246
sec61b	6073000	835380	2642900	0	0	368760	1.38623	0.221275
mcoln3a	601840000	205310000	395640000	133330000	39155000	22505000	0.609651	0.2225
tnnt2c	184190000	8650100	22841000	30059000	13031000	6774800	1.86607	0.223052
rpl7a	112440000	161570000	107820000	131550000	15668000	9065900	0.194986	0.224305
rps25	182210000	86861000	81803000	131070000	15784000	8370200	0.337994	0.224786
tnni2b.1	1029600000	139780000	236990000	255880000	14813000	200870000	1.24646	0.22567
myl13	1992100000	439960000	307300000	980820000	202130000	227870000	0.916912	0.226236
tpm3	513720000	53428000	82098000	113690000	53701000	72234000	1.53443	0.22629
si:dkey-156n14.5;LOC556764	423020000	166620000	170710000	274700000	0	4305800	0.4047	0.226311
myhz1.2	82762000000	16299000000	15381000000	34172000000	8844200000	14300000000	0.999345	0.226696
cwc22	116610000	28354000	68325000	13419000	932070	2007900	0.82651	0.228389
sphk2	11439000	50943000	4140100	28143000	2450300	3303800	0.950351	0.228826
tgm2b	12962000	944760	3581300	0	2125200	0	1.95723	0.230093
tpm2	576010000	37246000	120960000	104790000	2910300	46651000	1.44176	0.234235
tnnt3b	101360000	3745100	23630000	12459000	0	197280	1.5422	0.234263
polr3e	33758000	0	7607800	0	0	0	2.14968	0.235
eef2b;eef2l2	431340000	174090000	241350000	241120000	27260000	5415400	0.327521	0.237818
polr1a	16815000	0	4003800	0	0	0	2.07031	0.239403
prkcbb	32355000	6285100	10544000	13744000	0	0	0.669855	0.240056
cxxc1a	50577000	68817000	38918000	64929000	0	1252000	0.201271	0.240233
xrn2	7168500	3047000	4944000	0	0	3191400	1.04701	0.240539
Uncharacterized protein	20620000	0	3269400	0	0	2505000	2.65695	0.240642
LOC100536140	133280000	66263000	86088000	82385000	0	8508400	0.244182	0.240862
phf8	10934000	0	0	2676200	0	0	2.03056	0.241751
prpf3	34842000	112670000	37847000	67481000	2115000	6006700	0.485943	0.241955
med28	27767000	0	6884000	0	0	0	2.01205	0.242879
atp5b;zgc:163069	607920000	189070000	326380000	267330000	2028800	7233600	0.424803	0.243058
si:ch211-13c6.2	33172000	45658000	39635000	30800000	0	417520	0.162452	0.243193
LOC101884794	27905000	32949000	16938000	35253000	0	0	0.221551	0.243272
lmnb2	2044700	1362400	0	1214500	1778400	0	1.48818	0.245397
osbpl11	9462700	3507500	5447100	4830500	0	0	0.335697	0.245958
rps19bp1	33687000	27505000	8624200	38188000	0	4405600	0.386458	0.246008
abcf1	48591000	0	12478000	0	0	0	1.9613	0.246087
ndrg1a	122380000	17428000	52034000	26150000	0	0	0.838502	0.247001
ndufa6	27181000	12155000	23004000	4748000	0	0	0.503259	0.24745
tnnc1b	27950000	0	4021700	0	0	4513500	2.79697	0.247682
tpma	17491000000	1824200000	4766300000	4458600000	703710000	1591400000	1.06613	0.249447
rps21	31784000	7637000	14887000	12332000	1038600	1186800	0.53435	0.250423
cpeb4	0	23147000	0	6277300	0	0	1.88261	0.251419
chtopa	813520000	480080000	601580000	546410000	36640000	11006000	0.172282	0.251661
fxr2	290430000	143740000	209670000	160580000	1977000	3645700	0.22976	0.252103
smg9	31978000	0	8843200	0	0	0	1.85444	0.253439
si:ch211-194i10.5	136030000	24714000	74854000	11336000	3867700	3151300	0.899172	0.253478
dhx9	197970000	52247000	127240000	35726000	0	0	0.618609	0.254138
zgc:174288	0	6347600	0	1788200	0	0	1.8277	0.255414
zc3h13	141800000	32532000	75445000	42986000	0	2313200	0.557791	0.255935
rps28	77000000	95308000	55115000	98732000	0	8895500	0.163493	0.259925
smyhc1	18192000000	6323600000	1965000000	12241000000	5366900000	3390300000	0.7872	0.26129
btbd10b	8121100	69410000	6559600	33023000	0	0	0.969909	0.262662
wwp2;LOC100330031;itchb	30075000	13365000	27337000	0	0	0	0.668169	0.263686
tfdp2	22365000	2659500	11510000	0	0	0	1.12045	0.26384
myh9a	9960300000	3143200000	2017100000	6703100000	1675700000	930420000	0.587519	0.264207
si:dkey-36g24.3	92609000	954170	30152000	0	0	0	1.63369	0.264365
lrpap1	258070000	535170	78689000	1378400	981130	0	1.69146	0.264486
smtnl;poldip2	32931000	1712500	9961600	6401700	0	0	1.08212	0.266406
cherp	31567000	1751300	10835000	4704800	0	0	1.10035	0.266835
LOC557507	80189000	22612000	50272000	25242000	0	0	0.445038	0.266971
rcn3	377970000	0	119510000	341970	0	0	1.65702	0.269255
rps3a	3004600000	889700000	1712600000	1296800000	24002000	85731000	0.371888	0.269314
mylz3	5365700000	428850000	1751900000	1003400000	401490000	261610000	1.07249	0.269559
huwe1	376670000	142200000	264750000	150910000	25014000	4208900	0.319969	0.269764
dgkaa	166550000	86224000	147490000	61779000	0	3015600	0.272489	0.270221
rps6	696190000	302940000	401880000	459320000	35718000	9430400	0.214324	0.272438
myl10;myl2b;LOC100537244	171120000	2143100	49413000	8593800	4694200	9308200	1.57867	0.27333
dmd	69196000	123010000	73686000	99245000	0	4727800	0.152457	0.273501
tnnt3a	612040000	53231000	151370000	155060000	75371000	62377000	1.11838	0.274155
mtmr10	1552800	30011000	722080	12061000	0	1169100	1.30404	0.274507
mitd1	6245800	0	0	2064900	0	0	1.59681	0.275061
zgc:163073	146000000	16297000	28872000	41196000	39343000	7635500	1.21181	0.277955
si:dkey-67c22.2	30258000	20636000	11973000	31736000	0	0	0.219565	0.279322
actc1b	39106000000	8470900000	12983000000	16499000000	9870000000	6095100000	0.690427	0.279885
myh9b	1921800000	493970000	299380000	1212600000	328340000	165880000	0.676044	0.280108
zgc:103508	31960000	44129000	27925000	42670000	0	0	0.108122	0.280705
araf;raf1a	67207000	29920000	45920000	39582000	0	0	0.183914	0.281048
pdp1	12189000	0	4230100	0	0	0	1.52682	0.282052
ccdc93	0	18406000	0	0	6389800	0	23.1337	0.282102
ttna	101930000	60887000	63587000	83608000	28129000	4877100	0.145523	0.282187
rpl19	167660000	90394000	149580000	72164000	16357000	12445000	0.218778	0.282846
tbl3	50352000	2038600	17663000	7574000	0	0	1.05377	0.283578
zgc:111908	13485000	8453500	0	15013000	0	0	0.547253	0.283986
mcm3l	3530300000	384360000	1739000000	431560000	0	9492100	0.85082	0.284296
ncl	550970000	253810000	498520000	129860000	2948700	8055700	0.356957	0.286119
nol7	104820000	7412900	50695000	0	0	0	1.14658	0.286666
brd9	33815000	0	12104000	0	0	0	1.48218	0.286793
ddx56	239770000	19843000	116270000	10860000	1897300	561240	1.03006	0.287182
LOC100149074	11586000	0	4158100	0	0	0	1.47839	0.287207
nrbf2b	5324400	0	1938500	0	0	0	1.45768	0.289494
msh2	66759000	2226600	28025000	1361700	0	0	1.23113	0.290495
cep290	10605000	0	3408300	971720	0	0	1.27574	0.291308
zmat2	125010000	97634000	87202000	124780000	0	4473900	0.070797	0.291737
Uncharacterized protein	8054300	25651000	3121400	19266000	3936300	1007000	0.590288	0.292768
nos1	25259000	0	7329100	3702800	0	0	1.19512	0.2935
thoc7	451700000	354200000	335240000	439570000	1444100	18739000	0.0567583	0.294006
rpl12	132660000	37265000	78523000	54234000	15902000	0	0.35611	0.294463
ing5b	24547000	2513900	2061800	12808000	0	0	0.863825	0.295824
pold1	18604000	0	7080900	0	0	0	1.39361	0.296903
ing4	307610000	126620000	254100000	106820000	0	334350	0.26678	0.29698
si:dkeyp-80c12.10	60763000	17289000	45130000	11428000	0	623070	0.464704	0.299105
chd8	290120000	82434000	208050000	73801000	0	299740	0.402517	0.299621
adsl	754080000	0	293300000	0	1415000	389630	1.36234	0.301172
dpy30	24941000	16279000	22934000	16288000	0	0	0.0716814	0.301995
casz1	0	14227000	0	5577100	0	0	1.35104	0.302114
ndufa4l	111330000	72040000	54013000	112880000	0	7921900	0.135834	0.30423
rpn1	203050000	69410000	140280000	91721000	0	1401600	0.231913	0.304932
mcm2	205520000	2221800	83365000	6100500	0	0	1.21539	0.305077
cbll1	56336000	2608300	27077000	0	0	0	1.12228	0.30539
utp6	90790000	2030700	39919000	0	0	0	1.21737	0.305465
mccc2	362550000	1670700	148170000	0	0	0	1.29756	0.305906
tnni2a.4;tnni2a.2	240380000	1112400	93556000	8620400	1340700	999760	1.24092	0.306016
myh10	2759100000	806430000	460200000	1893500000	688340000	309050000	0.599186	0.306123
acta1b	195460000	20661000	82439000	50599000	0	17973000	0.700001	0.306921
vtg1	5618300000	2113300000	4075600000	2533600000	607550000	90768000	0.226291	0.306993
pfkma	261790000	14711000	132430000	0	0	0	1.06205	0.309896
rps8;rps8b	92569000	78149000	111990000	38421000	18791000	6068900	0.182705	0.310325
myl12.1	403590000	71728000	112100000	195970000	85315000	25489000	0.625635	0.310729
wdr20a	7264100	7463600	4501300	9268700	0	1417700	0.0970036	0.311011
prpf4	21296000	3934400	14534000	0	0	1096000	0.795731	0.31165
zgc:171772	621200000	232410000	373480000	383170000	0	59143000	0.173951	0.312864
cct4	247120000	48004000	166910000	26446000	2571000	2463800	0.610062	0.313415
wdr75	39632000	397240	17245000	0	0	0	1.21488	0.313853
ubb;uba52;rps27a;si:ch211-202a12.4;ubc	18186000	3887100	14968000	9689300	51749000	70445000	-0.159726	0.315062
fmnl2b	68619000	97601000	86512000	77574000	513780	1670600	0.0186418	0.315854
psmc2	0	0	3496500	0	2824600	0	#NUM!	0.31722
zgc:55733	15963000	0	6796400	0	0	0	1.23189	0.318018
unc45b	78488000	9131100	42018000	15185000	0	0	0.615155	0.318491
ssb	40335000	27043000	13736000	45210000	0	2678500	0.192884	0.318988
zgc:152720;nedd4a	35854000	7980600	26135000	3849900	0	0	0.547834	0.31991
rpl10a	161660000	38719000	119270000	16593000	3475000	7092900	0.560579	0.320066
LOC100331639	874410000	305620000	148860000	568990000	420820000	175130000	0.717069	0.320271
uggt2	9578400	3265300	8624600	0	0	0	0.574531	0.320846
tns2b	12392000	44013000	3299300	33616000	4949000	4571400	0.611604	0.321115
cep162	1418800	0	613470	0	0	0	1.20961	0.32122
usf2	72439000	9975100	41404000	14450000	0	0	0.561231	0.321235
map2k2a;map2k1;map2k2b	29776000	5231200	15894000	10729000	0	0	0.394979	0.321754
rictora	2812600	116470000	12542000	49027000	0	2289900	0.954108	0.322652
srsf5a	167660000	59703000	141190000	41941000	2478400	3118100	0.312121	0.323495
gemin2	98170000	231500000	87666000	200580000	0	5458500	0.193722	0.323888
tnni1c	74027000	3751900	27333000	0	0	20574000	1.50874	0.32448
cdk1	36187000	8890600	24497000	11413000	0	0	0.328025	0.325037
fmr1	56062000	56836000	16888000	80298000	0	820970	0.2162	0.325085
mthfd2	9273300	0	4088800	0	0	0	1.18141	0.325382
slit3	23763000	0	10504000	0	0	0	1.17778	0.325926
cactin	372460000	393290000	330700000	439370000	2135700	12367000	-0.00811613	0.326337
riok1	54140000	5351200	28779000	9532800	0	0	0.634887	0.327011
supt5h	314840000	106190000	250300000	103950000	0	414940	0.249155	0.327598
ctr9	114520000	2609900	55730000	0	0	0	1.07158	0.328449
si:dkey-61p9.11	102180000	0	28427000	0	0	26935000	1.84578	0.328578
srrt	30539000	1298700	15823000	255010	0	0	0.985647	0.329366
atp5j	26011000	0	8967500	4922600	0	0	0.905065	0.329945
lrrc40	76396000	1263700	36333000	693170	0	0	1.06862	0.330044
sacm1lb	17317000	1531700	9506600	2199200	0	0	0.687241	0.332439
timm8b	47479000	6369200	31626000	0	0	0	0.767787	0.333221
foxk1	61545000	28778000	60723000	14223000	0	3059700	0.269242	0.333988
mdn1	189790000	6233900	93881000	2679300	0	7387700	1.02153	0.334524
adrm1;adrm1b	9367100	0	4318100	0	0	0	1.11721	0.33532
ybx1	35731000	25811000	27060000	33568000	0	10472000	0.0215871	0.335835
wu:fj34h05	10622000	0	4913000	0	0	0	1.11238	0.336095
akap8l	849250000	218360000	643690000	186430000	0	613140	0.362993	0.33615
cdk5rap1	70017000	116830000	6319700	137130000	0	525440	0.381312	0.3363
gb:ai877918	0	414890	7718000	8745300	0	0	-5.31038	0.336364
bmp2k	35245000	2828600	20946000	0	0	0	0.862116	0.336865
cirbpb	11643000	5168100	7646600	8471000	0	0	0.0607772	0.337671
mcm6	243170000	28248000	151750000	14115000	3822500	1126900	0.710507	0.338156
myhz1.1	21338000	0	8514400	0	0	2944600	1.32545	0.338988
si:ch211-79l20.4	0	0	12270000	3015000	2289900	0	#NUM!	0.339448
tardbpl	118980000	4749700	61894000	5836900	0	0	0.869306	0.341167
slc25a5;slc25a4;slc25a6	861680000	264990000	517290000	481620000	15814000	79664000	0.173638	0.341408
mylpfa	416190000	11793000	203360000	18779000	9718100	6584500	0.946091	0.34174
rpl13a	99241000	89143000	57167000	125320000	4826100	1544000	0.0458827	0.341802
mrpl22	8730500	25650000	9580700	20570000	0	0	0.189399	0.343285
luc7l	256290000	358250000	98062000	437940000	0	27816000	0.197269	0.343312
prpf18	57975000	0	26455000	2790600	0	0	0.987211	0.343482
myl6	177120000	8964500	80724000	28989000	6680300	8266600	0.762223	0.34353
actc1a;acta1a;acta2	918720000	17813000	281350000	245690000	25626000	70198000	0.829417	0.344358
pfklb	22258000	33551000	7584700	40410000	0	183100	0.217623	0.345301
aass	17046000	0	8218700	0	0	0	1.05245	0.34603
pkn3	43510000	2171400	21055000	7675000	0	0	0.669049	0.346416
nfya;nfyal	54949000	8392800	14985000	32994000	0	0	0.400755	0.347004
triob	30975000	9439000	18449000	18349000	0	0	0.135228	0.347151
slc39a13	0	8887800	0	4325400	0	0	1.03899	0.348345
nfs1	694430000	160390000	522300000	138430000	0	1702600	0.37156	0.348593
chrac1	10743000	0	5257300	0	0	0	1.031	0.349735
mcm7	428930000	44918000	257910000	58706000	1011100	0	0.58169	0.350183
rpl22l1	140910000	20734000	87180000	33559000	0	0	0.420928	0.351221
golga4	378860000	7531500	190690000	20931000	0	0	0.868581	0.351474
myl1	472100000	5815100	229190000	0	4366500	30128000	1.06021	0.35288
kif13ba	0	122690000	0	57832000	0	7770100	1.08508	0.354794
tsc2	24650000	4684500	19206000	0	0	0	0.611041	0.355283
si:ch211-119n15.3;ago1	72630000	66506000	70977000	74608000	0	7441900	-0.065366	0.356608
hdlbpa	537730000	2878200	271410000	11054000	0	0	0.936516	0.35734
ikbip;zgc:85944	232090000	15388000	138330000	9762600	0	0	0.740801	0.357926
tnip1	28767000	0	14540000	0	0	0	0.984388	0.358066
sf3b1	44760000	98208000	81272000	58813000	0	0	0.0293898	0.358069
snrpa	13831000	0	6628700	0	0	888140	1.06111	0.359085
myo18ab	397950000	9891100	209920000	14366000	7284500	1981100	0.862668	0.360232
riok3	11723000	7944000	8976700	11346000	0	0	-0.0473152	0.360532
tdrd3	8719000	1135300	5627600	1487300	0	0	0.46991	0.36186
kpna2	527090000	188120000	432650000	225050000	1987700	8603300	0.120937	0.36263
hip1	28717000	39431000	24625000	44141000	0	1909400	-0.0130241	0.363445
rps14	2359700000	485060000	1413300000	1023300000	28373000	23531000	0.223438	0.363563
ppp1r14aa	416620	31139000	1538700	16050000	0	217140	0.843248	0.363783
Uncharacterized protein	62870000	8165900	38530000	14144000	0	1831800	0.431457	0.364071
LOC100330539	28924000	10420000	13698000	23189000	0	0	0.0930312	0.364084
hspd1	314740000	31945000	196700000	36958000	2866900	5976700	0.569227	0.366242
nansb	197020000	0	102660000	0	0	0	0.940468	0.366273
ebf2;coe2	25587000	10026000	18178000	16672000	0	0	0.0312453	0.366356
myh11a	173840000	62579000	55976000	144030000	32977000	21146000	0.241303	0.367231
CABZ01113899.1	17038000	2769600	13037000	0	0	0	0.603442	0.368173
ctnnbip1	25348000	0	13299000	0	0	0	0.930554	0.368175
lsg1	33242000	1912900	20208000	971400	0	0	0.731064	0.369405
gart	808570000	564130000	488160000	898020000	0	56209000	-0.0140982	0.370732
serbp1b	6338900	0	3357800	0	0	0	0.916716	0.370861
dock8	11857000	0	6285300	0	0	0	0.915686	0.371062
rbm34	21748000	2730000	15707000	0	0	0	0.640078	0.372367
pip4k2aa	19547000	0	10460000	0	0	0	0.902064	0.373743
smad2	37300000	0	19389000	1444200	0	0	0.840291	0.374243
orc1	81656000	14980000	48508000	34786000	0	0	0.214348	0.37495
hells	63407000	0	34122000	0	0	0	0.89394	0.375359
ascc1	148510000	13431000	82701000	38847000	0	0	0.413942	0.375966
ddx5	5589800000	465810000	3514100000	546360000	13677000	33869000	0.576629	0.375972
snrpa1	137530000	14444000	90387000	13826000	1334900	1384600	0.544289	0.376256
znf292b	1518500	41280000	0	24303000	0	1182400	0.816426	0.376677
glg1a	51307000	0	27420000	0	881900	0	0.903927	0.377122
atp10a	0	17536000	0	3404600	0	7806200	2.36476	0.379568
pycr1a	9064200	0	4974500	0	0	0	0.865628	0.381089
tmco6	20744000	0	11395000	0	0	0	0.864293	0.381363
slc25a12	182660000	2192700	104260000	0	0	0	0.82619	0.382409
si:ch211-166a6.5	1600700000	34297000	932710000	24517000	1152100	0	0.772355	0.384085
aip	24167000	0	13403000	0	0	0	0.850482	0.384217
rbm39b	265170000	173860000	217480000	246880000	8267200	15943000	-0.0809242	0.384242
thada	236150000	9531400	145740000	0	0	1219700	0.753392	0.384402
git1	322910000	434480000	339900000	464720000	3578500	5140700	-0.0872712	0.384588
kif23	59630000	51142000	28661000	80521000	0	2772100	0.0208582	0.384978
trpc4a;LOC555897	0	13112000	0	0	0	7305000	22.6444	0.385584
flii	39490000	3535900	24713000	6545800	0	413340	0.460943	0.38732
ppie	86393000	22574000	75778000	12103000	0	243320	0.310268	0.387482
syf2	235280000	52518000	186990000	50218000	0	4460300	0.278904	0.387534
igf2bp3	587460000	83427000	436810000	47114000	2384400	0	0.471289	0.388349
pank4	49553000	0	27869000	0	0	0	0.830311	0.388454
smc3	18567000	0	10451000	0	0	0	0.8291	0.388711
acad11	86688000	0	48935000	0	0	0	0.824966	0.38959
cyc1	104930000	0	59306000	0	0	0	0.823177	0.389971
acin1b	39970000	158770	22797000	0	0	135980	0.815793	0.39
llgl1	136700000	5406700	84894000	0	0	2967400	0.74324	0.390807
rbm27	17350000	3983700	5734000	12938000	0	638090	0.192258	0.390834
znf280d	14940000	14286000	16756000	15104000	0	0	-0.124494	0.391067
glulb	161350000	7792200	100630000	8987300	443880	0	0.625761	0.392894
rprd1b	6099500	0	3497200	0	0	0	0.802491	0.394428
rps24	180890000	54908000	111950000	102000000	47789000	5553900	0.140278	0.394645
smg1	18220000	0	10464000	0	0	0	0.800089	0.394951
usf1	28545000	0	14431000	4146100	0	0	0.619713	0.395417
u2af2a;u2af2b	297180000	30503000	180770000	76284000	0	6009200	0.350229	0.395712
hspb1	24922000	6981300	22730000	3674300	0	0	0.272933	0.39595
ppp1r8b	33010000	0	19024000	0	0	0	0.795083	0.396044
polr2k	59826000	4605500	29279000	19950000	4988400	0	0.388258	0.397147
tjp1b	12413000	0	7197400	0	0	0	0.786304	0.397974
ppp2r1b	183330000	37124000	143020000	42740000	0	0	0.247038	0.398548
atpif1b	182980000	20318000	127080000	20268000	6154800	417360	0.464369	0.398829
slbp	2436700	0	1418900	0	0	0	0.780156	0.399335
tnnc2;si:rp71-17i16.4	516180000	20258000	274730000	26617000	4985500	98625000	0.831986	0.399947
sp4	17223000	0	10056000	0	0	0	0.77628	0.400197
epc1b	140370000	116010000	140680000	140960000	0	357400	-0.135569	0.400311
zgc:171298	192450000	37462000	133070000	72691000	0	0	0.160112	0.401031
ddx54	96076000	60722000	100790000	65961000	0	0	-0.0887883	0.401705
dock6	4360900	0	2559100	0	0	0	0.768989	0.401826
rpn2	49210000	0	28942000	0	0	0	0.765787	0.402545
gmppab;gmppaa	24884000	0	14648000	0	0	0	0.764515	0.402831
fmo5;si:dkey-239i20.2	35412000	0	20865000	0	0	0	0.763153	0.403138
dixdc1b	44250000	86557000	62039000	76185000	0	2455700	-0.0795684	0.403864
naf1	41181000	43232000	61147000	26377000	0	879290	-0.0522135	0.404249
pnpla7b	0	42825000	0	25348000	0	0	0.756581	0.404623
krt8	100880000	84247000	86816000	114610000	10588000	3293600	-0.121735	0.407119
tcp1	203690000	24585000	152650000	12296000	3592800	0	0.468779	0.407902
cct7	147810000	18287000	109170000	16295000	1682800	0	0.404741	0.409311
tpm2	8129700	0	2081600	14153000	58124000	11437000	-0.997798	0.409905
rpl9	1696900000	194280000	1163700000	347320000	3863600	3682200	0.323764	0.410586
rbm4.3	99099000	13545000	74332000	14233000	0	0	0.346962	0.411504
ap3d1	4011800	15735000	1149900	13590000	0	3211100	0.421892	0.411623
rpl13	233400000	394240000	149300000	455070000	54258000	30211000	0.0545053	0.411626
rybpa	0	5813800	0	3519100	0	0	0.724275	0.412053
aldh18a1	4905400000	368360000	3369900000	395390000	14299000	12325000	0.486071	0.412432
rfc5	33378000	7151800	30091000	0	0	923010	0.429651	0.414637
fryl	30598000	8084500	26818000	8006600	0	0	0.151574	0.415786
rpl37	5733600	1323700	4930800	0	0	1160800	0.517295	0.415911
cyfip1	211840000	198740000	146630000	291480000	1173100	10300000	-0.0936298	0.416382
aldh2.2;aldh2l;aldh2.1	806550000	79807000	566210000	71960000	60132000	0	0.473947	0.417437
snrnp35	21199000	95600000	26203000	78212000	0	0	0.161699	0.41833
mphosph10	286530000	2150900	180110000	0	0	0	0.680597	0.418426
alyref	552200000	109940000	453760000	100130000	3739500	16162000	0.257537	0.418917
sf3a1	65641000	36527000	73529000	29735000	0	5116200	-0.015394	0.419847
nkiras2	7314900	3000800	8389800	0	0	0	0.298133	0.420477
scaf1	12226000	28049000	13797000	26993000	0	2038200	-0.0183309	0.42052
srsf6a	115910000	67447000	112610000	85610000	8264700	1962800	-0.112447	0.420774
snrnp70	175020000	9613900	121760000	3426400	0	1269600	0.56059	0.421258
cebpd	18020000	0	11004000	0	0	528250	0.711571	0.421832
zgc:103697	80111000	273480000	105050000	229060000	5948400	21625000	0.0817584	0.422765
mapk12b	27423000	0	17138000	0	0	0	0.678188	0.423021
arid2	82674000	6481400	59377000	5368100	0	0	0.461551	0.42304
wdr46	79530000	56371000	73863000	77975000	0	1446800	-0.159977	0.424512
usp10	416030000	19615000	286060000	13536000	0	347500	0.540135	0.424872
ptbp1b	16160000	2377200	11495000	4773500	0	0	0.188342	0.42558
tbl2	22777000	0	14381000	0	0	0	0.663414	0.42663
sacm1lb;sacm1la	29067000	6502000	21349000	11566000	2620700	484050	0.111875	0.426962
mcfd2	353370000	0	223420000	0	0	0	0.661421	0.42712
acaca	449340000	6799300	286610000	16424000	1944900	2187700	0.589995	0.427402
pole2	8003000	0	5065100	0	0	0	0.65995	0.427482
npm2b	0	0	33175000	1438700	6428900	0	#NUM!	0.427904
farp2	71233000	26748000	63700000	37257000	0	0	-0.043167	0.428664
trpt1	74215000	565000000	51708000	438220000	0	29282000	0.383732	0.428977
dpysl5a	1149500000	90688000	634070000	353470000	0	143450000	0.328648	0.429782
ncaph	140900000	3153500	94363000	662800	0	106740	0.600214	0.429873
cttn	171340000	47463000	161240000	33111000	0	2905300	0.170968	0.430105
vim	2906400	638140	4644500	1725200	78534000	16868000	-0.845627	0.430253
wdfy3	53719000	1760800	35120000	2303700	2426000	0	0.56801	0.430575
edc4	2605800000	1672000000	2680900000	2069100000	2433000	48199000	-0.151058	0.431194
psmd9	0	0	7117400	1710800	0	0	#NUM!	0.432015
pcxb	19381000	1698600	14977000	0	0	0	0.493099	0.432856
kansl3	82318000	160320000	40716000	191540000	0	2857500	0.0630896	0.433515
suz12a	17915000	10032000	21359000	0	0	6962600	0.387849	0.433662
mbip	10807000	8622400	7003900	14113000	0	0	-0.120157	0.434174
tma16	372710000	171910000	326370000	263850000	2146800	7322500	-0.116003	0.435193
evplb	0	0	0	4782300	1105500	0	#NUM!	0.435588
ddx41	112200000	135220000	123890000	154750000	9025600	4004600	-0.17144	0.43585
limch1a	28492000	6502700	21452000	11429000	2218400	1070400	0.0898823	0.436673
ddx6	127240000	2441500	84541000	4877300	0	0	0.536331	0.43735
tardbp	38444000	39558000	26249000	57931000	2120400	0	-0.109966	0.43813
pfkmb	12992000	1511800	10675000	0	0	0	0.442195	0.438131
bckdha	176100000	0	114900000	0	0	0	0.616016	0.438512
fam32al	3378700	0	2208500	0	0	0	0.613401	0.439181
si:ch1073-55a19.2	304370000	128470000	298000000	155000000	0	1424500	-0.0656772	0.439521
mettl17	1183800	43313000	654220	29735000	0	444970	0.550142	0.439668
kpnb1	153610000	47002000	133980000	67072000	1145800	1116700	-0.00316078	0.440034
klhl41a	6588700	5420400	8142500	5272600	0	442600	-0.15973	0.440275
ddx42	6394700	75234000	2965800	57011000	0	2122500	0.444672	0.440868
mrpl14	60703000	131680000	20203000	156640000	0	1482500	0.121512	0.441631
fbl	595540000	794640000	703840000	872490000	9752300	18836000	-0.181298	0.441722
si:ch211-288g17.3	0	0	0	752220	3489700	0	#NUM!	0.441777
adnpb	0	12040000	0	7930500	0	0	0.602352	0.442024
aurkb	113670000	15841000	96752000	2852900	0	0	0.378786	0.442294
atp2a1	309890000	140360000	244390000	249940000	0	2809500	-0.134748	0.442435
phldb1b	120210000	35600000	114900000	31139000	2468700	144240	0.0934341	0.442861
nipblb	93250000	3342200	65179000	3826900	0	0	0.485187	0.443206
lyrm4	249360000	149040000	282680000	135910000	36370000	10317000	-0.0713202	0.443264
alk	0	11738000	0	7775900	0	0	0.594105	0.444163
pkn1a	46003000	1009900	32032000	0	0	0	0.553543	0.444229
slc25a24	17618000	0	9242000	4554200	0	0	0.352779	0.444886
med1	63652000	53525000	66766000	67777000	0	2493000	-0.199378	0.445352
rbm22;LOC100536002	81471000	23707000	81905000	11791000	0	737120	0.166774	0.446144
tle2	13407000	0	8937200	0	0	0	0.585092	0.446516
ercc6l	91017000	12445000	58253000	38817000	0	749390	0.0920036	0.447131
foxp4	13120000	0	8765900	0	0	0	0.581794	0.447382
myh14	556070000	187890000	110650000	420130000	282450000	159380000	0.487111	0.447802
cdc40	142920000	42926000	142400000	29751000	0	1258600	0.110433	0.449005
dhx8	281040000	114800000	198660000	228840000	4427300	19469000	-0.111007	0.449744
pds5b	62677000	1169500	43935000	0	0	0	0.539237	0.449769
arcn1a;arcn1b	23909000	0	15401000	1549400	0	0	0.496234	0.449792
pafah1b3	246550000	3299900	169840000	3140400	0	0	0.530453	0.450387
mrps15	1997400	32120000	0	24332000	0	829470	0.487653	0.450958
rplp0	28123000	11202000	28416000	12404000	0	0	-0.0538294	0.451826
chtf18	61081000	0	41325000	0	0	104220	0.563709	0.452565
ywhaba;ywhabb;ywhaqb;ywhaqa;ywhah;ywhag2;ywhag1	1327000	0	6460800	0	4323100	0	-2.28354	0.454879
prpf8	558370000	477340000	556480000	641170000	2140000	26384000	-0.209586	0.45512
rps20	173790000	197110000	97812000	291900000	15071000	9655300	-0.0713781	0.455495
zc3h3	0	7653000	0	5233700	0	0	0.548194	0.456327
pnn	648440000	75781000	528710000	61272000	1552100	3950000	0.295759	0.457082
hsp90ab1;hsp90aa1.2;hsp90a.1	6753800	2227500	21996000	5230800	12442000	1213900	-1.60003	0.45781
rpl23a	514010000	105150000	438490000	138320000	4073200	9636200	0.102216	0.458153
lnx2b	11093000	0	7691200	0	0	0	0.528369	0.461716
zgc:136929	155380000	18875000	132390000	7223800	0	0	0.319759	0.46199
rps26l	173140000	132680000	227390000	101460000	31675000	6727700	-0.104747	0.462036
Uncharacterized protein	31505000	0	21876000	0	0	0	0.526232	0.462301
supt6h	66391000	542340	45874000	2518200	0	0	0.46795	0.462339
Uncharacterized protein	18157000	143690000	57214000	96411000	0	1095100	0.0752176	0.462778
vtg5	5782900000	2143400000	5680600000	2407700000	468710000	126100000	-0.0291889	0.463064
cct2	787920000	49926000	604830000	44814000	0	646750	0.367036	0.463466
cyfip2	12443000	35022000	1487200	40241000	0	0	0.185841	0.463827
uprt	0	0	17800000	2895600	0	0	#NUM!	0.463894
si:ch211-262h13.3	13533000	0	9442400	0	0	0	0.519256	0.46422
tsr1	267160000	29825000	198480000	61183000	9486600	3129500	0.19375	0.464523
vps72	281750000	399860000	340400000	442400000	0	33522000	-0.199697	0.464921
nup205	108320000	7492500	83766000	7621400	0	0	0.341724	0.464996
sp3b	18922000	5255100	20311000	0	0	0	0.25138	0.465057
golga2	1063300000	896190000	1355800000	896670000	18475000	45581000	-0.20103	0.46534
si:dkeyp-84f3.7	5325400	35397000	5684200	29629000	0	1397700	0.205615	0.465547
papss2b;papss2a	24296000	0	17016000	0	0	0	0.513827	0.46572
histh1l	0	1165600	3786800	3951900	40680000	0	-2.73102	0.467236
ruvbl1	1432900000	1670900000	1748500000	1894400000	9985900	50976000	-0.231052	0.467409
zgc:153606	32842000	0	23104000	0	0	0	0.507399	0.467504
tktb	35886000	2796700	29409000	0	0	0	0.395431	0.468233
sin3b	214810000	42557000	190100000	50785000	0	0	0.0954825	0.46846
thrap3b	712780000	602640000	680270000	846920000	31098000	63376000	-0.215356	0.469774
smu1a;smu1	74278000	52479000	88998000	55197000	0	6284500	-0.185956	0.470545
rnaseh1	10629000	7319600	13601000	6500500	0	0	-0.163432	0.471297
gch2	42863000	0	30443000	0	0	0	0.493622	0.471356
srrm1	129120000	15004000	108530000	10927000	1950300	0	0.270819	0.471787
pax3a;pax3b;pax7a;pax7b	17080000	20556000	24583000	19702000	0	0	-0.234705	0.471866
sdha	37975000	13441000	22652000	33507000	0	319350	-0.1273	0.472252
pl10;ddx3	1604400000	526680000	1541800000	651860000	26642000	62260000	-0.0417552	0.472918
LOC560573	75353000	24796000	61527000	48159000	0	0	-0.131231	0.473246
wbp11	29738000	17198000	34570000	18083000	0	0	-0.165821	0.473765
pycr1b	651750000	27697000	485700000	51249000	0	0	0.339576	0.473917
galnt6	0	30583000	0	21871000	0	0	0.483711	0.474151
mthfd1b	1688700000	6320400	1211700000	16227000	0	1415600	0.465078	0.474742
rps5;zgc:153322	214970000	69565000	200790000	96726000	8377900	1962400	-0.0643611	0.474745
brpf3b	5332000	6106200	9219500	3362400	0	0	-0.13749	0.47527
arglu1b	342440000	261460000	421720000	277740000	8845300	8682100	-0.211932	0.475698
eif2b3	156420000	11353000	121050000	19127000	0	0	0.259261	0.476161
nt5c2a;nt5c2b	4256100	0	2911000	0	351920	0	0.548017	0.477551
trmu	17519000	7128700	16026000	11387000	0	818840	-0.153407	0.477954
heatr1	74219000	6921700	59138000	7282800	3955900	485840	0.288791	0.478806
ruvbl2	3743700000	3388100000	4907700000	3497300000	15665000	87764000	-0.236982	0.48057
zgc:171719	44408000	63328000	6979800	149640000	672730000	88010000	-0.539766	0.480956
mpp6b;mpp6a	21697000	1702300	18279000	0	0	0	0.356278	0.481188
glud1b	120440000	12151000	93523000	25540000	1276600	0	0.155258	0.481609
magi1b	0	7156300	0	18186000	60837000	1442000	-1.34554	0.482634
pard6gb	197900000	170250000	226610000	213460000	1444700	0	-0.257439	0.483047
atpif1	437490000	2251000	317720000	14350000	0	0	0.405167	0.484046
LOC100329792	294780000	3094100	218700000	3904800	0	746640	0.420218	0.484116
suds3	381730000	58623000	339110000	58761000	0	0	0.14636	0.48426
txlna	0	1047600	11110000	3113300	0	0	-3.7631	0.485244
krr1	99242000	11459000	28426000	48894000	0	46497000	0.517755	0.485284
pelo	211200000	89904000	215180000	119430000	0	4745200	-0.152219	0.485879
cdc5l	548170000	167110000	522540000	221120000	9445400	18813000	-0.0561351	0.486032
wdr3	100530000	0	74080000	0	0	0	0.44047	0.486583
myo6a	264480000	140310000	180990000	239480000	122340000	35201000	-0.0548292	0.486618
tmod2	18511000	24543000	0	48473000	245000000	43547000	-0.171034	0.487109
ik	516530000	104250000	479050000	111610000	0	7109800	0.0717542	0.488272
ndufa9a	611970	31200000	1518500	21624000	0	3999300	0.459025	0.489968
cdc25b	0	8282000	0	6155100	0	0	0.428197	0.49018
si:dkey-16i5.10	18036000	5365600	20593000	0	0	0	0.184453	0.490541
matn4	118730000	19648000	96581000	33670000	12486000	0	0.0873201	0.490899
vtg7	432280000	75097000	386890000	73372000	28109000	2570400	0.140603	0.490932
notch2	16483000	0	12275000	0	0	0	0.425256	0.491047
eif4a3	928920000	190110000	826540000	252150000	36879000	30942000	0.0529684	0.49128
ppp2r3b	20247000	12069000	29673000	0	0	678780	0.123098	0.491348
prpsap1	454890000	0	339120000	0	0	0	0.423722	0.4915
polr2f	39256000	2262900	32307000	815920	0	0	0.325938	0.491906
naa10	73847000	0	52762000	5352800	0	0	0.345634	0.49237
cdc73	370320000	4953500	281490000	7406400	0	0	0.37739	0.493152
ctps1a;ctps1;ctps1b	72759000	402580	55014000	362650	0	0	0.401808	0.493976
prkrira	86696000	2472900	65758000	7064600	0	0	0.292154	0.49488
cpne3	12281000	2822600	2590500	11937000	0	509870	0.056106	0.496868
mthfd1l;si:ch211-266i18.6	97211000	2868600	75792000	4595700	0	0	0.316101	0.497309
myo5aa	0	2345100	0	0	0	1775300	20.1612	0.498085
tlk1a	19881000	0	15060000	0	0	0	0.400669	0.49836
strap	130330000	70994000	135510000	102040000	0	450430	-0.238712	0.498823
mlxip	9189300	0	6976100	0	0	0	0.397534	0.499301
homeza	70402000	9636500	59190000	17764000	0	0	0.0566978	0.499365
hnrpkl	79401000	0	50563000	0	4765000	15225000	0.651075	0.499456
hnrnpk	10405000000	488690000	8356500000	627760000	0	31259000	0.278021	0.49993
cul9	9985000	0	7592900	0	0	0	0.395111	0.50003
Uncharacterized protein	4468000	3065700	7097700	0	0	0	0.086007	0.500914
idh3b	132060000	11510000	110440000	16366000	0	0	0.179131	0.501185
hnrnpc;RP71-1G18.4-003;RP71-1G18.4-002	126650000	16868000	113350000	17245000	0	799040	0.136132	0.50188
psmc5	76370000	2439500	57965000	8902100	0	0	0.237073	0.502014
cd2bp2	28472000	0	21766000	0	0	0	0.387468	0.502336
chd7	409640000	53175000	363390000	61257000	0	529840	0.124172	0.502596
nop14	41183000	3360000	34627000	3285900	1188600	0	0.23251	0.503455
prkag1	76444000	0	58597000	0	0	0	0.383576	0.503515
ep400	295560000	918520000	411940000	898960000	6046300	35753000	-0.110694	0.503686
grpel1	0	72003000	0	52975000	2868700	2279100	0.442745	0.503823
ddx20	84393000	38656000	95650000	41054000	0	3242400	-0.151823	0.504309
nop58	64030000	1034900	50583000	0	0	422040	0.363227	0.504637
ppp2r1a	391920000	79047000	347700000	136850000	0	711460	-0.0410196	0.504687
cct3	135790000	9323100	113000000	10705000	860170	547770	0.230274	0.504847
rae1	0	856490	8649100	2075500	0	0	-3.64634	0.505567
rnps1	1028100000	234070000	978630000	307090000	0	5194700	-0.0266703	0.505646
trioa;trio	144350000	26424000	136000000	29106000	0	414320	0.0486958	0.506519
klc2	617780000	50073000	513070000	80930000	4059700	0	0.169068	0.506537
tuba1b;tuba1a;tuba1c;zgc:123298;tuba7l	59663000	6483600	49451000	13201000	0	0	0.0783064	0.507075
psmc1a;psmc1b	11750000	0	9081800	0	0	0	0.371611	0.507158
myl9b	18221000	0	8928900	5203600	4216500	0	0.366585	0.507447
vtg6	23204000000	10844000000	25406000000	12899000000	1600300000	542690000	-0.169963	0.507482
tgfbi	0	3941300	3321200	4371800	21900000	0	-0.964875	0.508375
ppig	34193000	21080000	34086000	32507000	0	1262200	-0.268796	0.508467
capn2a	45549000	0	35316000	0	0	0	0.367097	0.508539
nxt2	17966000	0	13944000	0	0	0	0.365625	0.508991
prdx2	6232000	0	66500000	13963000	0	596190	-3.69056	0.509287
btaf1	6520900	0	5067400	0	0	0	0.363825	0.509543
eny2	44175000	26743000	36809000	47794000	1583400	1339300	-0.254557	0.509622
mrps35	0	0	3132900	49694000	0	0	#NUM!	0.509927
hnrnph1l	570810000	58291000	509010000	46850000	0	1461900	0.17857	0.510789
si:ch211-216l23.2	38760000	16773000	46949000	12030000	0	662480	-0.086856	0.511515
setdb1a	24748000	56157000	19536000	67543000	0	1123600	-0.106096	0.511893
ctbp1	6271000000	2000100000	6824200000	1770100000	8369300	57595000	-0.0553009	0.511998
zgc:112056	29070000	1114600	22705000	3682000	0	0	0.193985	0.512214
lemd3	199440000	411660000	165880000	498070000	0	34752000	-0.119666	0.512539
slkb	47632000	0	36977000	682980	0	0	0.338899	0.51265
utrn	228480000	25086000	205820000	21862000	0	0	0.155341	0.512737
sptbn1	4171100	0	3265200	0	0	0	0.353257	0.512801
eea1	1079600000	4042700	846090000	717210	12163000	0	0.355784	0.513034
ddx39ab;ddx39aa;ddx39b	324370000	29347000	285930000	25572000	0	0	0.183354	0.513065
setd1a	20043000	33036000	13787000	42772000	0	7906500	-0.0916154	0.513085
myef2	571570000	142490000	599310000	105270000	2856500	461730	0.0192818	0.513427
LOC570106	117220000	3767700	93627000	8926800	0	0	0.238479	0.513773
eef1a;eef1a1l1;eef1a1l2	35493000000	7663200000	33616000000	10568000000	179940000	437260000	-0.0339562	0.514799
pnisr	19082000	0	14593000	932190	0	0	0.297601	0.514983
si:ch73-152o7.1	47960000	529360000	195470000	994540000	1199500000	55184000	-1.04353	0.515175
tuba8l4;si:ch211-114n24.6	3136100000	1315000000	3482200000	1452500000	90648000	104020000	-0.1488	0.515272
si:ch211-107m4.1	77170000	278100000	64093000	291830000	6272000	10561000	-0.0026493	0.515393
mad1l1	44009000	0	34653000	0	0	0	0.344818	0.515417
zgc:77262	2972800000	112970000	2455700000	122490000	1112000	3969000	0.259272	0.515796
gfap	0	0	0	0	105880000	5383300	#NUM!	0.515904
las1l	499030000	221720000	586550000	210900000	0	11266000	-0.145895	0.516019
sbf1	59107000	4636900	47027000	13404000	0	0	0.0769985	0.516128
rfc1	282780000	5993400	228340000	8539000	0	0	0.285788	0.516256
gbas	1094200000	1162700000	1215100000	1549600000	8195000	48054000	-0.29278	0.516701
arvcfb	23099000	0	16828000	3022500	0	0	0.218655	0.517574
si:ch1073-157b13.1	7258700	0	5752400	0	0	0	0.335547	0.518307
prkcbp1l;zmynd8	14104000	0	10640000	1167200	0	0	0.256438	0.518361
akt1s1	50399000	0	39460000	1494400	0	0	0.299377	0.520372
rpl31	2785200000	789390000	2483100000	1500100000	92500000	49817000	-0.15615	0.520732
glula	69614000	3497000	60659000	0	0	0	0.269367	0.521115
hnrnpa0l	102120000	25657000	77115000	62934000	11495000	1398100	-0.132304	0.521239
osbpl10	0	3699600	0	2955000	0	0	0.324211	0.521863
rock2a	40313000	4668200	38129000	0	0	2043900	0.238433	0.522898
Uncharacterized protein	91589000	10700000	83826000	11365000	0	0	0.103754	0.523039
ppm1g	121720000	17849000	113290000	21426000	0	861780	0.0510573	0.523529
smarcd1	600290000	19393000	501040000	23083000	0	0	0.241625	0.524527
rcor2	96344000	25771000	100690000	26806000	0	855120	-0.0622116	0.52453
si:ch211-208f21.2;si:ch211-245n8.2;zgc:174649;si:ch211-59m15.3;si:ch211-152l15.3;si:ch211-207e19.14;LOC101884115;si:dkey-257e4.5;si:ch211-271g18.3;si:dkey-54f18.1	656740	0	1332000	8373900	0	0	-3.88547	0.525136
aatf	47383000	0	37148000	2196400	0	0	0.268211	0.525381
gabpb2b;gabpb2a	19826000	1673000	17504000	2047700	0	0	0.136976	0.52553
nid1a	13577000	0	9405000	0	3008900	0	0.529665	0.52689
nob1	79800000	5702300	70654000	5016800	0	0	0.176227	0.527145
fam58a	13452000	0	10870000	0	0	0	0.307469	0.52716
trmt1	788770000	40310000	673380000	56640000	0	362600	0.183575	0.528375
aldh3a2a	2168700	0	3082500	17649000	0	806410	-3.25692	0.528969
ep400	22118000	141150000	20517000	134650000	0	6970500	0.0734203	0.530089
pip5k1aa	57830000	110040000	51563000	139110000	0	5528300	-0.183756	0.530244
vps18	57058000	0	43451000	6312000	0	0	0.197356	0.530619
CU457819.3	0	3980400	0	7404300	44363000	0	-0.89545	0.530635
si:ch211-89p3.3;cdc42bpaa	9924100	0	8081900	0	0	0	0.296242	0.530741
cep57l1	7184400	19488000	0	24583000	0	2057100	0.117687	0.531058
lnx1	69512000	73950000	129060000	26386000	0	8942000	-0.115745	0.531343
ddx24	640560000	577890000	685240000	834010000	1333900	20632000	-0.318312	0.532259
Uncharacterized protein	313880000	14762000	270410000	19395000	0	0	0.181434	0.533603
rbm26	114320000	6507800	98683000	9985700	0	538420	0.153016	0.534168
pdcd11	585170000	509880000	746420000	625510000	0	6218300	-0.32521	0.534315
Uncharacterized protein	13278000	1180400	12612000	0	0	0	0.197111	0.534662
erp44	158360000	211270000	183270000	270920000	1501500	10671000	-0.297214	0.535413
kif5ab	314200000	23959000	271440000	48084000	0	0	0.0817775	0.535545
sp3a	18447000	4490200	19408000	4488300	0	0	-0.059098	0.53562
tubb1	172200000	35539000	161130000	61617000	2371000	0	-0.100634	0.536119
pbxip1b	715400	0	10396000	1236000	0	0	-4.02321	0.536432
phlda1	0	0	0	27633000	0	247440	#NUM!	0.536896
gtpbp1	560910000	17851000	463220000	55650000	1711700	910660	0.157595	0.537455
tmem38a	17424000	0	12969000	2870800	0	0	0.137522	0.537539
zgc:92360	18001000	0	14876000	0	0	0	0.27509	0.537551
ahctf1	112850000	5658200	99209000	4651300	0	918930	0.190343	0.537768
vangl2	105200000	137660000	69439000	212350000	0	248940	-0.21449	0.537973
kif13a	12598000	20467000	13504000	26302000	0	126070	-0.267681	0.538355
zswim8	28320000	7100000	29513000	7638700	0	948400	-0.068864	0.538716
kif5aa	5042100	0	4179300	0	0	0	0.270763	0.538955
tpm3	143750000	130100000	20512000	270020000	1058800000	141410000	-0.0853112	0.53912
dhx30	5428800	0	4506000	0	0	0	0.268786	0.539597
lactb	83018000	9639100	75629000	12217000	4232500	0	0.0769249	0.539687
sdad1	64363000	4863600	56124000	8450900	0	1437600	0.100353	0.539916
rassf4	0	14295000	0	11241000	0	1343000	0.34674	0.540068
klc1b	195630000	33276000	195750000	31820000	0	0	0.0084449	0.540522
adhfe1	18725000	0	15580000	0	0	0	0.26527	0.540741
clip2	28715000	0	23912000	0	0	0	0.26407	0.541132
mrpl37	0	1196200	0	27383000	0	1857400	-4.51675	0.541339
efemp2a	0	0	0	0	3694300	0	0	0.54147
hnrnpd	0	0	0	0	10873000	0	0	0.54147
hadhaa	0	0	0	0	17424000	0	0	0.54147
cyb5a	0	0	0	0	6008400	0	0	0.54147
mecp2	0	0	0	0	3713700	0	0	0.54147
rac3a;rac1a;rac3b;si:ch73-94k4.2	0	0	0	0	0	3136400	0	0.54147
limch1b	0	0	0	0	894890	0	0	0.54147
h3f3b.1;h3f3a	0	0	0	0	0	3744800	0	0.54147
mafbb	0	0	0	0	4196200	0	0	0.54147
frem2b	0	0	0	0	5929500	0	0	0.54147
xirp2c	0	0	0	0	4298100	0	0	0.54147
fbxl16	0	0	0	0	0	2260400	0	0.54147
si:dkey-219c3.2	0	0	0	0	4896700	0	0	0.54147
phf5a	0	0	0	0	0	2437800	0	0.54147
arpc4;arpc4l	0	0	0	0	7363900	0	0	0.54147
raver2	0	0	0	0	1063600	0	0	0.54147
si:ch211-226m16.2	0	0	0	0	2580400	0	0	0.54147
LOC101883831	0	0	0	0	0	5404800	0	0.54147
sumo3b;sumo3l;sumo3;sumo2	0	0	0	0	4903600	0	0	0.54147
usp42	0	0	0	0	7399100	0	0	0.54147
itsn2b	0	0	0	0	12798000	0	0	0.54147
myo5b	0	0	0	0	4923900	0	0	0.54147
rab10	0	0	0	0	2216500	0	0	0.54147
rcc1	0	0	0	0	5049800	0	0	0.54147
ilf2	0	0	0	0	0	1908500	0	0.54147
taf8	0	0	0	0	7449700	0	0	0.54147
hsc70	0	0	0	0	6708400	0	0	0.54147
psmd7	0	0	0	0	0	2411000	0	0.54147
rpsa	0	0	0	0	0	2496700	#NUM!	0.54147
smyhc2	0	0	0	0	0	1824000	#NUM!	0.54147
actn1;actn3b;actn3a;actn4;actn2b	0	0	0	0	0	21118000	#NUM!	0.54147
col5a2b	0	0	0	0	6510800	0	#NUM!	0.54147
si:dkey-48p11.3	0	0	0	0	0	3061700	#NUM!	0.54147
flncb	0	0	0	0	0	22769000	#NUM!	0.54147
myhb	0	0	0	0	0	24940000	#NUM!	0.54147
myl9a;myl12.2	0	0	0	0	4338600	0	#NUM!	0.54147
si:dkey-4p15.3	0	0	0	0	0	1996400	#NUM!	0.54147
si:ch73-40a17.1	0	0	0	0	0	5188800	#NUM!	0.54147
vdac1	0	0	0	0	0	4999000	#NUM!	0.54147
MGC162200	0	0	0	0	6297800	0	#NUM!	0.54147
dnmt3ba	0	0	0	677260	0	0	#NUM!	0.54147
cetn4	0	0	0	1736400	0	0	#NUM!	0.54147
vps41	0	0	1812000	0	0	0	#NUM!	0.54147
tbc1d32	0	0	0	2681700	0	0	#NUM!	0.54147
sept7b	0	0	2935600	0	0	0	#NUM!	0.54147
sema3fb	0	0	0	3009600	0	0	#NUM!	0.54147
sema3ga	0	0	0	3484700	0	0	#NUM!	0.54147
LOC100002196	0	0	3501600	0	0	0	#NUM!	0.54147
hoxd4a	0	0	0	4300800	0	0	#NUM!	0.54147
ank3a;ank3b	0	0	4693700	0	0	0	#NUM!	0.54147
lgals2b	0	0	5074500	0	0	0	#NUM!	0.54147
dyrk1ab	0	0	0	6364200	0	0	#NUM!	0.54147
edem2	0	0	6521000	0	0	0	#NUM!	0.54147
org	0	0	7256900	0	0	0	#NUM!	0.54147
nsmce4a	0	0	8058700	0	0	0	#NUM!	0.54147
atp5c1	0	0	0	9438600	0	0	#NUM!	0.54147
carkd;zgc:171429	0	0	9687100	0	0	0	#NUM!	0.54147
gfpt2	0	0	13405000	0	0	0	#NUM!	0.54147
naa30	0	0	14729000	0	0	0	#NUM!	0.54147
tsr3	0	0	15242000	0	0	0	#NUM!	0.54147
zgc:174649;si:ch211-162i8.3	0	0	0	15253000	0	0	#NUM!	0.54147
tfcp2	0	0	16039000	0	0	0	#NUM!	0.54147
zgc:110283;OTTDARG00000029218	0	0	16336000	0	0	0	#NUM!	0.54147
pik3r4	0	0	16513000	0	0	0	#NUM!	0.54147
anxa1b	0	0	16912000	0	0	0	#NUM!	0.54147
ndufa5	0	0	21254000	0	0	0	#NUM!	0.54147
ndufaf6	0	0	0	21350000	0	0	#NUM!	0.54147
uggt1	0	0	22826000	0	0	0	#NUM!	0.54147
xylt1	0	0	0	23774000	0	0	#NUM!	0.54147
tlk1b	0	0	31755000	0	0	0	#NUM!	0.54147
srsf11	0	0	76636000	0	0	0	#NUM!	0.54147
g3bp1	19471000	419300	16190000	1470100	0	0	0.171572	0.54189
mcm5	10320000000	2691200000	10755000000	3309100000	10477000	135690000	-0.112263	0.542586
ivns1abpa	17300000	0	14456000	0	0	0	0.259104	0.542753
gfpt1	227510000	1231300	183380000	8399200	9603500	1027700	0.254271	0.542858
safb	1379400000	39934000	1183700000	64005000	1457900	652490	0.185937	0.543333
numb	26623000	23540000	31657000	31922000	0	341480	-0.341927	0.543499
lig3	1181300000	145270000	1110200000	190120000	0	3265500	0.0288341	0.543506
csnk1a1	61482000	5495800	58368000	0	0	2640500	0.198505	0.54431
dus3l	430870000	4173700	367130000	2040500	0	0	0.236873	0.545065
rps12	61419000	13649000	67433000	7055900	0	389060	0.0111726	0.545426
LOC100333838	1705800	1997300	0	3720700	0	0	-0.00684056	0.545894
setd1ba	7295300	0	6144200	0	0	0	0.247742	0.546478
tra2a	407720000	118460000	421490000	163630000	4627900	14738000	-0.153176	0.547367
nol10	6662200	3961600	10597000	0	0	0	0.003644	0.547649
si:ch211-153b23.5	283190000	2815000	241010000	5973100	0	0	0.211628	0.548447
ipo7	14029000	9491700	14840000	14952000	0	0	-0.340994	0.549056
rbm8a	291850000	16901000	261750000	18722000	0	4324400	0.138587	0.549106
snw1	1089000000	335170000	1147800000	462280000	8022500	19452000	-0.177011	0.549273
ctbp2a	61181000	3001600	56289000	0	0	0	0.189329	0.549748
nol6	32836000	1110600	29504000	0	0	0	0.202357	0.550056
LOC100001297	241210000	3617900	205760000	9907100	0	0	0.182962	0.550511
lin7c	96395000	4009800	82542000	11293000	0	0	0.0976302	0.550683
rbmx	266270000	58373000	284380000	52838000	0	0	-0.0548274	0.551165
orc2	49437000	241560000	103210000	220750000	0	3865300	-0.154811	0.551203
auh	1800600000	293330000	1804900000	303060000	5028200	13203000	-0.00963428	0.55125
zgc:171759	14913000	2331400	7391400	11201000	0	1695800	-0.108585	0.551276
prps1a;prps1b	596060000	4102500	509600000	11019000	0	0	0.205125	0.552565
exoc7	27164000	0	23186000	0	0	0	0.228442	0.552857
stim1a	490980000	11584000	431280000	11890000	0	0	0.181447	0.553255
si:dkey-172m14.1	5725300	0	34663000	8875000	0	0	-2.92685	0.553562
znhit3	125620000	46119000	135040000	67140000	1385700	933770	-0.235423	0.553761
suz12a	38946000	454110000	72952000	407930000	4546800	2955700	0.0360686	0.553884
aldoab;aldoaa	49482000	0	42350000	0	0	0	0.224542	0.554154
si:dkey-108k21.10	63883000	122400000	18605000	132290000	91508000	3995400	0.303951	0.554299
actb2;actba;actbb;actb1	3994100000	1257400000	2306500000	2378900000	2280700000	1052300000	0.164557	0.55455
smc1a;smc1al	68267000	4788000	55957000	12957000	4183100	3603100	0.0841859	0.554717
zgc:136564	35153000	3304200	23564000	7739800	14041000	0	0.296916	0.555683
smc2	34576000	0	28949000	1659000	0	0	0.175862	0.556261
mto1	8257400	34124000	12284000	34079000	0	2395800	-0.129543	0.557575
mapta	17954000	25212000	18583000	34984000	0	0	-0.311449	0.557965
neu3.2	61899000	13705000	64296000	17505000	0	197890	-0.113656	0.558087
ino80b	7708100	73117000	14337000	66954000	0	1400400	-0.00829225	0.558702
wdr61	26814000	0	22811000	0	0	771940	0.233257	0.558715
tssc4	21427000	0	18549000	0	0	0	0.208088	0.559654
lrch3	42839000	1883000	35236000	9215200	0	0	0.00876234	0.559683
si:dkey-110k5.6;tbc1d8b	8601900	0	7463300	0	0	0	0.204842	0.560745
ilf3a	88584000	0	76406000	1221500	0	0	0.190478	0.561427
cand1;cand2	19566000	0	17096000	0	0	0	0.19469	0.564167
nxf1	18704000	899440	17319000	583340	0	213490	0.130959	0.564479
dars	5024600	0	4393600	0	0	0	0.193605	0.564534
rad50	293600000	7020500	263370000	8691100	0	0	0.144013	0.564914
larp1b	453530000	165620000	500730000	231140000	5258200	7946700	-0.241298	0.565244
serpinh1b	840440	4037600	157990000	0	0	0	-5.01739	0.56561
fancl	0	590420	0	18814000	0	0	-4.99392	0.566082
dpy30	701450000	230940000	804920000	260340000	0	4316800	-0.1922	0.566124
aaas	33152000	5874700	35685000	3865800	0	0	-0.0192454	0.566486
birc6	156140000	14802000	147160000	23263000	0	1408900	0.00438685	0.566827
fn1a	2679200	0	79992000	0	0	0	-4.89998	0.567773
si:dkey-108k21.13;zgc:171759;LOC570661;ano9a;si:dkey-108k21.9;si:dkey-108k21.20;hist2h2l;wu:fe11b02;CABZ01086354.1;si:dkey-261m9.19	67675000	20268000	20568000	76298000	0	4290800	-0.139422	0.568289
nars	31890000	0	28118000	0	0	0	0.18161	0.568602
clpxa;clpxb	12033000	0	10612000	0	0	0	0.1813	0.568707
asf1ba;asf1bb	315540000	33696000	303170000	47657000	3448200	343190	-0.0065575	0.568736
mrps10	0	21339000	0	18862000	0	0	0.17801	0.569827
rasip1	1835000	27966000	3026100	25995000	0	0	0.0382585	0.569922
dis3	1604300000	11209000	1424400000	23117000	0	193210	0.158408	0.56995
zgc:114188	51823000	6636700	5747900	51305000	0	3576900	0.0351422	0.570992
si:dkey-167i21.2	60668000	2480600	57430000	0	0	0	0.136946	0.571235
si:dkeyp-94h10.5	8003000	65482000	5447500	67103000	0	0	0.0184642	0.57135
srsf9	2606500000	601930000	2919500000	485820000	0	32452000	-0.0859229	0.571667
zgc:66101	0	10134000	0	8991700	0	0	0.172538	0.571694
zgc:154064	599670000	2199200000	593870000	2421200000	26181000	194460000	-0.107347	0.571751
LOC101882042	0	8537000	0	9676400	68598000	0	-0.180741	0.571991
eprs	16733000	0	14863000	0	0	0	0.170971	0.572229
zgc:55870	110770000	5065500	102310000	7210800	0	554510	0.0808726	0.572475
snrpe	25548000	26648000	50165000	9658900	1074600	0	-0.196783	0.573711
arhgap21b	0	51350000	0	45832000	0	0	0.164009	0.574613
ncapg	25000000	0	22351000	0	0	0	0.161589	0.575444
fubp1	1023100000	11891000	927220000	14043000	0	0	0.136948	0.576163
kpna3	11959000	1513500	12780000	0	0	214860	0.0761298	0.576259
rpl35	19551000	1391600	24324000	142400000	0	0	-2.99295	0.576433
tubb4b;zgc:65894	11203000000	3147000000	12044000000	4337500000	336440000	242120000	-0.191017	0.57646
timeless	223220000	16429000	214070000	20951000	1012000	0	0.0281332	0.577237
foxg1a	0	17640000	0	15833000	0	0	0.155916	0.577394
igf2bp1	2847300000	104940000	2668400000	93497000	0	895940	0.0961505	0.577671
rfc3	11340000	11102000	19066000	9293900	0	0	-0.337651	0.577961
vps33a	33694000	0	30283000	0	0	0	0.153984	0.578059
grpel2	54703000	8647900	58969000	5541800	0	0	-0.0261756	0.578128
si:ch211-137a8.4	277300000	7557600	255110000	11527000	0	0	0.0953639	0.57819
dusp11	19278000	119010000	25490000	121790000	0	1576000	-0.0908856	0.578598
zgc:163061	28888000	43414000	12780000	76993000	360600000	0	-0.312246	0.578626
snrnp200	1243000000	341270000	1395700000	395370000	1333300	19108000	-0.177003	0.579313
bckdk	1589300000	45339000	1448800000	96839000	8423500	2939200	0.0807687	0.579472
paf1	526810000	3872800	480880000	295040	0	0	0.141288	0.579912
prmt1	75109000	30709000	93677000	31888000	0	0	-0.246849	0.580226
LOC563448;zgc:193690	201040000	4422800	185870000	4728300	0	0	0.108342	0.580311
si:dkeyp-117h8.4	14967000	50967000	21011000	56224000	0	0	-0.228232	0.580553
idh2	1224900000	14740000	1109600000	41013000	0	0	0.107519	0.580794
khsrp	285020000	27086000	279090000	37369000	0	1140100	-0.0199825	0.581442
edc3	150250000	19623000	155440000	18922000	0	0	-0.0376291	0.581734
snip1	15667000	1372900	16176000	0	0	0	0.075062	0.581819
si:ch211-51h9.6	66261000	13118000	42490000	52915000	0	0	-0.265307	0.582088
LOC567678	34376000	0	31159000	0	0	0	0.141753	0.582285
med24	186700000	14440000	179500000	23406000	0	0	-0.0126115	0.583316
cct5	262580000	28748000	275130000	10788000	0	220460	0.0270429	0.583649
hug	2588500000	235010000	2579000000	219460000	16834000	15298000	0.0128566	0.583813
pus7	689490000	25474000	650530000	30854000	0	0	0.0694025	0.584197
wdhd1	23453000	0	21023000	0	681610	0	0.157804	0.584379
zgc:153867;MLC3SM	880360000	38834000	769070000	89428000	86816000	13431000	0.0985546	0.584591
tpm4a	36023000	18032000	0	28859000	384260000	22747000	0.905407	0.584808
nup88	225460000	3291100	204660000	11860000	0	0	0.0792784	0.584881
pak4	21304000	0	18888000	0	0	1088400	0.173654	0.584934
rars2	121440000	0	109380000	2787300	0	0	0.114592	0.585132
fen1	48486000	0	38042000	11409000	0	0	-0.0284315	0.585154
rqcd1	115320000	0	105190000	0	0	0	0.132645	0.585446
Pum-like protein	26359000	0	24051000	0	0	0	0.132199	0.585601
si:dkey-11e23.4	3458300	836720	4153500	373870	0	0	-0.0760084	0.585748
srek1ip1	3129600	7587000	4470700	24203000	11794000	0	-1.41988	0.586106
hspa5	2049300000	1419900000	2989300000	1311300000	110110000	35977000	-0.309935	0.586254
si:dkey-261m9.12	8984300	16427000	6954600	23842000	111670000	0	-0.277301	0.586867
macf1a	1352000000	291880000	1491100000	319660000	966980	9976200	-0.13949	0.58689
ctbp2l	1127900000	470520000	1509900000	327320000	0	6425800	-0.200878	0.586892
scml2	12169000	0	11135000	0	0	0	0.128109	0.587025
Uncharacterized protein	13070000	29027000	23971000	29696000	0	960260	-0.350318	0.587241
cad	1259800000	151030000	1286600000	142070000	43835000	536070	-0.0181286	0.587736
col5a1	1845900	2209000	0	2504500	16565000	2380000	0.695144	0.58794
tjap1	8028000	0	16532000	18036000	0	0	-2.10632	0.589045
col2a1b;col2a1a	18641000	0	14211000	0	5273900	0	0.391471	0.590008
msh6	56920000	5327200	55436000	9706300	0	0	-0.0655857	0.590282
vps8	17964000	0	16568000	0	0	0	0.116709	0.591008
si:busm1-71b9.3;cdh1	7426400	0	6851200	0	0	0	0.116306	0.591149
LOC567740	7618200	4487000	650650	10677000	3744700	542200	0.0957783	0.591729
shmt1	26218000	0	24216000	0	0	0	0.114597	0.591748
daxx	38385000	0	34935000	1148600	0	0	0.0891994	0.592221
rgs3b	14548000	5541400	18810000	4570300	0	0	-0.218859	0.592371
leo1	150290000	2485900	141690000	2147500	0	0	0.0869771	0.592455
ddx18	1283300	0	19917000	0	0	0	-3.95607	0.593044
trrap	45528000	154740000	17847000	196350000	0	4202200	-0.0970064	0.593326
ppl	20798000	0	17155000	4018700	0	0	-0.0258286	0.593606
si:dkey-6e2.3;chd6	10814000	23559000	17009000	26666000	0	728060	-0.345532	0.593634
uqcrq	7140000	11099000	3904600	17124000	0	1601700	-0.205326	0.593797
mtor	61003000	5627700	63921000	0	0	1902700	0.0598971	0.594318
dpf2	32453000	0	30187000	0	0	0	0.104424	0.595321
CU993820.1;si:zfos-1425h8.1	5741500	0	5344800	0	0	0	0.103292	0.59572
ergic2;si:ch211-225b10.3	24394000	0	22729000	0	0	0	0.101992	0.596178
raph1a	4894100	99509000	2565200	98019000	730510	821940	0.0537608	0.59627
hexim1;hexim	4600800	17939000	2112100	20811000	0	3101400	-0.0243274	0.596444
sart1	411190000	162140000	480820000	222460000	0	19754000	-0.294733	0.596531
hadhb	191880000	86473000	210560000	133830000	27807000	2544200	-0.307128	0.596567
wdr6	21102000	0	19677000	0	0	0	0.100869	0.596574
ing2	199030000	19182000	184350000	51503000	3255500	3198600	-0.112158	0.596842
myh6	28128000	13740000	4586700	39326000	0	7390800	-0.0687902	0.597283
zgc:195633;zgc:101846;si:ch211-113a14.19;zgc:154164;h2afx;fbxl6;si:dkey-108k21.19;mid1ip1;zgc:110434;si:dkey-108k21.26;si:dkey-261m9.15;si:ch211-113a14.11;si:dkey-261m9.7;gng5;si:ch211-113a14.16;znf507	153680000	23893000	166690000	60983000	502630000	13686000	-0.358551	0.598311
kin	137300000	1808800	127960000	6642300	0	0	0.0475106	0.598388
ran	190030000	20140000	190430000	31847000	1482100	1032300	-0.0808019	0.598482
sin3aa	60661000	8626800	48215000	34308000	0	901080	-0.252195	0.598928
zgc:101853	26432000	69544000	40772000	79514000	0	0	-0.325723	0.600085
emilin3a	0	10947000	0	2169300	131460000	0	2.33523	0.600169
etv6	16222000	92022000	11088000	115150000	287080000	25628000	-0.221859	0.600498
rnf10	76707000	186830000	77315000	241510000	0	0	-0.274759	0.600982
si:ch211-197h24.6	2079500	1835500	4446700	4903600	2302900	0	-1.256	0.60156
LOC100536119	820640000	2380400000	796690000	2909600000	67089000	120080000	-0.211435	0.601583
fam208ab	22318000	0	21020000	0	0	0	0.0864451	0.601673
ago3a;ago3b;ago3	11502000	57976000	10414000	64461000	1623100	1959700	-0.107928	0.601769
xrcc1	146350000	2961300	141540000	1610400	0	0	0.0607917	0.601933
eif2b4	113030000	0	106600000	0	0	0	0.0844983	0.602364
spag9a	134820000	28899000	143110000	47840000	0	1157100	-0.221973	0.60253
rpl22	21988000	2974000	22659000	0	4901600	0	0.139649	0.604283
si:ch211-113a14.24;zgc:110216;si:ch211-113a14.12	54040000	99503000	23010000	197510000	380820000	3926200	-0.522267	0.604469
map2k7	1747300	0	22205000	0	0	0	-3.66769	0.604989
ctdp1	20750000	0	19681000	0	0	0	0.0763078	0.605274
si:ch1073-55a19.2	20617000	901550	20186000	1470600	0	0	-0.0092259	0.605658
fnbp1l	182280000	4751700	168060000	23757000	0	0	-0.0364478	0.605674
mtif2	6066800	0	5758900	0	0	0	0.0751425	0.605689
LOC100536133;dmxl2	20310000	1557900	21573000	0	0	0	0.0195879	0.606275
prkag2a	45649000	0	43389000	0	0	0	0.0732539	0.606362
eppk1	50018000	40903000	63779000	43053000	29844000	0	-0.232658	0.606563
klhl41b	11286000	55154000	14980000	60623000	0	942290	-0.186391	0.606615
LOC101884837	20065000	0	19082000	0	0	0	0.0724688	0.606642
adnpa	93408000	96443000	128820000	121390000	5602000	11340000	-0.398272	0.607756
nop10	0	30514000	0	29100000	0	0	0.0684522	0.608075
csde1	30498000	3919600	32711000	3729600	542640	0	-0.0824002	0.608084
eed	3891000	34324000	10262000	30738000	0	4854600	-0.101485	0.608374
rpl7	89999000	63249000	76370000	115840000	16524000	13364000	-0.326815	0.608926
bop1	121510000	17796000	137230000	9423800	0	0	-0.0741571	0.609186
hspa8	5523200000	1920800000	6092400000	3084500000	339710000	110970000	-0.301929	0.609213
osbp	296480000	12653000	302030000	0	0	0	0.0335358	0.609221
hnrnpub	5684400000	3105100000	6973200000	4511300000	65636000	80997000	-0.385835	0.609411
bcap29	13199000	0	12636000	0	0	0	0.0628888	0.610063
fth1a	22004000	19026000	35848000	17732000	0	0	-0.385015	0.610126
meaf6	470970000	420690000	645930000	553880000	4756400	7894900	-0.42824	0.610985
smarca5	46354000	0	44012000	946260	0	0	0.0441076	0.611213
cki	17287000	10672000	143110000	22707000	0	2595800	-2.56821	0.611451
LOC568340	2291600	7568800	4384900	8022900	0	0	-0.331529	0.611876
dnajc3a	1113000000	148660000	1211500000	137600000	8136200	6975800	-0.0966741	0.612283
depdc5	2332500	0	26621000	0	0	0	-3.51262	0.612562
ldb1b;ldb1a	120940000	15587000	134820000	8522000	0	0	-0.0702751	0.612711
rsrc1	71906000	393360000	95073000	393080000	2121600	86345000	-0.0692776	0.613483
zgc:56106;smap	16963000	0	16354000	0	0	0	0.0527478	0.613698
uacab	198070000	16965000	207630000	15051000	2113600	0	-0.050407	0.61406
khdrbs1b	0	1735600	19267000	0	0	0	-3.47263	0.614663
rbbp6	208620000	460420000	223530000	603460000	8073800	19851000	-0.305777	0.615747
sntb2	6299900	22393000	3671100	28467000	0	684660	-0.163591	0.616566
psma1	163370000	3826100	162110000	4024900	0	0	0.00918602	0.616594
twistnb	4637300	0	4497200	0	0	0	0.044258	0.616751
xpo7	1304700	0	14100000	0	0	0	-3.43391	0.616759
aqr	126870000	5128700	126780000	7384000	0	493080	-0.0234739	0.616806
ogdhl;ogdha;ogdhb	0	3464700	6611600	7202900	0	0	-1.99538	0.616907
phldb2a	0	6144300	0	5971300	0	0	0.0412036	0.617852
cyt1l	739980000	275380000	920940000	287190000	63771000	18483000	-0.250784	0.617892
tlk2	159100000	26876000	165490000	52575000	0	320550	-0.229642	0.617932
esf1	32610000	0	31763000	0	0	0	0.0379673	0.619019
cep55l	236670000	23165000	243490000	41383000	0	0	-0.132723	0.619155
max	446970000	321050000	528990000	510980000	0	10031000	-0.437326	0.61991
srsf3a	67774000	15646000	75588000	24485000	0	0	-0.262588	0.620242
jarid2a	0	18303000	0	16889000	0	1912500	0.115996	0.620479
gatad2ab;gatad2b	22489000	7517800	14363000	22784000	0	3524400	-0.307956	0.621262
mat2aa	2254300000	181010000	2344300000	252900000	2414500	6435000	-0.0928517	0.622099
abi2b;abi2a;abi1b	26621000	29321000	28418000	46540000	0	536670	-0.422151	0.622151
plcd1a	45988000	0	44199000	1767900	0	0	0.000662083	0.622413
zgc:110425	12170000	50827000	1316000	48637000	325310000	452500	0.334712	0.62337
rps7	154730000	246160000	45209000	393160000	37737000	38468000	-0.128939	0.623516
alkbh8	54332000	833280	54676000	0	0	0	0.0128528	0.624055
Uncharacterized protein	14635000	0	14396000	0	0	0	0.0237547	0.624162
sptbn2	163930000	2856200	165560000	0	0	0	0.0106458	0.62433
trmt61b	10037000	300510000	12499000	296090000	0	16879000	0.00912499	0.62434
cttnbp2nlb	13294000	0	13106000	0	0	0	0.0205478	0.625326
pargl	4729700	0	4666600	0	0	0	0.0193769	0.625752
gopc	363550000	13747000	370720000	15812000	1759400	0	-0.0348872	0.626206
polr2b	310980000	54179000	353580000	60861000	0	2272400	-0.182642	0.626422
pwwp2a	0	7307100	0	7223000	0	0	0.0167008	0.626724
ptpn13	7492000	63937000	27982000	56749000	0	2906500	-0.24638	0.627204
r3hdm1	2488800	76499000	2680100	74471000	0	7431000	0.0339431	0.628461
zic4	0	2113300	0	0	19885000	0	20.0111	0.628607
cwc15	209340000	48451000	255540000	40136000	0	2762700	-0.197815	0.628997
ypel5	280770000	40858000	318860000	36244000	0	2257300	-0.142849	0.629
pdha1a	248870000	4884800	252240000	4285500	0	0	-0.0156671	0.629019
crebbpa;crebbpb	5346700	0	5310400	0	0	0	0.0098282	0.629226
sars2	18046000	0	17926000	0	0	0	0.00962549	0.629299
nvl	17581000	0	17466000	0	0	0	0.00946789	0.629357
zgc:173585;si:dkey-108k21.11	0	47734000	1131900	55942000	149090000	2294000	-0.257814	0.629474
med15	210050000	16322000	215720000	33479000	0	190100	-0.138603	0.630173
coro1cb	509130000	30861000	529180000	36886000	10019000	0	-0.0680349	0.630456
fam117bb	0	139120000	5292800	126130000	3666700	15095000	0.0821143	0.63053
nktr	6450200	123480000	18634000	115460000	9918100	5665900	-0.0455079	0.631509
pes	155810000	5186600	159280000	7998600	0	0	-0.0552227	0.632047
prickle2b	730740	0	0	6624200	0	0	-3.18032	0.632118
kank1	36776000	2855900	40832000	0	0	374090	-0.0430381	0.633512
lamc1	78764000	4887600	84422000	0	0	3480800	-0.0132259	0.633974
gemin4	98146000	16831000	114330000	16221000	0	579500	-0.183268	0.634614
vtg2	115520000	261060000	89438000	281970000	169400000	13010000	0.0199515	0.634828
tjp1a	61024000	0	60592000	0	0	1424900	0.0102494	0.635318
krt92;cki	9939600	10147000	9888900	16880000	0	1254300	-0.414324	0.63587
neb	7248400	22538000	10137000	27431000	0	0	-0.334851	0.636567
ncoa5	156600000	5427200	165180000	1601800	0	0	-0.0417258	0.637216
snrpf	68116000	32290000	103960000	17845000	0	0	-0.278728	0.638106
si:dkey-108k21.21	724130	2109900	0	0	23888000	0	20.4344	0.638242
srsf1a;srsf1b	22672000	18287000	37603000	13067000	4087900	2215200	-0.306951	0.638336
sin3ab	256930000	120300000	350060000	136880000	581170	2608700	-0.3683	0.638749
hnrnpa1a	72273000	4966700	80060000	0	0	950440	-0.0517391	0.639646
plekhf1	0	4217000	0	4275100	0	0	-0.0197411	0.64005
srpk3	4820000	0	4886900	0	0	0	-0.0198864	0.640104
hnrnpm	192180000	29163000	216970000	39160000	0	0	-0.210592	0.640134
wtap	57831000	8863100	68396000	5251400	986030	0	-0.143075	0.640141
tubg1	147700000	5975900	154820000	7818300	0	0	-0.0817761	0.640632
cct8	199940000	51388000	248170000	47486000	7355500	772810	-0.234348	0.640633
gpatch8	59441000	173760000	44478000	231310000	0	13515000	-0.241986	0.641219
tsen54	11822000	3452300	16845000	0	0	0	-0.141214	0.641682
mrps27	30116000	12801000	40410000	14811000	0	0	-0.363668	0.64208
nap1l1	263090000	34891000	290620000	54009000	0	0	-0.209824	0.642365
rtca	70081000	4113400	77003000	978800	0	0	-0.0718272	0.642755
hoxa4a	0	60850000	2501100	60763000	0	0	-0.0561298	0.643194
cct6a	82069000	0	82134000	3043100	0	0	-0.0536282	0.643253
cnot3a;cnot3b	289750000	0	295670000	0	0	0	-0.0291792	0.643526
serpinh1b	9527600000	73516000	9762700000	127980000	4024200	7793800	-0.0428676	0.643593
nots	0	3106200	0	0	22165000	612650	20.5667	0.643728
ercc6	2139500	42221000	3302300	43422000	0	2342400	-0.0748974	0.643838
polr2eb;LOC100330570	10418000	0	10641000	0	0	0	-0.0305554	0.644033
CABZ01073118.1	15745000	0	16121000	0	0	0	-0.0340475	0.645322
rfc4	158950000	13354000	158890000	35565000	7961500	1432700	-0.17448	0.645562
myo10	0	49505000	0	48498000	0	4193300	0.029649	0.645582
palld	33210000	0	34024000	0	0	0	-0.034935	0.64565
coro1b	9278900	0	9510200	0	0	0	-0.0355219	0.645866
fam193b	16882000	116980000	31692000	121820000	1957800	10248000	-0.197605	0.645902
tra2b	207800000	37105000	230630000	62516000	0	6508600	-0.259397	0.646785
jupa	1086300	0	1115600	0	0	0	-0.0383973	0.646929
myo18aa	18037000	0	18524000	0	0	0	-0.0384363	0.646943
rcor1	51193000	7573200	61667000	3828900	0	0	-0.156418	0.647107
trmt112	70128000	1469300	74250000	0	0	0	-0.0524858	0.647182
fn1a	733360000	8521600	768440000	0	0	0	-0.0507437	0.648714
LOC572121	63936000	0	65890000	0	0	0	-0.043431	0.648791
rpl11	374980000	226770000	268850000	521380000	30790000	23636000	-0.393108	0.649327
cetn3	12049000	1895000	14499000	1368600	0	0	-0.186439	0.649876
rrp1	14698000	0	15200000	0	0	0	-0.0484515	0.650651
acin1a	5938100	0	6143100	0	0	0	-0.0489655	0.650841
wdr62	9585500	328610000	3586700	331200000	7650100	33437000	0.0146152	0.651144
si:ch1073-55a19.2	340680000	34263000	379980000	42762000	0	2260800	-0.173106	0.651379
mrps30	30198000	119810000	11547000	159950000	0	2885600	-0.193144	0.651419
kif5bb	115980000	2133400	123340000	0	0	0	-0.0624681	0.651561
clec16a	66290000	0	68675000	0	0	0	-0.0509938	0.651593
AL954696.1	245950000	8965900	260100000	13968000	2159100	0	-0.104513	0.652068
prpf4ba	121130000	703900000	123540000	706980000	61081000	206510000	-0.00956833	0.652343
tsc1a	72967000	10066000	88649000	3554800	0	0	-0.151141	0.652899
ccar2	232260000	560740000	129180000	819250000	18508000	27843000	-0.25822	0.653104
si:ch1073-335m2.2	16550000	130820000	27980000	138130000	2552400	12378000	-0.172696	0.653366
vtg3	10708000	0	79581000	0	0	0	-2.89373	0.653465
capza1b	31734000	4873500	19793000	11328000	17117000	6986800	0.234251	0.653574
rnmtl1b	24770000	46196000	39641000	57284000	0	1925800	-0.449741	0.653826
wasf3b	83913000	210310000	65468000	293820000	819370	17887000	-0.288231	0.654147
rps9	185960000	45074000	197690000	95444000	10531000	2507200	-0.343455	0.654663
mta3	13258000	10377000	24328000	6205100	0	0	-0.369449	0.654806
uhrf1	36544000	0	38143000	0	0	0	-0.0617838	0.655601
magoh	20907000	0	21837000	0	0	0	-0.0627886	0.655975
srsf11	1005700000	710070000	1177200000	1176900000	66079000	74922000	-0.456319	0.656234
apc	0	56815000	0	59387000	0	0	-0.0638753	0.656379
nipsnap1	35386000	5802600	38983000	11725000	0	0	-0.299968	0.656393
sf3b2	198870000	27893000	225920000	41449000	0	1751100	-0.237647	0.656528
zzz3	18474000	5434100	26998000	0	0	0	-0.175353	0.657454
cpsf5	82801000	58183000	91803000	105880000	0	1320600	-0.487657	0.657613
ebna1bp2	100330000	12606000	116260000	14104000	0	0	-0.20704	0.657679
ptpn23a	0	11237000	9469600	3830600	0	0	-0.243191	0.658208
vapb	8253300	0	33940000	5968300	0	237660	-2.27365	0.658264
rps6ka4	47944000	6437600	55320000	8384000	0	0	-0.228265	0.658409
tufm	7525700000	986790000	8944500000	751900000	17787000	7352300	-0.187868	0.658606
sdpra	40572000	2780700	45065000	2289200	0	942050	-0.127371	0.658732
rbm15b	7065700	61972000	2262700	74292000	0	0	-0.149107	0.658865
phc2b	0	1967400	0	0	13950000	0	19.9079	0.659246
serbp1a	22469000	0	23627000	0	0	0	-0.0725005	0.659593
fmnl2a	16729000	25644000	15818000	40683000	247110	350420	-0.415131	0.659683
si:ch211-195b21.5	171310000	155610000	198740000	259200000	0	7132300	-0.486221	0.659971
cirbpa	81956000	55956000	99115000	91527000	7340600	1460600	-0.467118	0.660127
ccnl1b;ccnl1	70774000	1251500000	78328000	1292700000	28518000	143230000	-0.0522369	0.660179
dbr1	34916000	0	36137000	0	1196300	0	-0.0495885	0.660361
srpk1b	872340000	34330000	952390000	35862000	0	972280	-0.124301	0.661317
hcfc1a	30248000	44377000	56328000	48892000	0	85906	-0.495678	0.661601
pard3ba	6124600	0	6466700	0	0	0	-0.0784141	0.6618
LOC100333151	0	49386000	0	48158000	5347800	2077400	0.0363266	0.661986
dctpp1	1188900000	75098000	1328200000	77805000	0	2327500	-0.153608	0.663068
fgd;fgd1	30437000	6332000	38584000	1916000	0	3623500	-0.139432	0.663275
ddx1	163970000	54801000	210390000	72485000	0	2326400	-0.370743	0.663394
per3	0	12663000	0	34375000	14995000	0	-1.44074	0.663706
neu3.2	4049600	0	21782000	1488800	0	0	-2.52267	0.663787
inab;inaa	46244000	0	39541000	2288300	0	13874000	0.144752	0.663806
pi4kb	28270000	12009000	40468000	11788000	0	0	-0.375569	0.665038
ptrfb	3152200	0	18323000	746180	0	0	-2.59681	0.665605
e2f4;e2f5	157260000	12313000	174970000	19878000	0	0	-0.200443	0.665754
LOC100331227	54116000	6317400	66842000	0	0	0	-0.145409	0.665906
zgc:114046;si:dkey-108k21.9;si:dkey-108k21.20;si:ch211-113a14.28;zgc:173587	39078000	7038400	12966000	44176000	617330	411750	-0.309272	0.666025
dvl3a	47294000	186610000	57326000	231570000	1738300	7569500	-0.304634	0.666459
setd2	22817000	313330000	35758000	334910000	0	26854000	-0.141035	0.666729
si:dkey-108k21.14;si:dkey-108k21.21	434740	4733100	0	9107200	8840700	0	-0.817446	0.666928
usp16	20077000	0	21406000	0	0	0	-0.0924715	0.667059
sap18	93125000	13823000	106910000	21609000	245680	1789100	-0.265072	0.667189
zbtb16a	122660000	0	130870000	0	0	0	-0.0934696	0.667433
zgc:55461	958530000	82354000	947570000	323790000	2073100	20575000	-0.288563	0.667974
rest	6158900	42410000	0	53679000	0	1204400	-0.144325	0.668016
evi5b	102770000	29557000	321620000	42291000	99213000	2743800	-1.45948	0.668745
Uncharacterized protein	2008300	0	2149200	0	0	0	-0.0978249	0.669066
prkcba	14088000	45154000	8845800	62089000	0	3614900	-0.259873	0.66935
luc7l3;LOC553425	603930000	416320000	564010000	859660000	2139300	23963000	-0.480692	0.669444
nup93;dye	12033000	1872000	15175000	0	0	886920	-0.126093	0.669949
med23	80320000	4885000	87266000	11309000	0	0	-0.210284	0.669972
lrpprc	17431000	0	18708000	0	0	0	-0.102	0.670633
yeats2	22344000	3068700	23841000	8128900	0	0	-0.331165	0.670663
psmd4b	54651000	8724400	66582000	9238500	0	0	-0.258665	0.671242
slc39a7	11833000	16644000	16965000	53781000	0	17407000	-1.31285	0.671242
cdc23	0	38599000	0	39835000	0	3017000	-0.0454731	0.67131
prkca	48220000	1785600	54510000	0	0	0	-0.124431	0.671489
orc3	77578000	148160000	79365000	218820000	1892200	7960400	-0.401558	0.672208
srsf10b	1469600000	2597300000	1487000000	3931600000	49769000	123270000	-0.413991	0.674148
gpbp1l1	3281200	61689000	0	71545000	0	0	-0.139073	0.674186
ascc3	68320000	16466000	69102000	45566000	0	0	-0.435565	0.674401
frem3	22787000	53748000	12466000	61689000	199630000	3257500	0.0455757	0.674929
rpusd4	91866000	58373000	73121000	132290000	0	9750500	-0.451254	0.67537
mfap1	609410000	786440000	815760000	1112800000	37474000	100110000	-0.46638	0.675519
srsf6b	62186000	33375000	82327000	47247000	0	7641300	-0.439282	0.675802
sf3b3	316020000	27752000	357660000	48354000	0	0	-0.240077	0.676167
sec23a;sec23b	15735000	650290	15849000	3847400	0	0	-0.265531	0.676764
hk2	158430000	6556700	180630000	877600	1461200	336830	-0.13768	0.677497
sugp1	37103000	0	38172000	0	3938300	0	-0.0409789	0.677931
brd7	222620000	4545300	249020000	0	0	0	-0.132519	0.677937
nek4	2834800	18112000	0	23846000	0	0	-0.187017	0.677954
h2afvb;h2afva;h2afv	109500000	131750000	112230000	113540000	111810000	214140000	0.0956751	0.678007
cmasa	345380000	27322000	372940000	76468000	0	1535100	-0.270003	0.678038
nkap	44927000	79928000	61471000	112620000	0	382350	-0.479588	0.678342
zgc:173506	20682000	87121000	15428000	110130000	2325900	10848000	-0.219957	0.678407
gtf2f2a	42145000	4249400	51139000	2049600	0	0	-0.197166	0.678805
plch1;CH211-203B20.8-001	5735200	497740000	18675000	530420000	0	19525000	-0.125135	0.678817
clasrp	8592200	7946400	3381300	17581000	0	1247300	-0.34196	0.679464
ddx41	194550000	127830000	285060000	167350000	2001600	3059700	-0.488869	0.679688
srsf9	0	32069000	0	34540000	0	910540	-0.107089	0.68025
smarce1	3319700000	132560000	3738600000	159580000	1859800	2859100	-0.17526	0.680381
parp1	5575400	0	0	0	6096800	0	21.4106	0.68079
CH211-152B13.1-002;si:ch211-149e23.3;CH211-152B13.1-001	15302000	2980300	19736000	2527500	0	0	-0.284233	0.680885
taok2a	624810000	1242000000	730240000	1783400000	4481700	70028000	-0.429203	0.681058
waca	0	9823500	0	59323000	0	0	-2.59428	0.681431
wdr5	13851000	2445000	18424000	0	0	633270	-0.177068	0.682056
vps13d	35210000	67401000	16647000	112250000	0	3885500	-0.329033	0.682141
riok2	6878200	10432000	60350000	12282000	0	0	-2.06898	0.682235
ddx55	118470000	3439800	135090000	0	0	0	-0.148107	0.682292
kctd10	21708000	170860000	41589000	191090000	0	10929000	-0.272973	0.683363
si:ch73-78o10.1	5909700	0	6498500	0	0	0	-0.137022	0.683829
LOC100004621	0	6126900	6739200	0	0	0	-0.13742	0.68398
si:ch211-239f4.1	7895800	0	33624000	3920100	0	0	-2.24943	0.684457
LOC100333650	86794000	0	95559000	0	0	0	-0.138796	0.6845
slc30a6	10030000	30823000	13572000	35760000	9065800	844400	-0.272082	0.685301
Uncharacterized protein	0	31187000	0	182480000	0	0	-2.54872	0.686284
ddx19	194560000	15514000	227670000	19232000	0	0	-0.233041	0.686333
zgc:161969	12928000	21100000	0	36760000	7559700	796040	-0.111414	0.687029
spna2	1556400000	10909000	1735100000	4987000	4841400	782910	-0.15087	0.687903
csnk1da	87372000	261050000	36729000	390550000	0	9401300	-0.294343	0.688584
cpsf6	350170000	919360000	281950000	1285600000	0	165660000	-0.304217	0.689346
kif2c;zgc:103670	15532000	0	16563000	0	0	1243700	-0.0927204	0.689522
ythdc1	293830000	1510400000	222240000	1926400000	0	125080000	-0.252041	0.689882
CU929119.2;zgc:112307	97922000	280640000	119580000	376080000	0	18912000	-0.388821	0.690066
neb	3168000000	5253100000	4393800000	7480900000	56417000	173370000	-0.49581	0.690698
hist1h4l;si:dkey-108k21.23;si:dkey-108k21.12;zgc:153409;LOC100538129;zgc:154164;zgc:163040	529550000	293320000	479060000	459640000	399880000	438400000	-0.19	0.690744
usp36	9192200	67913000	11753000	79590000	0	6204800	-0.244466	0.691034
srsf7a	124940000	40266000	163770000	54435000	5188300	0	-0.401418	0.69123
ttc14	82227000	5886300	95674000	8809600	0	0	-0.245845	0.691451
ranbp10	50973000	2929700	61240000	0	0	0	-0.184117	0.691457
smarcc2	1926200	0	2149000	0	0	0	-0.157908	0.69174
srrm2	146770000	6883400	162030000	21714000	0	364050	-0.258017	0.692832
nup62l	143050000	5278100	163820000	7483100	0	0	-0.207759	0.692944
prpf6	1315000000	88003000	1507400000	169860000	2211700	4719400	-0.257588	0.694066
dmap1	71883000	133840000	115940000	178690000	0	0	-0.518201	0.694983
sf3a2	12044000	2608300	16018000	2414000	0	0	-0.331085	0.695177
mycbp2	129010000	68138000	209390000	56016000	0	0	-0.428922	0.695308
plcl1	199350000	1217700000	259270000	1434900000	47095000	115000000	-0.257688	0.695427
nub1;zgc:153057	19635000	0	22058000	0	0	0	-0.167874	0.695525
crestin	39619000	493460000	48971000	558690000	17198000	37106000	-0.188917	0.696488
rpl38	440010000	167230000	364700000	408850000	61146000	120360000	-0.349228	0.696493
CABZ01070007.1	1951600000	4623300	2186200000	21161000	9514600	1233200	-0.174252	0.6966
Uncharacterized protein	9120300	6089700	0	17222000	0	2732600	-0.179233	0.697521
sox6	22949000	35506000	29672000	53969000	0	0	-0.516884	0.698169
pcxa	142870000	13747000	175120000	12006000	0	305990	-0.256769	0.698212
foxl2	0	10258000	0	11581000	0	0	-0.17501	0.698238
kif7	183170000	814920000	147380000	1081100000	6165800	47189000	-0.299633	0.698567
btf3l4	33796000	33775000	14485000	73367000	0	4971100	-0.378671	0.699315
gemin8	39288000	55663000	40823000	93336000	0	0	-0.498689	0.699401
rassf2a	254600000	382800000	412400000	506780000	0	23742000	-0.528148	0.699585
si:ch1073-412h12.3;cebpz	124740000	208940000	149210000	320670000	0	4808000	-0.493827	0.700366
serpinh1a	2364500000	53504000	2737500000	37931000	3738400	1957800	-0.198895	0.70045
zgc:103511	0	9834300	0	10159000	1687900	0	-0.0468641	0.700511
ebf1a	23463000	81705000	22316000	114380000	0	0	-0.378275	0.700889
FP085405.1	76556000	1427300	85448000	6350500	0	0	-0.235305	0.700966
smarca4a	4565600000	276150000	5433800000	287630000	3659800	20542000	-0.240847	0.701939
lman1	2141200000	50855000	2440300000	127870000	0	444250	-0.228457	0.702195
srsf3b	332140000	61168000	397000000	115140000	946660	7522100	-0.380879	0.702383
prpf38a	127300000	510540000	222350000	621950000	4062500	26307000	-0.404561	0.702931
rps6kb1b	26729000	0	24286000	9741500	0	0	-0.348295	0.703517
ranbp9	378040000	20168000	444940000	29559000	0	0	-0.252883	0.703554
dnajc9	1854100	1086800	15188000	0	0	0	-2.3686	0.704072
kansl1a	2713400	109520000	5499200	124390000	0	2998400	-0.210779	0.704228
npm1a	169750000	23800000	215850000	23028000	0	1077500	-0.303568	0.704241
rfc2	82638000	8755600	100930000	11679000	0	0	-0.301157	0.704454
rbm15	38703000	20665000	41410000	44708000	0	1345100	-0.536629	0.70468
hmg20a	3541900	0	18535000	0	0	0	-2.38766	0.704878
nadka	50245000	18482000	38130000	58894000	0	2025600	-0.497465	0.705324
axin1	0	86401000	0	98992000	0	0	-0.196264	0.706336
thoc5	145060000	60610000	233200000	35240000	0	1012000	-0.384268	0.706627
mpp1	45870000	0	52598000	0	0	0	-0.197457	0.706791
gid8b;gid8a;gid8	310700000	39062000	389090000	45200000	0	960500	-0.312285	0.7072
ncapd3	191930000	11800000	233570000	8222000	0	309000	-0.247108	0.707734
nkrf	5200000	23535000	11375000	27843000	0	0	-0.448707	0.708447
ddx52	4256700	5228600	7749800	6271200	0	0	-0.563824	0.708724
prdx3	170710000	2311700	196790000	5691500	0	0	-0.226837	0.708804
nol4lb	3196900	0	3685000	0	0	0	-0.204991	0.709667
mib1;mib	24747000	0	23186000	8453000	0	0	-0.35445	0.709766
rpl34	16348000	25746000	15612000	37091000	11407000	1517700	-0.32427	0.709907
trmt2a	270090000	1345800	311940000	2972700	0	1061800	-0.214341	0.711124
taok3a	21521000	196950000	29122000	240110000	0	6444000	-0.301408	0.711462
zgc:112426	11939000	9783000	15167000	16149000	0	1901500	-0.527743	0.711476
ubr1	67806000	4840100	85814000	0	0	0	-0.240328	0.712061
b3gat3	0	3223500	0	15142000	0	355780	-2.23186	0.712654
pspc1	31062000	0	34763000	2195200	0	0	-0.250744	0.713121
acaa2	0	15871000	0	18414000	0	0	-0.21441	0.713266
nhp2l1b;nhp2l1a	130760000	7810100	153810000	14533000	0	2757800	-0.280788	0.713522
LOC100002528	0	5424900	0	6299000	0	0	-0.215526	0.713693
sympk	33650000	0	39081000	0	0	0	-0.215861	0.713821
larp7	0	6280800	7398200	13395000	0	0	-1.72709	0.713957
eif5a2	80863000	1050900	94681000	0	1537800	0	-0.208967	0.713986
mepce	1985300	2841500	2559700	16374000	0	0	-1.97182	0.714032
hnrnpua	828110000	365580000	1115400000	584550000	14121000	9644600	-0.510064	0.714321
gmds	64181000	0	74638000	0	0	0	-0.217764	0.714549
si:ch211-13f8.2	22619000	0	26308000	0	0	0	-0.217966	0.714626
smarcd3b;smarcd3a	30173000	0	35125000	0	0	0	-0.21924	0.715113
med31	81761000	29113000	110140000	45380000	0	0	-0.488179	0.715256
mark2b	25720000	166780000	2633900	225720000	0	10002000	-0.246413	0.715487
pias2;pias1b;pias1	12743000	0	14857000	0	0	0	-0.221438	0.715954
gtf2f1	40150000	0	43490000	5661000	0	0	-0.291821	0.716358
ythdf2	4729900	0	5524700	0	0	0	-0.224086	0.716968
suz12b	9223500	147020000	6155200	180200000	0	3740700	-0.254259	0.717041
si:ch211-51c14.1	50487000	1376500	58849000	3918900	0	0	-0.275307	0.717239
tnika	145520000	60717000	205630000	82796000	0	5102800	-0.483898	0.717333
rpl32	58275000	145450000	31439000	224440000	18687000	5313200	-0.328839	0.71749
Uncharacterized protein	8678000	0	42390000	0	0	0	-2.28829	0.71756
imp3	33302000	0	38980000	0	0	0	-0.227125	0.718131
phf10	113020000	3877900	137490000	1340400	0	0	-0.248074	0.718272
depdc1b	19670000	23357000	29243000	29014000	6576600	5712300	-0.437189	0.718511
whsc1	31866000	415080	37985000	0	0	0	-0.234741	0.718855
ckma	21327000	0	25028000	0	0	0	-0.230862	0.719561
rbm25b	389780000	2259800000	580960000	2850700000	12113000	74520000	-0.373143	0.719675
osbpl3b	966580	13443000	0	16899000	0	670290	-0.22991	0.720789
kif18a	40684000	704380000	37086000	856840000	4585500	17992000	-0.262791	0.720927
zgc:171967;ganab	4527900	0	21718000	0	0	0	-2.26198	0.721084
vtna	0	50017000	0	58862000	0	0	-0.234918	0.721115
LOC563252	0	50987000	0	58741000	2190800	0	-0.204238	0.721177
pcsk5b	10676000	0	12570000	0	0	0	-0.235613	0.721381
map4k5	51790000	6549600	68458000	4326400	0	0	-0.319154	0.721975
u2af1	94301000	2917900	110090000	9485600	0	0	-0.298614	0.721977
map7d1a	7141100	56342000	0	74459000	0	4778400	-0.230074	0.721989
hnrnpa1b	795420000	46718000	974800000	58188000	0	1553800	-0.294695	0.722161
CABZ01078549.1	3852200	41270000	0	54351000	0	270510	-0.268469	0.722318
gnl3l	118230000	402990000	90100000	586520000	194720	22018000	-0.376453	0.722549
rps4x	5246300000	11533000000	3721600000	18601000000	196560000	710030000	-0.411823	0.722705
supt4h1	6301700	0	29926000	0	0	0	-2.24759	0.723043
FP325123.1	359860000	656720000	73811000	822000000	2373300000	18982000	0.182457	0.723969
syncrip	23958000	0	28384000	0	0	0	-0.24457	0.724814
zgc:158828	5565000	6746800	8836200	9705000	0	0	-0.590693	0.725701
prkci	110430000	88432000	166730000	130810000	0	1912000	-0.581316	0.725826
dvl2	9081800	3763500	16123000	0	0	179160	-0.32788	0.725924
homezb	5485400	1412300	27187000	1746800	0	0	-2.06857	0.726213
pcid2	40604000	0	47465000	0	0	1489900	-0.225242	0.727454
snrpd3l;snrpd3	5652700	12905000	19076000	8719400	0	20636000	-0.582828	0.727599
fip1l1b;fip1l1	52719000	283960000	122670000	338270000	0	6380400	-0.453205	0.728006
si:ch211-132g1.7	2421800	0	0	0	11085000	0	20.2076	0.730462
ccdc12	205280000	13790000	254270000	20132000	0	1465200	-0.324899	0.730642
myom1a	697530000	12039000	846470000	13225000	0	0	-0.276882	0.730942
glyr1	39846000	0	47737000	0	0	0	-0.260673	0.730991
rpl7l1	72975000	30021000	114810000	19429000	5265800	4957800	-0.382216	0.731489
usp4	127480000	26074000	175460000	27969000	0	611770	-0.405779	0.73227
med8	358220000	62640000	488760000	59828000	0	1607200	-0.382383	0.732297
osbpl9	67061000	9278300	89478000	8794100	0	0	-0.364356	0.732435
mrpl51	0	2951300	690510	11626000	0	0	-2.06117	0.732534
vcana	26114000	159560000	6362600	226560000	1514100	0	-0.327079	0.732608
si:dkey-66i24.9	0	2057700	0	9321000	0	0	-2.17945	0.732613
cul3a;cul3b	18530000	69684000	17536000	100590000	0	846410	-0.421247	0.732621
arid4a	26516000	0	31862000	0	0	0	-0.264974	0.732642
si:zfos-90c9.2	5361400	22280000	12005000	27214000	0	0	-0.504722	0.733135
wu:fe01c10	154550000	0	185900000	0	0	0	-0.266453	0.73321
si:dkey-21e2.1	0	6288800	3230500	16321000	0	1671900	-1.63642	0.73342
si:ch1073-357b18.4	11558000	2761100	18050000	0	0	0	-0.334058	0.734727
cep97	55826000	327530000	30924000	458090000	0	6223100	-0.351191	0.734977
zgc:162944	8810100	0	10639000	0	0	0	-0.272132	0.735391
rmnd5b	41670000	8507500	60540000	4589400	0	0	-0.376268	0.736427
cdc14b	18335000	51050000	21508000	74497000	0	2639600	-0.468486	0.736469
arid1ab	291430000	17025000	370850000	13818000	0	0	-0.318554	0.736737
rps11	3028700000	6315500000	1837800000	10513000000	336530000	587030000	-0.402461	0.737574
frmd6	22060000	114560000	18152000	151340000	2263300	15782000	-0.311048	0.737588
adnp2b	48407000	50051000	73669000	76246000	0	693110	-0.606564	0.738312
rbl1	22072000	1095300	28130000	616370	0	0	-0.31129	0.73852
sfpq	87029000	37179000	123390000	53481000	6691300	0	-0.509939	0.738546
Uncharacterized protein	121780000	1980600	148710000	4479000	0	0	-0.307761	0.740031
top2b	3717700	0	11476000	0	2027500	0	-1.62614	0.740188
pole3	53397000	0	65115000	0	0	0	-0.286231	0.740808
kmt2bb	0	10629000	0	44887000	0	581360	-2.07829	0.740873
thoc1	725150000	123310000	941260000	208990000	1740600	4095800	-0.439029	0.74099
calm3a;calm1a	43875000	0	190560000	0	0	0	-2.11877	0.741569
med16	29999000	8749400	42479000	11872000	0	0	-0.48817	0.74187
zgc:113209	0	3960800	0	16862000	0	129440	-2.08991	0.741881
ppp2r2aa	23511000	3202000	31285000	3891700	0	0	-0.397078	0.74189
cenpa	525800	820020000	5745000	990010000	0	16870000	-0.279207	0.742289
papd4	11873000	103770000	5469100	136600000	2336100	6782900	-0.296915	0.742524
ddx20	0	128560000	2863100	153300000	0	4230300	-0.280612	0.743515
crnkl1	141070000	4278200	173490000	9899900	0	573390	-0.335401	0.744359
naa40	219230000	12498000	276960000	19456000	0	0	-0.355191	0.74489
Uncharacterized protein	19226000	2568900	17947000	13623000	0	0	-0.534564	0.745255
zcchc2;LOC564789	0	2049100	0	2522100	0	0	-0.299635	0.745961
mtmr12	10518000	0	32722000	5212700	0	0	-1.85066	0.746522
elavl3	84718000	6927500	114510000	1151000	0	0	-0.335767	0.747341
chp1	10202000	0	12592000	0	0	0	-0.303655	0.747507
zgc:163098	42883000	0	48232000	7526400	0	0	-0.378783	0.747636
psmc3	18655000	0	23043000	0	0	0	-0.304766	0.747934
rasal2	0	4082300	3701600	9324200	0	0	-1.67392	0.748154
dctn1a	31795000	0	39295000	0	0	0	-0.305546	0.748234
ctc1	0	2991300	0	12601000	0	0	-2.07469	0.74834
epc2	210660000	558360000	186980000	878790000	0	21840000	-0.470803	0.748365
ssrp1a	103960000	2798500	121840000	4292800	13910000	0	-0.240593	0.748673
npm3	2867600	0	3548200	0	0	0	-0.307244	0.748887
matr3l1.1	159270000	16507000	208920000	21925000	0	638240	-0.393178	0.749088
krt5	58226000	40253000	91598000	54849000	0	5165300	-0.572491	0.74916
mical1	76340000	178090000	140680000	240190000	0	526970	-0.58203	0.749542
Uncharacterized protein	459560000	394320000	656110000	649640000	2691200	18279000	-0.612773	0.749897
stau2	16984000	0	20361000	1202300	0	0	-0.344402	0.75104
myo10l3	10460000	24010000	13218000	35214000	0	3381800	-0.490619	0.751109
hnrnpa0a	48822000	20456000	69463000	30944000	1722100	1713100	-0.535391	0.751651
axin2	0	5813600	0	24119000	0	0	-2.05267	0.75181
CABZ01117079.1;ears2	1881900	0	7796800	0	0	0	-2.05069	0.752124
csnk2a1	6820900	1670100	31626000	1076100	0	252680	-1.94538	0.752165
kars	8663800	0	8928300	2821200	0	0	-0.439528	0.752235
dhx33	18738000	90895000	41087000	113320000	0	3913500	-0.494056	0.75284
srpk1a	51780000	2262900	68065000	0	0	0	-0.332808	0.753047
kat8	54877000	0	65924000	3616000	0	511610	-0.341641	0.753356
trmt1l	24707000	537660	31707000	0	0	0	-0.328823	0.754261
larp1	522810000	3956200000	503810000	5212900000	61524000	335620000	-0.352005	0.754782
pithd1	9362400	0	38194000	0	0	0	-2.0284	0.755702
mtg2	24545000	131420000	8336300	179840000	19111000	10251000	-0.270863	0.755768
sap30bp	561060000	2347000000	699210000	3216100000	75914000	183960000	-0.42907	0.756063
ddx31	75415000	8850500	69167000	50855000	3521300	1601300	-0.510285	0.75641
ciz1a	0	7163300	0	8986300	0	0	-0.327103	0.756526
arglu1a	39163000	23777000	50618000	46019000	0	978800	-0.618598	0.756613
xab2	171340000	3478700	210700000	12307000	2574600	1267500	-0.351229	0.757022
prkaa1	33510000	2727100	131120000	6601000	0	0	-1.92621	0.757401
asun	26990000	21721000	55740000	15568000	0	0	-0.549816	0.758215
ilf3b;ilf3	61381000	3568100	77555000	8522700	0	0	-0.40633	0.75852
mat1a	147270000	15024000	206910000	2959800	0	0	-0.370885	0.758735
midn	0	59204000	0	72467000	0	3489400	-0.29163	0.75916
csnk1a1	8303500	0	10478000	0	0	0	-0.335572	0.759783
myo1eb	389470000	70861000	498380000	152570000	5332300	3146600	-0.499875	0.760606
mark2a	2323200	8307200	496760	13583000	0	263170	-0.405427	0.761666
rps6ka3a	14781000	990290	62448000	0	0	0	-1.98535	0.761683
dpf2l	286090000	4357400	361430000	12830000	0	0	-0.365764	0.762076
syncripl	677790000	34545000	886060000	42959000	0	905590	-0.383152	0.762231
kat5b	2615100	119640000	21587000	141640000	0	796630	-0.416985	0.762613
ddx18	818200000	2633800000	912280000	3936300000	38538000	101530000	-0.49013	0.763299
smarcc1a	6660500000	91750000	8530800000	106740000	5289600	4489200	-0.355252	0.763309
tfip11	4040700	13381000	8776200	17258000	0	0	-0.579523	0.763376
rnmtl1a	0	20586000	1288900	25357000	0	0	-0.37225	0.763689
kansl2	7202300	68469000	18385000	86503000	0	0	-0.471031	0.763731
BX322601.2	12632000	457550	16794000	0	0	0	-0.35953	0.76456
dnm2a;dnm3a;dnm1a;dnm2b	18374000	0	22005000	2265400	0	0	-0.401532	0.765889
zgc:174574	0	141010000	297040	171470000	10299000	3138700	-0.284656	0.766351
rnf111	1530100	28906000	4130800	33620000	0	4934000	-0.310724	0.766455
bcl7a	326020000	264550	415290000	2644100	0	0	-0.357145	0.766636
hspa9	176480000	110440000	277130000	157910000	4167300	6490400	-0.6005	0.766784
nsun2	1809100000	20314000	2283800000	89265000	7007700	790700	-0.37537	0.766873
si:dkey-117m1.4	0	45186000	0	53036000	2351300	5159500	-0.231096	0.767049
osbpl6	0	57504000	7833900	66117000	0	3865800	-0.362905	0.767077
ccnt1	129500000	483900000	33456000	711340000	36363000	105710000	-0.280017	0.76782
cryba2a	14443000	0	55957000	0	0	0	-1.95395	0.768094
kank2	16811000	0	21542000	0	0	0	-0.357747	0.768312
bag3	10730000	0	13759000	0	0	0	-0.358726	0.768688
Uncharacterized protein	1200800	30246000	0	39366000	0	2116800	-0.324037	0.768924
Uncharacterized protein	79032000	0	101470000	0	0	0	-0.360544	0.769388
kif15	2405600000	188370000	3225000000	252540000	1264000	4979000	-0.422905	0.770001
cyt1;krt17	9938200	31678000	106940000	24555000	0	0	-1.65979	0.770303
chd4a	230760000	16171000	304520000	27761000	0	415510	-0.428296	0.770519
pum2;pumilio2	139630000	16016000	182710000	31924000	0	2676600	-0.46361	0.770622
si:ch73-375g18.1	2156000	21113000	0	30040000	0	815830	-0.368476	0.770966
si:dkey-6e2.2	34574000	4795100	52060000	0	0	0	-0.403112	0.772367
stk10	68738000	3348100	90749000	5241500	0	0	-0.413171	0.772649
supt16h	116850000	17210000	146500000	19290000	30701000	0	-0.306478	0.773819
vps16	11684000	0	15128000	0	0	0	-0.372687	0.774055
tubb5	43643000	0	55619000	0	1420400	0	-0.349828	0.774124
si:ch211-189e2.3	0	33861000	0	42721000	0	1788700	-0.335321	0.774199
eif2b2	479320000	0	616800000	3564300	1573300	1599300	-0.372127	0.77443
abcf2a	4558000000	791760000	6612600000	829260000	0	6649700	-0.476189	0.774903
zdhhc5a	0	17587000	0	20576000	3430900	0	-0.226453	0.775302
DKEY-268M13.5-001;si:dkey-110c1.7	0	13674000	0	17501000	0	411780	-0.356002	0.775825
phf3	0	6730600	0	14716000	5009500	442660	-1.12858	0.776659
dock9b	34204000	27523000	45229000	50407000	0	3361300	-0.631652	0.776914
LOC100536894	0	136270000	1775800	153470000	21625000	13630000	-0.188086	0.77693
rnf2	599060000	141410000	868750000	196210000	3709000	2113800	-0.524286	0.777087
Uncharacterized protein	464000000	65491000	613580000	143420000	547840	0	-0.515687	0.777993
cdk10	65846000	0	85883000	0	0	0	-0.383277	0.778124
smarcb1b	33836000	0	44138000	0	0	0	-0.383462	0.778196
cnot7	940960	0	3495900	0	0	0	-1.89346	0.778688
ltv1	25532000	0	94712000	0	0	0	-1.89124	0.779085
mapkbp1	0	19065000	17095000	37654000	0	775150	-1.52191	0.779225
dnaja2	19502000	0	25494000	0	0	0	-0.386536	0.779376
si:dkey-7i4.21;si:dkey-7i4.19;si:dkey-7i4.17	0	2287000	0	8412100	0	0	-1.87901	0.78129
rrp9	55286000	230340000	35784000	347750000	6255700	22527000	-0.425227	0.781385
rbbp5	33068000	2292300	47126000	0	0	0	-0.414393	0.783008
max	5591100	15765000	25863000	24123000	3329200	1508400	-1.22688	0.783168
trmt10c	146760000	1543200000	228300000	2089300000	12002000	32969000	-0.455642	0.783558
foxp1a	52300000	5107000	75117000	2859000	0	0	-0.441803	0.783601
echs1	12003000	0	15812000	0	0	0	-0.397625	0.783634
si:ch211-87l2.1	10860000	163480000	4780400	225630000	0	6113800	-0.402302	0.783641
exosc3	17175000	18747000	2980700	48086000	0	0	-0.507515	0.783735
bhik	2331500	76365000	0	104350000	0	0	-0.407059	0.783929
osbpl3a	0	3690500	0	4864300	0	0	-0.398416	0.783938
p4ha1a;LOC556879	0	19243000	0	24029000	700720	1390400	-0.320443	0.78421
si:dkey-72l14.4	2621900	0	9516700	0	0	0	-1.85985	0.784784
ddx5	16949000	0	22388000	0	0	0	-0.401525	0.785131
LOC553451	1241200000	4104400	1646100000	2201500	0	0	-0.404482	0.785623
seh1l	9463000	2893000	13107000	5701500	0	0	-0.606173	0.78571
rbx1	10545000	0	13952000	0	0	0	-0.403913	0.786047
asap1a;asap1b	10102000	0	36404000	0	0	0	-1.84946	0.786701
scaf11	1014800	15796000	749480	22059000	0	0	-0.440182	0.786875
soga1	12947000	5489200	0	25508000	0	0	-0.468408	0.787014
Uncharacterized protein	66129000	2419800	85650000	9121400	0	0	-0.46732	0.787703
si:ch73-299h12.6	0	2907700	0	3859100	0	0	-0.408386	0.787763
mios	8040500	0	28852000	0	0	0	-1.84331	0.78784
Uncharacterized protein	96995000	423060000	68149000	636090000	3780500	49862000	-0.437401	0.78804
srgap1	38268000	403630000	42837000	553160000	0	25467000	-0.431592	0.788426
si:dkey-40n15.1;si:dkey-78o7.1;si:dkeyp-53e4.2;si:dkey-196n19.7;si:ch73-266f23.3;si:dkey-233e3.3;si:dkey-57c22.1;si:ch211-234c11.3;si:dkey-54i3.4	6153500	23922000	8135500	34868000	0	1933200	-0.515865	0.788583
map2	87417000	787710000	87322000	1044900000	2578600	129400000	-0.371593	0.788982
polr2j	34402000	5037400	52106000	2344800	0	111160	-0.465316	0.788983
cbx1a;cbx1b	46217000	0	61482000	0	0	0	-0.41174	0.78905
wdr12	12052000	0	43042000	0	0	0	-1.83647	0.789116
eef2k	332580000	129560000	537990000	157850000	0	308270	-0.590426	0.789898
timm13	2607700	0	9279800	0	0	0	-1.83132	0.790081
grwd1	13653000	185540000	46533000	237890000	0	406830	-0.513871	0.79042
si:dkey-152b24.6;LOC100002310	0	3620900	0	6863700	3445600	0	-0.922638	0.790713
zgc:113984;zgc:113983;si:ch211-113a14.14;si:dkey-108k21.24	1236100000	993770000	869360000	1602700000	1299100000	144550000	-0.148754	0.790999
LOC100334245	7868000	0	27897000	0	0	0	-1.82604	0.791073
phf20b	8668700	50542000	8086600	74846000	0	1783900	-0.486081	0.791746
elavl1	6172700000	378660000	8574300000	419940000	0	21225000	-0.457207	0.79213
rai14	28405000	0	38042000	0	0	0	-0.421448	0.792771
psmc4	4405000	0	15475000	0	0	0	-1.81273	0.793593
ybey	9856300	59497000	10526000	87337000	0	1878600	-0.496799	0.793853
zgc:173486;si:ch211-255f4.6;si:dkey-15h8.10;si:ch211-255f4.4;si:ch211-255f4.2;si:dkey-20i20.10;si:dkey-20i20.8;si:ch73-92e7.4;si:ch73-92e7.6;si:dkey-15h8.4;si:dkey-15h8.5;si:dkey-15h8.1;zgc:174712;si:dkey-15h8.9;si:dkey-15h8.13;zgc:173726	14842000	10714000	55600000	17457000	0	0	-1.51536	0.794463
mtm1	18759000	0	23483000	2640100	0	0	-0.477743	0.795451
zgc:56676;eif1b	6361700	0	8562000	0	0	0	-0.428535	0.795486
si:zfos-1462c8.5	0	1866400	0	6491600	0	0	-1.79832	0.796348
med22	457200000	55963000	662260000	65494000	0	301830	-0.504034	0.796615
znf106a	0	14416000	3074700	17383000	0	0	-0.504973	0.797506
zgc:162885	4400300	0	5944800	0	0	0	-0.434026	0.797588
myo1ea	18802000	390550000	24651000	536890000	0	10193000	-0.456049	0.799626
cbx6b	0	1865000	552090	5397400	0	0	-1.67359	0.799662
krt18	127300000	137950000	107300000	187920000	161110000	10790000	-0.154438	0.800722
nek2;sbk3;irak1	2586200	12703000	0	39402000	3503400	3131900	-1.36576	0.8008
med7	24872000	2916400	86376000	4305300	0	0	-1.70632	0.801028
glt8d1	10279000	0	35113000	0	0	0	-1.77231	0.801396
dip2a;dip2bb;dip2ba	718200	3559600	5888700	5466700	0	0	-1.40844	0.801905
wdr26b;wdr26;CABZ01044136.1	55521000	0	186810000	0	1295500	0	-1.75047	0.802068
rpl18a	6234100	60581000	0	90099000	0	3615500	-0.431337	0.802183
rnpc3	2927300	81052000	7717400	95821000	0	20805000	-0.30206	0.8023
utrn	32296000	2713600	109200000	5027300	0	0	-1.70609	0.802536
dnttip2	41377000	7058700	65422000	3437200	0	0	-0.507579	0.803353
sqrdl	19816000	11360000	34066000	14678000	0	539040	-0.644789	0.803404
dnajb11	197700000	0	269170000	1239000	0	0	-0.45183	0.803539
zbtb14	4114100	2674300	5491100	5515100	0	0	-0.697173	0.803969
mkln1	3079200	0	10420000	0	0	0	-1.75873	0.80407
hnrnpl2	100080000	0	136890000	0	0	0	-0.451863	0.804409
prpf31	63183000	36102000	115850000	38068000	0	544180	-0.632514	0.804497
pbxip1a	117480000	32366000	193150000	27989000	0	0	-0.561473	0.804743
med19a;med19b	9898400	1074600	27680000	5110400	0	0	-1.57932	0.80482
rps18	77405000	557660000	57857000	1798100000	23587000	96328000	-1.54719	0.804964
zgc:158803	2604300000	9455200000	3037300000	14265000000	38110000	1145500000	-0.520794	0.805012
nhsl1b	0	19061000	0	26115000	0	0	-0.454255	0.805323
zgc:136864	62988000	1656400	83028000	9032600	0	0	-0.510058	0.80636
ewsr1b	8189200	5043200	18349000	9951200	4450800	0	-1.09674	0.806468
murca;murc	5158600	0	17302000	0	0	0	-1.74589	0.806623
hnrnpk	5129100	0	7052400	0	0	0	-0.459409	0.807291
thoc2	97171000	16194000	131940000	39406000	137150	428500	-0.595937	0.80791
nup88	3571900	0	11434000	0	0	270580	-1.67857	0.808036
zgc:56576	75536000	0	248990000	1590700	0	0	-1.73004	0.808322
cwc25	41836000	158880000	70656000	229270000	0	11491000	-0.579451	0.808488
prpf4bb	133440000	1101600000	94391000	1568300000	11584000	146330000	-0.428962	0.80991
gtf2e1	24164000	3002500	38188000	0	0	0	-0.491291	0.810008
Uncharacterized protein	0	753870000	0	952670000	105340000	26318000	-0.337661	0.810348
wdr62	53917000	585900000	59978000	833600000	1515900	35292000	-0.481934	0.811233
znf750	513510	0	711550	0	0	0	-0.470573	0.81155
rpf2	6164600	11424000	19155000	8013500	0	1108900	-0.627294	0.812135
iqgap1	343760000	19530000	477450000	36515000	10115000	0	-0.500548	0.812631
bola1	15563000	0	21613000	0	0	0	-0.473779	0.812772
hdac1	445630000	59864000	646160000	101390000	0	1068100	-0.564476	0.813654
col11a1a	10325000	14174000	2863000	35034000	16395000	5753800	-0.629361	0.813862
FP085412.2	50867000	533760000	7632500	954520000	437250000	121010000	-0.718749	0.814629
patl1	2026200	13957000	23061000	16834000	0	1376200	-1.31965	0.815034
rps3	720130000	1903600000	553840000	3281600000	117360000	100630000	-0.547773	0.815943
LOC569441	1346100	7875100	0	24704000	1463700	1362700	-1.42172	0.816044
med11	243360000	1782300	339930000	4769400	0	0	-0.491719	0.816485
cnot1	862940000	11771000	1219300000	9368600	1430100	0	-0.490217	0.816898
pip5k1ab	48319000	348530000	50332000	518670000	0	19185000	-0.519844	0.816965
chd2	0	15622000	0	21872000	0	0	-0.485506	0.817237
ckmb;CKMb	255550000	0	352440000	2552300	5692600	0	-0.474182	0.817619
acacb	17867000	0	25036000	0	0	0	-0.486707	0.817694
arntl2;arntl1b;arntl1a	10413000	3968100	20842000	0	0	0	-0.53532	0.818055
utp18	41338000	3678000	60433000	5256300	0	0	-0.545221	0.819034
med25	152060000	2505300	209970000	11403000	0	0	-0.518263	0.819297
plcd1a	38906000	0	54698000	0	0	0	-0.491495	0.819515
gtpbp2	0	5012500	0	7051300	0	0	-0.492359	0.819843
nap1l4a	15618000	0	40686000	0	5574400	0	-1.38132	0.819897
wu:fc32g12	4512400	906000	17174000	0	0	0	-1.66429	0.820347
krt4	16628000	14825000	24164000	55685000	0	1918300	-1.34408	0.820408
pard6a;tsnaxip1	145850000	760330000	188020000	1151000000	0	38132000	-0.563308	0.820535
LOC100534898	0	5800600	620420	7741000	0	0	-0.527546	0.820551
dnajc28	0	16679000	34570000	11604000	0	0	-1.46905	0.82077
LOC569045	6652700	0	21252000	0	0	0	-1.67559	0.82103
zgc:172007	0	59472000	0	82845000	0	1519700	-0.478204	0.821306
pum1	347450000	36839000	515030000	28582000	22501000	498420	-0.500386	0.821574
rbbp4	666170000	72194000	873980000	239820000	7481700	13923000	-0.593086	0.822237
adrbk2	8040300	0	25580000	0	0	0	-1.6697	0.822271
hecw1b	0	17975000	0	24673000	0	1114000	-0.456941	0.823219
kif5ba	713190000	57324000	1063900000	53385000	3383200	365420	-0.536104	0.823377
ythdf1	12902000	1907900	21348000	0	0	0	-0.527539	0.823488
tex10	88461000	52574000	171260000	50890000	0	1514500	-0.655481	0.823514
u2surp	38279000	3492800	57157000	4006300	0	0	-0.550137	0.823729
rpf1	34858000	27704000	29416000	141580000	0	1905500	-1.4506	0.823785
per1b	0	3857700	0	11400000	474140	0	-1.56322	0.824082
si:ch73-105m5.1	57184000	0	180550000	0	0	0	-1.65871	0.824598
vetz	1355200	7366900	0	12641000	0	0	-0.535363	0.824926
zgc:63882	1621300	16924000	18007000	30476000	0	0	-1.38643	0.82565
LOC100534785;wdr48	12275000	7834100	17970000	15325000	0	0	-0.727457	0.826099
slu7	33001000	0	44814000	3076400	0	0	-0.537227	0.826133
phrf1	0	59920000	0	80247000	0	7245100	-0.42141	0.826521
jph1b	37833000	1061100	53117000	3659400	0	0	-0.54574	0.827019
lama1	43716000	6960100	58497000	20891000	0	0	-0.647615	0.827088
si:dkeyp-69c1.6	33714000	0	45398000	3840800	0	0	-0.546448	0.82747
kif15	51061000	3052500	75644000	3291700	0	0	-0.544689	0.828146
bms1	33467000	115850000	30931000	191630000	0	9413500	-0.575822	0.8285
edc4	92289000	0	128680000	4674000	0	0	-0.53103	0.828661
cnot8	530620000	0	753310000	8884700	0	0	-0.522481	0.829315
si:ch73-95l15.5	0	1393100	0	4324800	0	0	-1.63433	0.829829
pop4	11539000	0	16551000	0	0	0	-0.5204	0.830479
gtpbp4	220120000	1394400000	329400000	2059300000	29705000	71949000	-0.56512	0.830718
dock9b	0	12695000	0	16608000	0	2260400	-0.387618	0.830764
mcm3	7173000000	368390000	10507000000	565100000	15179000	12101000	-0.554027	0.831893
ss18	8312100	0	25541000	0	0	0	-1.61953	0.833051
eftud2	1631900000	46717000	2378700000	71240000	1034400	0	-0.545473	0.833159
lyst	2733600	0	3942800	0	0	0	-0.528418	0.833511
dbt	81843000	4273000	263180000	0	0	0	-1.6117	0.833742
si:dkey-23o4.5	9183100	22994000	24607000	28697000	0	0	-0.728209	0.834021
ezh2	126920000	736570000	186100000	1129900000	0	13627000	-0.607908	0.834232
setdb2	18609000	7757700	30930000	11591000	0	0	-0.689459	0.834322
LOC101882539	19691000	0	28449000	0	0	0	-0.530842	0.834426
rpl4	90598000	477180000	114760000	739740000	8589600	16636000	-0.589754	0.835062
ash1l	1429500	163300000	1573900	221450000	7987400	14797000	-0.437099	0.835177
rpl35	2456200	22059000	1729700	21884000	9727100	7953800	0.0540524	0.835359
CABZ01010098.1	59479000	3104700	188960000	698500	0	0	-1.59955	0.835681
crybb1l1	5316800	0	16194000	0	0	0	-1.60683	0.835842
srp72	22867000	0	31974000	1629900	0	0	-0.555362	0.83591
prdx1	7036100	0	21372000	0	0	0	-1.60287	0.836716
pbx4	79233000	10403000	125290000	9948700	0	0	-0.593358	0.83806
plecb	20443000	0	35793000	0	0	17532000	-0.808071	0.838195
dnajb1b	16319000	0	23749000	0	0	0	-0.541314	0.838379
usp8	71305000	1696200	101370000	7503000	0	0	-0.576654	0.839092
ercc3	27110000	11176000	64821000	32322000	0	0	-1.34329	0.839319
psmd4a	256420000	7740600	385560000	1555700	0	0	-0.55135	0.839368
cpsf3	43821000	1306200	134010000	711230	0	0	-1.57791	0.840651
ncaph2	245500000	29016000	388840000	25011000	0	163020	-0.592221	0.840845
zgc:86598	176300000	0	208940000	65260000	0	0	-0.637196	0.840874
dcaf13	12805000	195430000	16499000	289190000	0	8547100	-0.553852	0.840901
tubb4b;tubb2b;zgc:123292	186490000	66507000	316590000	82986000	5514500	682790	-0.65935	0.841092
LOC100332905	72893000	0	105600000	1022000	0	597770	-0.548653	0.841796
spata13	1735600	61340000	8289500	169950000	0	2683200	-1.49866	0.843513
pip5k2;pip4k2c	509370000	1159700	747740000	4585800	0	0	-0.559363	0.844058
ahsa1b	6924200	1544200	11865000	1218800	0	0	-0.62762	0.845097
zgc:173742	0	26429000	0	38075000	0	1229100	-0.526722	0.845329
chd9	13156000	0	19418000	0	0	0	-0.561674	0.84604
hnrpl	1568500000	81662000	2397000000	75792000	0	1334800	-0.583533	0.846351
pbxip1b	95777000	204830000	182370000	308470000	0	15430000	-0.707374	0.846544
kpnb3	13130000	0	36708000	0	0	1267800	-1.48323	0.846611
ubxn7	23432000	0	34626000	0	0	0	-0.563376	0.846679
myo5b	38494000	27131000	8968500	50866000	36718000	23231000	0.133268	0.846883
faua;faub	178010000	17672000	136800000	150200000	41138000	3237700	-0.55254	0.847148
ptpn3	0	3947900	0	11609000	0	0	-1.55609	0.847243
git2b	20932000	1976000	32313000	2685200	0	0	-0.611429	0.847304
cdk13	46265000	184820000	30801000	321770000	2348200	5850200	-0.60949	0.847608
ttc3	17874000	7788700	29940000	32812000	0	0	-1.28999	0.847856
ippk	0	72090000	0	106770000	0	0	-0.566635	0.847903
trip4	12253000	7376800	53652000	1507400	414960	0	-1.49056	0.847918
rps27.1	7776000	12537000	6672800	47653000	0	306620	-1.41923	0.848749
crkl	10134000	315250	15370000	273040	0	0	-0.582122	0.849019
prrc2a	48644000	468650000	11327000	704150000	35812000	55310000	-0.467921	0.849987
elavl4;elavl2	4683800	0	6966800	0	0	0	-0.572817	0.85022
rps15a	103060000	269050000	176620000	651890000	73431000	20950000	-1.15479	0.85035
rtel1	4849900	14211000	7985700	22634000	0	761650	-0.683844	0.85039
rpl21	19181000	45125000	0	96828000	0	2185300	-0.590471	0.850889
bcas2	254160000	10145000	389410000	9144200	0	0	-0.592572	0.851666
BX005047.1;dclk2	24893000	53426000	26049000	155520000	0	18173000	-1.21308	0.851918
dgcr8	50461000	325880000	69626000	496020000	6306900	26885000	-0.587859	0.852224
baz1a	70438000	1259500	103400000	2520700	0	2829100	-0.56299	0.852248
nol11	4557400	0	13192000	0	0	0	-1.53338	0.852477
kif5c	59583000	265490000	89210000	392540000	35672000	17160000	-0.567521	0.852583
eif5b	13251000	0	38323000	0	0	0	-1.53211	0.852772
cars2	28537000	2324100	73822000	9937600	0	0	-1.44047	0.852856
dhtkd1	8069100	0	12068000	0	0	0	-0.580707	0.853174
med20	145030000	29145000	231670000	45610000	0	0	-0.670806	0.853203
rbm12	168610000	41770000	264320000	74942000	0	1753600	-0.689402	0.853216
nufip1	30978000	643200000	17651000	874510000	120960000	53199000	-0.404175	0.853693
gtpbp1l	29910000	1009400	42981000	4755800	0	0	-0.62659	0.853846
sf3a3	1029300	1668400	4161300	0	0	0	-0.625304	0.854037
med26	62255000	9162800	182550000	12378000	659150	1151100	-1.44859	0.854169
tanc1a	0	6414800	0	17748000	0	459680	-1.46818	0.854713
zgc:55582	33014000	1260900	51665000	0	0	0	-0.592035	0.855093
med14	98439000	9748200	160710000	4842600	0	0	-0.61376	0.855805
kif15	29721000	0	85016000	0	0	0	-1.51625	0.856479
rnasen	8395800	272670000	20153000	399260000	0	14767000	-0.577464	0.856995
nsmce2	31891000	582300	48671000	473220	0	0	-0.597768	0.857015
epb41l5	58777000	244730000	87529000	703460000	0	14837000	-1.38193	0.857151
vmhc	18881000	9631100	0	9528500	42297000	15860000	1.58125	0.857167
hspa12a	138760000	0	209370000	0	0	0	-0.593463	0.857939
Uncharacterized protein	8672000	139020000	15395000	206660000	126180000	9329400	-0.588325	0.858141
rpl10	120620000	892640000	118140000	1385000000	66661000	45927000	-0.568975	0.859707
krt4	734940000	395060000	1122700000	614080000	124990000	117040000	-0.620092	0.86003
kbtbd8	27814000	92173000	58695000	138150000	0	3977100	-0.714182	0.860401
maea	72109000	0	109350000	0	0	0	-0.600702	0.860637
sox19b;sox3;sox19a;sox1a;sox14;sox21a;sox21b;sox2;sox1b	3348600	0	5078200	0	0	0	-0.600759	0.860658
slc39a6	0	8382600	0	12718000	0	0	-0.601402	0.860898
zmat5	2738200	42254000	7151200	62113000	0	1827500	-0.622435	0.861311
epc1a	3916200	7258800	23370000	5181800	0	0	-1.35331	0.862265
cpsf1	38426000	976460	108420000	1425600	0	0	-1.47912	0.862644
plekhf2	19778000	0	34235000	14784000	0	462160	-1.30944	0.863272
ctnnd1	69665000	0	102390000	5164700	0	0	-0.626565	0.863667
coro1ca	2031600000	30843000	3110500000	43676000	7791500	9611000	-0.612909	0.86457
wu:fc01d11	0	6108700	0	16100000	0	656370	-1.39812	0.864685
map7d1b	9967900	531680000	27683000	787720000	4526200	23885000	-0.590158	0.864758
toporsb	1098200	39895000	935630	61903000	0	354280	-0.616267	0.86505
plxnb1b;plxnb1a	13114000	0	20075000	0	0	0	-0.614292	0.86569
zgc:111976	10873000	0	30271000	0	0	0	-1.47719	0.865786
sap130a	22466000	46581000	62251000	56573000	0	0	-0.783176	0.866186
kat6a	2574600	40300000	975260	65445000	0	0	-0.6315	0.866739
hnrnpaba	29994000	0	46055000	0	0	0	-0.618684	0.867319
tssk6	13728000	31485000	13322000	61130000	0	0	-0.719573	0.867416
sema3gb	7503900	96864000	32950000	132330000	0	5418400	-0.663234	0.867856
aven	114360000	42821000	211960000	46776000	0	0	-0.719054	0.86814
pwp1	0	178390000	8495500	446710000	0	23530000	-1.35148	0.868332
jarid2b	23192000	600010000	77172000	846960000	7925700	69359000	-0.568399	0.86864
ddx49	12246000	4743700	31582000	10404000	0	0	-1.30525	0.86915
samhd1	11568000	28214000	18370000	48603000	0	0	-0.751464	0.869258
znf740a	0	44467000	1528000	62783000	1002100	5217800	-0.53233	0.870119
zc3h7b	216240000	71328000	350760000	130900000	1736800	338610	-0.744112	0.870451
akap17a	2028900	82112000	0	127280000	1784900	2262500	-0.597127	0.870606
hnrnpul1	404290000	112090000	654720000	203860000	0	3373300	-0.733519	0.87149
rxrba	744310	4231500	11369000	1502000	0	0	-1.37112	0.871885
tceanc2	0	3632100	0	9934000	0	0	-1.45157	0.872023
sfswap	0	159780000	1379300	227930000	0	24576000	-0.521208	0.872577
pcf11	521690	116260000	2545700	176990000	0	3022300	-0.620457	0.872632
prpf38b	810540	18005000	5376500	42862000	0	525130	-1.35826	0.872832
arhgap32b	0	41401000	0	64239000	0	0	-0.633784	0.872907
si:dkey-191j3.3	0	35954000	0	53574000	0	2940100	-0.575381	0.873112
zgc:101800	113300000	29704000	22822000	145350000	0	80408000	-0.233882	0.873268
arid1aa	149980000	681710	218700000	20259000	0	0	-0.66545	0.87361
Uncharacterized protein	35107000	0	54596000	0	0	0	-0.637037	0.874108
ctsla	5119600	2390900	20141000	0	0	0	-1.42315	0.874408
map3k4	18153000	0	28251000	0	0	0	-0.638094	0.874498
echdc2	181680000	4955900	277930000	17747000	0	0	-0.663796	0.874918
slx4	7806400	0	12167000	0	0	0	-0.640244	0.875291
cpsf2	38805000	3613500	111660000	1907700	0	0	-1.42079	0.875475
cryba4	12820000	2198900	35954000	3084200	0	0	-1.37811	0.876066
rhogc	17339000	0	27081000	0	0	0	-0.64326	0.876403
sf3a3	270060000	36680000	410480000	84176000	7984400	4170700	-0.689409	0.87667
zeb1a	0	16230000	0	25401000	0	0	-0.646222	0.877494
dxo	0	52658000	0	81232000	0	1806000	-0.625395	0.878786
ascc3	28253000	0	37643000	8503800	0	0	-0.707827	0.878853
cdc7	0	70201000	45509000	71725000	0	1048100	-0.739828	0.878855
crygn2;crygnb	55477000	0	87076000	0	0	0	-0.650385	0.879025
LOC568678	14768000	30450000	33297000	74641000	0	0	-1.25523	0.879154
ppp2cb;zgc:56064;ppp2ca	38713000	61396000	195000000	49731000	0	329340	-1.28963	0.879629
im:7148292	0	2195700	0	3454400	0	0	-0.653754	0.880264
rrp12	9169300	5815700	9235300	14637000	1878700	1067600	-0.671818	0.880955
ppm1bb;ppm1aa;ppm1ba;ppm1ab	0	1411900	0	2225600	0	0	-0.656556	0.881293
rpl30	161920000	241470000	148190000	505030000	0	43566000	-0.695394	0.881805
dimt1l	12877000	3547000	22415000	5088900	0	0	-0.743831	0.882325
gtpbp10	61024000	0	96584000	0	0	0	-0.662407	0.883439
prpf38b	42611000	180850000	76542000	283400000	1192400	19875000	-0.687741	0.883905
zgc:161969	214360000	974940000	323530000	1276800000	391280000	107590000	-0.428257	0.884542
flna	0	5135400	0	6604700	0	5570500	-0.363016	0.884849
ahsg1	2836400	99433000	5076500	132250000	33419000	0	-0.425236	0.884921
prpf40a	395660000	997310000	979740000	1345200000	23317000	116650000	-0.739029	0.884953
pbx2	20640000	0	29147000	4616200	0	0	-0.710009	0.885404
sdf2l1	72564000	0	112280000	3885600	0	0	-0.678857	0.885505
tet3	1700900	1497800	3976000	3408700	0	0	-1.20705	0.88554
rbm17	73820000	5382900	116670000	12822000	0	0	-0.709238	0.885909
atad2b	11862000	0	18873000	0	0	0	-0.669976	0.88621
kdm7ab;jhdm1db	0	40510000	0	57796000	38414000	0	-0.512692	0.886436
srp68	6568000	0	14103000	0	2332800	0	-1.10248	0.886999
ccnl1a;CH211-283J23.3-005	5317600	252200000	4372900	387640000	6891600	20179000	-0.60623	0.888393
snrnp40	51642000	7209400	134930000	13234000	0	0	-1.33205	0.88856
cirbpb;cirbp	230290000	144710000	423020000	233590000	0	469130	-0.808146	0.888592
rpl8	191990000	1806300000	157210000	2862200000	112640000	195570000	-0.595501	0.889443
llgl2	158750000	121640000	334310000	152450000	0	3668100	-0.795776	0.88969
atl3	21684000	0	34751000	0	0	0	-0.680424	0.890026
erh	474260000	267680000	1201600000	436200000	60427000	29262000	-1.14238	0.890152
pawr	48780000	3919200	130260000	4573600	0	0	-1.35533	0.890586
gspt1l;gspt1	26623000	0	62645000	2646100	2195800	0	-1.29421	0.890652
nrap	3349500	0	8699400	0	0	0	-1.37697	0.890805
nt5dc2	28084000	98484000	89725000	127990000	0	4946500	-0.782528	0.891048
si:ch211-198a12.6	3760700	102670000	3921600	160000000	1320200	9491000	-0.623092	0.891531
zeb2a	0	26553000	0	42748000	0	0	-0.686982	0.892415
cratb	547150000	718140000	826250000	1305700000	23405000	110250000	-0.752706	0.892604
si:ch211-251p5.5	46621000	0	75150000	0	0	0	-0.688793	0.893074
zgc:158366	0	13710000	0	20089000	2615700	0	-0.551177	0.895066
dot1l	0	9467100	0	10559000	6235200	4593000	-0.157479	0.895219
hnrnpa0b	126720000	69751000	386260000	73928000	4956200	4701000	-1.22791	0.895716
pogza	0	25578000	0	65554000	0	0	-1.35778	0.895786
trim33	55714000	179100000	100550000	296630000	6290700	5100500	-0.758275	0.89595
smpd4	0	29829000	0	47509000	0	1073700	-0.671485	0.896091
med17	272120000	28098000	471020000	24411000	0	0	-0.722674	0.89634
eif3a	16744000	3535600	22091000	13439000	0	0	-0.809008	0.896624
odf2a	17800000	52096000	0	85522000	18084000	52928000	-0.291086	0.896895
matr3l1.1	303230000	17675000	508720000	18070000	0	485960	-0.715082	0.897082
Uncharacterized protein	7130000	10087000	2531300	24964000	0	2105700	-0.675351	0.8982
nup214	13021000	0	33144000	0	0	0	-1.34791	0.898373
si:dkeyp-27e10.7	4751800	46918000	7395800	111040000	0	7625800	-1.19671	0.898684
med13b;med13a;zgc:153454	3482900	0	8854300	0	0	0	-1.34609	0.898851
prp19	164670000	3702700	273070000	0	0	2350300	-0.697613	0.898972
setx	0	26649000	0	67717000	0	0	-1.34544	0.899023
kansl1b	0	2383500	0	3886100	0	0	-0.705241	0.899041
actl6a	700140000	102060000	1880900000	105130000	0	5169700	-1.30785	0.899134
rps16	33901000	135610000	7139100	260330000	10705000	7239100	-0.657993	0.899354
nol12	9063100	10963000	6809400	27959000	0	0	-0.795895	0.900763
p4hb	25539000	6136400	64719000	11304000	0	0	-1.26307	0.901159
tp53inp2	14993000	25245000	12077000	52120000	4833300	2074900	-0.673947	0.901319
rps23	142510000	592420000	125950000	1417700000	121220000	74416000	-1.07067	0.901435
mapk1	11050000	0	18131000	0	0	0	-0.714412	0.902356
zc3h18	912860	7267100	0	19545000	0	731120	-1.25663	0.902433
aebp2	14003000	191900000	26702000	312730000	2999800	3833000	-0.721158	0.902647
ogt.1;ogt.2	51562000	0	84667000	0	0	0	-0.715492	0.902745
obsl1a	176500000	18295000	312270000	11926000	0	189790	-0.73491	0.902845
gnl2	164460000	13207000	258800000	42477000	0	134710	-0.761915	0.902975
zgc:110158;ssbp4	66325000	588150	165380000	2171000	0	0	-1.32424	0.90298
LOC101883970;tcf12;tcf3a;tcf3b;tcf4	23765000	7812700	48760000	23806000	0	0	-1.20039	0.90307
rimklb;rimkla	5062000	25426000	24948000	45092000	0	0	-1.19994	0.90332
crybb1l2	138880000	221980	347420000	0	916940	264040	-1.32054	0.903904
copa	78190000	15478000	198600000	26833000	0	0	-1.26707	0.904157
pdpk1b	19924000	0	32808000	0	0	0	-0.71954	0.904205
vcp	13274000	0	21874000	0	0	0	-0.720614	0.904591
pdlim7	8821200	0	14551000	0	0	0	-0.722071	0.905116
zcchc17	0	21216000	0	50060000	0	2272200	-1.23851	0.905667
clasp2	5031200	36716000	0	66829000	0	3289700	-0.678795	0.905728
LOC100535100	54080000	0	85108000	5212700	0	0	-0.739962	0.905892
tceb1b;tceb1a	50336000	0	124080000	1198200	0	0	-1.31547	0.905915
atf7ip2	9672100	0	24131000	0	0	0	-1.31899	0.906045
sf3b5	141240000	66631000	237340000	129780000	0	4305400	-0.820563	0.906094
ttll4	0	110290000	0	175990000	0	7827500	-0.674191	0.90629
pabpc1a;pabpc1b	4061300	1282600	8952200	0	0	0	-0.744349	0.90634
srek1	6467500	50218000	16079000	76538000	0	5958800	-0.708297	0.906654
nol9	70427000	43369000	114230000	89451000	0	1358700	-0.839862	0.906798
cdk11b	547160000	1815500000	699280000	3138500000	41313000	279410000	-0.69986	0.906864
zgc:194297	11539000	1543100	11452000	10940000	6275900	0	-0.775389	0.906895
taf6l	0	5855000	0	14553000	0	0	-1.31358	0.907496
kat5a	13266000	31950000	15460000	91388000	0	0	-1.24065	0.907837
zgc:85975	105800000	58214000	176420000	112430000	0	6757800	-0.816502	0.907918
rgs12a	4587800	11099000	7016300	18256000	0	3012400	-0.688006	0.90859
drg2	35775000	0	57392000	2501500	0	0	-0.743448	0.908787
med6	67556000	7540500	123940000	1974300	0	0	-0.745625	0.908787
pwp2h	10863000	0	18058000	0	0	0	-0.733216	0.90912
rbm19	373320000	26457000	626970000	14984000	35073000	0	-0.683274	0.909303
polr2c	103780000	3095400	175290000	3552400	0	0	-0.742759	0.909635
fam76b	250860000	2548600000	518470000	3821300000	403120000	141880000	-0.63247	0.909975
itga7	17326000	0	42781000	0	0	0	-1.30403	0.910067
thoc6	20688000	8336500	43526000	6865700	0	0	-0.795915	0.911106
snrnp48	582380	12878000	3933100	19268000	0	0	-0.785474	0.911291
si:ch211-113a14.11	1716500000	1316200000	1451200000	2090900000	1680800000	614520000	-0.224002	0.91167
csnk1db	6109800	43692000	5878400	72896000	0	7502200	-0.661529	0.911736
eif2s1a	18923000	0	31662000	0	0	0	-0.742612	0.912485
atp5h	2172800	24013000	14686000	30089000	0	1803900	-0.773909	0.912674
zmym2	66717000	12398000	125360000	10130000	0	0	-0.776163	0.912883
sec13	14205000	0	23787000	0	0	0	-0.743775	0.912901
zgc:158689	9132700	15695000	18138000	32891000	0	3885700	-1.03937	0.913763
gemin5	128630000	42633000	254690000	43074000	0	1024700	-0.797956	0.913886
mxi1	0	39361000	0	66057000	0	0	-0.746945	0.914033
ccnt2b	13746000	376930000	18611000	704530000	153970000	27019000	-0.888304	0.914299
dnajc10	15673000	179540000	56303000	239880000	3215200	48586000	-0.60144	0.914763
kdm7aa;kdm7a	0	46406000	0	30064000	50123000	2195300	0.626274	0.914897
mrpl15	0	15099000	0	24512000	0	1067600	-0.699035	0.915139
zgc:152816	100980000	33990000	305640000	15505000	0	747020	-1.25059	0.915199
cryba1b	78364000	5485300	191770000	9576400	0	0	-1.26381	0.915236
cdc42ep2	5807700	30110000	11323000	31304000	23474000	0	-0.247073	0.915657
drg1	5952900	982770	9087400	3181000	0	0	-0.82284	0.915692
pgm3	9039500	0	22000000	0	0	0	-1.28319	0.915737
kdm1a	345090000	18225000	586120000	33349000	0	0	-0.769811	0.915804
ss18l2	40451000	76284000	57880000	147560000	0	4636500	-0.81548	0.91682
pds5a	241250000	5058800	404100000	14673000	0	0	-0.7657	0.916973
dut	5129700	0	12442000	0	0	0	-1.27827	0.917085
postnb	11260000	33528000	4271000	33694000	59899000	1239500	0.238442	0.918272
cdk9	18832000	0	19090000	11666000	3121500	0	-0.707682	0.918291
osbpl7	240720000	2014900000	383420000	3411200000	30345000	103550000	-0.750431	0.918382
patz1	0	5554800	0	13421000	0	0	-1.27269	0.918621
zdhhc13	6877300	0	16614000	0	0	0	-1.27249	0.918677
rpl27a	99538000	323890000	80574000	782960000	58363000	46125000	-1.02814	0.918848
LOC556422;LOC100330585	29129000	73932000	7192900	162490000	1080800	9243600	-0.719343	0.919103
atrx	29123000	9789700	86651000	4961300	0	222720	-1.2353	0.919214
LOC100334800	11311000	9728500	13308000	24235000	0	817990	-0.835444	0.919542
med10	167580000	3618000	404910000	5398900	0	319480	-1.26104	0.919859
LOC100003272	10738000	52153000	9789600	88506000	0	13337000	-0.644273	0.920079
fubp3	44037000	7835200	73647000	14542000	3751500	0	-0.765637	0.921233
mcmbp	396090000	50402000	728010000	43483000	0	276630	-0.789019	0.921298
jade3	45631000	11134000	83440000	43500000	0	0	-1.16107	0.921316
ivns1abpb	191800000	1469900	329730000	0	0	0	-0.770668	0.92225
tnikb	37025000	6353900	96170000	5550200	0	0	-1.22954	0.923615
si:ch73-181d5.4	0	2793200	1235700	4782300	0	325480	-1.10737	0.923625
fyco1a	69350000	0	118190000	531920	0	0	-0.775619	0.923851
rplp2l	17029000	0	37522000	2457400	0	0	-1.23126	0.924854
cnot6a;zgc:173990	33483000	0	48698000	10195000	0	0	-0.814667	0.925095
klc1a	10283000	11921000	0	38615000	0	0	-0.798342	0.925191
cnot2	62750000	0	107110000	0	0	693120	-0.771406	0.9255
wdr18	1631600000	314900000	2955800000	482650000	984650	5339100	-0.820876	0.926101
hmg20b	94899000	5478500	169310000	4338700	0	0	-0.790736	0.926129
si:dkey-119f1.1	7337100	0	12610000	0	0	0	-0.781286	0.92622
zgc:85936	942020	15973000	1064500	27438000	0	986680	-0.752784	0.926451
wdr24	17161000	0	21501000	9190200	0	0	-0.838691	0.926724
rbm39a	10083000	16880000	9912200	47756000	0	2799600	-1.09679	0.926901
si:dkey-21e2.1	0	42571000	0	71492000	0	2125300	-0.747911	0.927095
naa35	97978000	14942000	179520000	19148000	0	0	-0.815058	0.927417
rpl18	18416000	60208000	29516000	142680000	0	5092200	-1.13101	0.9275
rpl3	567140000	4075800000	498990000	7113600000	177920000	449580000	-0.713349	0.928771
zgc:113220	0	25947000	384910	60611000	0	0	-1.23314	0.92912
nmd3	46039000	0	108360000	0	0	0	-1.2349	0.929153
rps17	535560000	733760000	391770000	1880400000	4952100	9826100	-0.840015	0.929802
tle3a;gro2	9976200	0	11145000	6889100	0	0	-0.854165	0.929957
nsmce1	9216800	0	21642000	0	0	0	-1.2315	0.930114
mcm10	38771000	2125000	92630000	2617700	0	0	-1.21972	0.930438
clk2b	4003000	197580000	7464600	317240000	3497600	27127000	-0.687754	0.930541
hsf1	19595000	9642200	33749000	29902000	0	0	-1.12238	0.931587
mast1b	50660000	107170000	39087000	242580000	0	1799300	-0.835619	0.932001
herc2	2548000	17788000	1146000	34600000	0	0	-0.813746	0.932498
sdcbp2	30019000	0	51770000	0	584000	0	-0.78624	0.932834
nono	415380000	40713000	733990000	69655000	5241900	330870	-0.81723	0.93365
stk3	233350000	68049000	390210000	161110000	0	0	-0.871215	0.934626
coro2a	58258000	61828000	69656000	190810000	0	2851400	-1.11703	0.935327
LOC570492	340100000	39023000	627220000	45528000	0	502220	-0.8274	0.935785
smarcb1a;smarcb1b	150190000	0	263050000	0	0	0	-0.808548	0.935787
ap2a1	6889300	0	12075000	0	0	0	-0.809594	0.936152
clk4a	7129300	104910000	2096500	179410000	63969000	2181600	-0.696016	0.936453
LOC101884376	1260800	5786900	0	16203000	0	0	-1.20104	0.936685
rab43	28486000	1966100	51023000	2041100	0	1001700	-0.801194	0.937378
snrpb	7671800	0	13503000	0	0	0	-0.815643	0.938261
rad54l2	27988000	0	55867000	7338800	0	0	-1.17525	0.938309
gtf3c2	4752000	1099300	11213000	1858700	0	0	-1.15962	0.938657
meis1a;meis1b;meis2a;meis2b;meis3	49117000	4699000	91320000	4538300	0	0	-0.832868	0.939361
pfkfb4b	45855000	2826900	79166000	7934400	0	0	-0.839294	0.939376
arhgef18a	42994000	136830000	65844000	325320000	0	6486400	-1.12119	0.940026
khdrbs1a	19624000	1387200	41444000	2140000	3346300	172910	-1.05264	0.940091
txndc5	21655000	0	49575000	0	0	0	-1.19491	0.940563
ptbp1a	96794000	1224200	154980000	15433000	0	5749800	-0.797914	0.940832
si:ch73-209e20.4	15475000	7902000	53075000	0	0	0	-1.18294	0.940929
hnrnpabb	46933000	1296400	82995000	2926900	0	0	-0.833113	0.941619
ddx47	241150000	412370000	434150000	756890000	4549200	27275000	-0.865919	0.94265
mab21l2;mab21l1	10385000	1904700	22675000	2914500	0	1556800	-1.0581	0.942809
LOC101884346	281560000	67485000	713950000	64862000	0	0	-1.15786	0.943748
rtcb	288430000	52521000	564480000	52618000	0	0	-0.855935	0.944389
dap1b	10769000	0	19200000	0	0	0	-0.834222	0.944706
pard6b	12598000	5152500	26213000	12122000	0	0	-1.1108	0.944871
tuba8l	194350000	69386000	331260000	142760000	10685000	7627900	-0.845853	0.945403
usp7	1326400000	219010000	2467800000	344260000	0	2013500	-0.863638	0.9456
ago2;CU929240.1	3988400	71354000	40070000	110630000	4976600	7289400	-1.00015	0.945648
LOC100005105	12849000	210520000	23821000	445480000	7904500	19336000	-1.07108	0.945694
triobpb	20250000	0	42319000	3007800	0	0	-1.16244	0.945937
LOC100004107;zgc:158828	85095000	220960000	131810000	398150000	760460	41057000	-0.792093	0.946182
rpl28	23322000	108260000	59391000	169120000	8003900	8717700	-0.796301	0.946274
noa1	8969400	188220000	31879000	320470000	0	5474000	-0.837423	0.946637
OTTDARP00000001843;hbae1;si:ch211-5k11.2	14938000	18388000	7203100	24112000	39078000	0	0.0897897	0.946865
lsm1	43701000	3919800	80905000	5263500	0	0	-0.855569	0.94712
srsf9	9729300	24681000	25505000	37832000	0	1345300	-0.880208	0.9472
raf1b	37920000	85507000	52666000	211110000	2323000	2047200	-1.09566	0.947268
pank1b;pank1a	44614000	4218200	87908000	0	0	0	-0.848162	0.948096
si:dkey-60a16.1	0	10253000	0	16877000	1720900	0	-0.719012	0.948198
kat7b	46855000	169310000	34240000	344890000	0	17969000	-0.81056	0.948775
ing3	81189000	75107000	117760000	216160000	0	0	-1.09522	0.949006
xrcc5	1991600	3716500	5577800	5200300	0	0	-0.91702	0.950097
ccnt2a	0	55360000	0	83918000	13126000	4907600	-0.600136	0.951714
skp1	17329000	0	31350000	0	0	0	-0.855277	0.951953
si:dkey-7j22.1;si:ch211-162i8.7;si:ch211-229l10.12;si:ch211-241n15.1;zgc:174654;si:dkey-238o14.8;zgc:174642;si:ch211-178j18.2;si:ch211-271g18.2;si:dkey-238o14.9;si:dkey-23a23.3;si:ch211-231i17.5;si:dkey-269o24.6	0	8012600	0	12907000	1815300	0	-0.687811	0.953631
cryba1l1	126940000	34594000	220980000	81699000	0	0	-0.905951	0.954055
ddx59	18955000	129490000	21575000	244950000	0	7171500	-0.844342	0.954147
ago4	0	18930000	0	29827000	1297900	3804900	-0.655944	0.954603
puf60b;puf60a	318130000	84010000	570180000	280600000	3761500	1601000	-1.08109	0.954941
seta;setb	28158000	30970000	74941000	50012000	0	0	-1.07947	0.955382
brpf1	4004100	61651000	12381000	127100000	0	3304400	-1.08709	0.956254
asap2b	97887000	0	177810000	985750	0	0	-0.869123	0.956418
rpl17	95405000	164860000	62558000	392840000	1991900	31172000	-0.807147	0.956677
smurf2	23243000	375640000	30637000	691470000	3257700	10684000	-0.856247	0.958078
fetub	629760	160530000	46577000	234120000	7995200	13002000	-0.800522	0.958936
lrwd1	10296000	5218800	10190000	22214000	0	376760	-1.06253	0.959004
im:7159098	22241000	0	10090000	1644000	30048000	0	0.922527	0.959155
desma	3014500000	216190000	6549000000	283860000	169890000	10899000	-1.08065	0.95938
eef1a1l1	76863000	0	168310000	0	0	0	-1.13076	0.95943
nsa2	1854700	129420000	2432900	244840000	24187000	11716000	-0.913515	0.959578
eif2s1b	7507700	0	13818000	0	0	0	-0.880106	0.960418
stat3	12876000	1407500	26365000	0	0	0	-0.884274	0.960671
rbm45	36292000	0	63608000	3543300	0	0	-0.887764	0.960759
mre11a	88231000	5750200	194980000	8955200	0	0	-1.11767	0.960804
cpne1	1021300	21182000	0	39768000	0	1348500	-0.840834	0.961445
si:dkey-226l10.6	6633400	19811000	0	55792000	1317300	0	-1.0771	0.962605
crybb1	410720000	67201000	823940000	67332000	0	1345900	-0.899094	0.962875
znrd1	16032000	0	29667000	0	0	0	-0.887905	0.963058
dact1	0	3012800	0	5582300	0	0	-0.889755	0.963683
med18	252950000	4515500	550420000	6961500	0	0	-1.11429	0.963702
rpl23	225130000	37708000	420360000	61772000	0	12568000	-0.875254	0.963787
taf2	16806000	106410000	18840000	119000000	97331000	20342000	-0.161805	0.964264
accs	0	949680	0	1762300	0	0	-0.891946	0.964423
exd2	1859800	0	3452600	0	0	0	-0.892536	0.964622
clk4b	0	9231500	0	19655000	0	289540	-1.09026	0.964678
cdk2	8988900	0	16697000	0	0	0	-0.893372	0.964904
actb1	0	2502800	0	3299100	0	1462500	-0.398529	0.967386
zfat	0	14055000	0	26251000	0	0	-0.901289	0.967569
cbx6a	0	116720000	0	203890000	2493000	12760000	-0.804739	0.967629
ash2l	16503000	0	28670000	2362000	0	0	-0.911028	0.968222
rps29	0	165600000	0	285800000	0	26034000	-0.787303	0.968708
med27	47961000	967770	104840000	0	0	0	-1.09943	0.968739
stau1	340420000	29742000	649440000	28919000	0	19739000	-0.873892	0.969079
dnajc3a	15759000	0	33750000	0	0	0	-1.09871	0.969114
s100a1	18102000	643870	40060000	0	0	0	-1.09559	0.96981
ascc1	18402000	0	34541000	0	0	0	-0.908447	0.969971
Uncharacterized protein	10709000	0	22878000	0	0	0	-1.09514	0.970204
he1b;he1a	1264500	132600000	10998000	218550000	23873000	406980	-0.778022	0.970272
raph1b	37071000	198520000	34749000	449830000	0	13312000	-1.04045	0.970614
papd7	1455500	30353000	0	47816000	16813000	1899000	-0.588081	0.970966
prkcea	0	25653000	3987700	49500000	0	747030	-1.06008	0.972069
si:ch73-138e16.6	0	24242000	0	51043000	0	478890	-1.0742	0.972188
rif1	8369600	0	17763000	0	0	0	-1.08564	0.973111
hsd17b10	17031000	0	32230000	0	0	0	-0.920241	0.973911
sec22bb	2951300	4966000	0	14267000	0	853070	-0.849602	0.974672
tfdp1a	23234000	0	44065000	0	0	0	-0.923396	0.974962
mapk3	458050000	1323100	868310000	3340000	0	0	-0.924083	0.97506
top1l	156900000	247050000	238840000	535890000	4083700	3917600	-0.939517	0.975335
prim1	30567000	12016000	73832000	7731400	0	0	-0.937644	0.975401
ftsj1	4830000	0	9172600	0	0	0	-0.925308	0.975597
atf6b	0	13572000	0	28348000	0	277610	-1.06261	0.975598
fam120c	5562000	48672000	3060100	108800000	0	2057600	-1.04443	0.97584
smn1	132600000	65799000	280530000	100970000	887410	1425100	-0.943278	0.975875
usp9	6604800	0	13922000	0	0	0	-1.07578	0.976147
mrpl3	0	174970000	15119000	314760000	0	4048800	-0.914829	0.976464
tln2a	15636000	1029600	35070000	0	0	0	-1.07336	0.976534
rnmt	9671300	176320000	66139000	289250000	17882000	12534000	-0.934164	0.976563
bcas3	33117000	0	63028000	0	0	0	-0.928421	0.976632
med4	298430000	20569000	553870000	47561000	8707900	947310	-0.914847	0.976899
asnsd1	30677000	0	55232000	3417100	0	0	-0.934952	0.977349
nkd1	0	15490000	0	29526000	0	0	-0.930649	0.977371
LOC100330644	5432500	236450000	34183000	351760000	74403000	7058800	-0.674081	0.977883
med29	41582000	0	79422000	0	0	0	-0.93358	0.978342
si:ch211-152p11.4	9806500	92106000	21553000	190650000	0	0	-1.05811	0.978679
med21	198520000	608870	371910000	9745700	0	0	-0.938569	0.979386
zgc:114119	118730000	0	248300000	0	0	0	-1.0644	0.979669
foxp1b	22069000	2817000	47575000	4184900	0	0	-1.0565	0.979694
rsrc2	73590000	747010000	67233000	1043900000	455760000	116960000	-0.43728	0.979774
myo1c	236190000	251840000	371650000	514770000	33891000	36238000	-0.861021	0.979919
vps39	9215300	0	19229000	0	0	0	-1.06118	0.98067
cbx3a	59886000	16080000	121630000	25634000	0	0	-0.954979	0.98072
ddx46	39889000	37581000	23311000	125240000	0	1884100	-0.939249	0.981035
gtf2f2b	11138000	3341600	21865000	7503300	0	377940	-1.02024	0.98162
filip1l	6000700	4895500	16905000	5296400	0	172600	-1.02683	0.981699
desma	86474000	2252200	184580000	0	0	0	-1.05681	0.981909
zgc:110626;zgc:110353;si:ch211-130m23.2	0	11515000	872700	20173000	0	1284100	-0.870011	0.983818
carm1	1174200000	16947000	2278900000	23317000	0	553210	-0.950672	0.983837
Uncharacterized protein	4150200	20757000	0	47264000	0	1011300	-0.924179	0.98425
si:dkeyp-77c4.5;si:dkey-16b10.1;si:dkey-29n10.3;si:dkey-222o15.4;si:dkey-233e3.4;si:dkey-233e3.6;zgc:174649;si:dkey-247i3.3;si:ch211-197d11.1;si:ch211-161m3.1;si:rp71-7l19.6;zgc:173603;zgc:174651;LOC101886555;si:ch211-245n8.2;CR759907.1;si:dkey-176f19.2;si:ch211-245n8.1;si:dkey-256i11.1;si:dkey-29p23.3;si:dkey-40n15.2;si:dkey-257e4.5;si:dkey-54f18.1;si:dkey-78o7.1;si:dkey-5i16.5;si:dkey-29j8.2;si…	12925000	10289000	13605000	33779000	0	0	-1.0294	0.985066
taok1a	35529000	68674000	83243000	128990000	0	0	-1.02625	0.985386
rbb4l;rbbp7	29168000	0	60191000	0	0	0	-1.04516	0.985673
chd4b	19288000	19469000	70345000	7668000	0	1365600	-1.00926	0.986223
zgc:174315;si:ch211-229l10.10	0	11914000	0	23163000	0	0	-0.959164	0.986766
rpl26	82747000	165000000	93629000	359610000	2460600	31097000	-0.871404	0.986944
mplkip	16084000	0	31315000	0	0	0	-0.961228	0.987441
dcaf7	59487000	23293000	146200000	21791000	0	974360	-1.02103	0.988106
si:ch211-114c12.2	66005000	396940000	36540000	852670000	14317000	42431000	-0.941683	0.988403
LOC100330077	19974000	0	38986000	0	0	0	-0.964833	0.988619
copb2	371540000	20049000	741630000	23737000	0	590600	-0.966811	0.989073
snrpd1	26823000	13178000	72196000	9343100	0	0	-1.02746	0.989103
znf438	1303100	25014000	5121100	45047000	3464700	0	-0.93077	0.989288
dicer1	41155000	5031500	85158000	5241500	0	173680	-0.968844	0.989838
vwa9	46107000	10426000	107820000	3025700	0	0	-0.971388	0.989976
puf60a	7282200	1169000	11073000	5601900	0	0	-0.98045	0.990302
pleca	2592000	0	0	0	5080600	0	20.3056	0.990607
rpl24	118660000	35384000	177680000	116950000	8218200	1788200	-0.935562	0.990656
hmgxb4b	12137000	116660000	27533000	231890000	0	2614300	-1.01021	0.990704
[truncated: 23 more rows]
