# Supplementary material for: PRL3-DDX21 Transcriptional Control of Endolysosomal Genes Restricts Melanocyte Stem Cell Differentiation
Source: Dev Cell. 2020 Aug 10;54(3):317–332.e9. doi: 10.1016/j.devcel.2020.06.013 (PMC7435699; doi:10.1016/j.devcel.2020.06.013)
Supplement: Table S2. DDX21 Phospho-Sites, Related to Figure 3 [file mmc4.xls]

## Sheet: Sheet1
PRL3-EV comparison		Ratio [phosphopeptide intensity]/[DDX21 intensity]																Site	Peptide	Accession
PRL3/EV	p-value	EV_01	EV_02	EV_03	EV_04	EV_05	EV_06	PRL3_01	PRL3_02	PRL3_03	PRL3_04	PRL3_05	PRL3_06	PRL3_07	PRL3_08	PRL3_09	PRL3_10	Positions within proteins	Phospho (ST) Probabilities	Gene names	Fasta headers
0	2.67475e-07	0.000130198	NaN	0.000306604	0.000175852	0.000196918	0.000168133	0	0	0	0	0	0	0	0	0	0	71	KKAEPSEVDMNS(1)PK	DDX21	sp|Q9NR30|DDX21_HUMAN Nucleolar RNA helicase 2 OS=Homo sapiens OX=9606 GN=DDX21 PE=1 SV=5
0.494137	0.129076	0.00267957	NaN	0.00551538	0.00157398	0.00328907	0.00343398	NaN	0.00127559	NaN	NaN	6.79432e-05	0.00264788	NaN	0.000904712	0.000124076	0.00475895	89	KKEEPSQNDIS(1)PK	DDX21	sp|Q9NR30|DDX21_HUMAN Nucleolar RNA helicase 2 OS=Homo sapiens OX=9606 GN=DDX21 PE=1 SV=5
0.866536	0.657805	0.00249265	NaN	0.00520353	0.0024067	0.00253955	0.00139147	0.00415368	0.00230748	0.00278666	NaN	0.00115553	NaN	NaN	NaN	0.00175753	NaN	121	NEEPS(1)EEEIDAPKPK	DDX21	sp|Q9NR30|DDX21_HUMAN Nucleolar RNA helicase 2 OS=Homo sapiens OX=9606 GN=DDX21 PE=1 SV=5
