# Supplementary material for: PRL3-DDX21 Transcriptional Control of Endolysosomal Genes Restricts Melanocyte Stem Cell Differentiation
Source: Dev Cell. 2020 Aug 10;54(3):317–332.e9. doi: 10.1016/j.devcel.2020.06.013 (PMC7435699; doi:10.1016/j.devcel.2020.06.013)
Supplement: Table S3. 4sU_4sUpaused_ChIP Data Summary, Related to Figures 4 and 5 [file mmc5.xls]

## Sheet: Gene lists
DDX21_ChIP_GSE128086	PRL3_4SU_Paused	MITF_ChIP	MITF_PRL3_4SU_DDX21_Overlap_162
AAMDC	CSMD1	HJV	AKT2
AARS	NRXN1	USH2A	CDC37
AATF	MYDGF	XPR1	COMT
ABCA7	NDUFA3	ARHGEF10L	DDX54
ABCB6	REX1BD	PGBD5	EIF4G1
ABCD1	RPL34	CAPN9	ESYT2
ABCG2	ZBTB38	ACTL8	GOT2
ABHD12	BBS2	RNPEP	HSPBAP1
ABHD17A	HDAC9	ELF3-AS1	IGF2BP1
ABI2	FLT3LG	PAX7	INO80
ACAP3	ANAPC15	SYT14	KIAA0556
ACOT7	HECW2	CACNA1E	KPNB1
ACTB	FRMD4A	DISC1	MCM3AP
ACTR5	MPDU1	EGLN1	MTDH
ACYP2	FRMD5	RASAL2	MYO9B
ADCK4	MZT2A	KCNH1	PRR12
ADH5	MAGEA4	NOS1AP	RALY
AGAP3	ECI1	DNAJC8	RHNO1
AGFG2	TTC28	ATP5IF1	SGTA
AIFM1	ZNF385B	TRAF5	SIN3B
AK3	LRAT	RAB3GAP2	TIA1
AKAP9	TSR3	PHACTR4	VCPIP1
AKIP1	KCTD2	RGS8	VPS35
AKR7A2	PPP2R5C	ABL2	ZFAND3
AKT1S1	ATXN7L1	DDR2	AZIN1
AKT2	DTWD2	LAMC1	CD164
AKTIP	LSAMP	LINC01682	VPS39
ALAS1	SMYD3	COP1	GLG1
ALDH1A3	JARID2	COQ8A	CAPZA1
ALDH9A1	SAMD4A	LOC100505918	ELAVL1
ALG13	NRG2	RABGAP1L	AGPAT5
ALKBH6	FOXN3	LINC00970	PICALM
ALMS1	SOX6	SMIM12	SMARCB1
ALPK1	ZFAND3	ADAR	ATG3
AMACR	FOXP2	BCAR3	PIP5K1A
AMER1	ABTB2	OBSCN	PRPF31
ANAPC16	RPAIN	NME7	R3HDM2
ANG	TMEM117	UCK2	WDR33
ANKAR	FAM168A	SRRM1	PSMA3
ANKEF1	GPS2	FCGR2A	TBC1D2
ANKMY1	FAM129A	ALG14	KHDRBS1
ANKMY2	SIPA1L3	CLIC4	USP5
ANKRD26	PRPF8	FBXO2	RNPEP
ANKRD39	ZMIZ1	PMVK	PRKACA
ANKRD49	TBC1D9	RPS6KC1	UBE4B
ANKRD54	PUM3	TADA1	TAF6L
ANKZF1	PPP1R12B	NID1	NUP93
ANO6	CHCHD6	DPYD	CTNNB1
ANP32A	UFD1	MIR137HG	ACOX1
AP1AR	UBR4	SHC1	SLC38A10
AP2A1	CDT1	PTPN14	NTAN1
AP3M2	TAF1B	PLPPR5	INSR
AP4M1	PFKFB3	PLXNA2	POLR3E
APC	CCDC12	MRPS14	RANBP3
APOLD1	RPA1	PADI3	SH3GL1
APOO	RPL19	TNR	GNA11
APPL2	TMEM43	IPO9-AS1	EMC2
APRT	CPA4	IPO9	RPS6KA3
ARAF	PTGES	NAV1	SUV39H2
ARFGEF1	FIBP	NUP133	ERP29
ARFGEF2	TIMM10	ITPKB	PTDSS2
ARID1A	COBLL1	NVL	UBR1
ARID2	ESYT1	RBBP4	ALG1
ARID4A	ANKS1A	COPA	MYNN
ARL17B	SPICE1	FAM102B	BIN3
ARL2	SULF1	GBA	PIAS4
ARL2BP	ARID3B	HMCN1	BCAT2
ARL3	NFATC2	NCSTN	GBA
ARL4A	URB2	LRIG2	EIF3E
ARL5A	BOD1L1	C1orf43	KCTD2
ARMC10	FBXO38	LOC102723955	RECQL
ARPC5	PRR12	LINC00869	TOM1L2
ARRDC4	TNFRSF19	KIF17	CTC1
ASAH1	PDPK1	UBAP2L	SMAD5
ASCC1	TOM1L2	DNAJC16	SLC25A14
ASCC3	ME1	ASPM	PLEKHM2
ASF1B	TUFM	CDC42BPA	FANCC
ASUN	POLR3K	VTCN1	VASP
ATF6	MFSD14A	WDR26	VAC14
ATG10	H2AFY	ODR4	ATP6V1C1
ATG9A	MAP3K2	CNIH3	USP32
ATM	PBRM1	LRRC8C	FARSB
ATP5S	POLDIP2	DNAH14	ASPSCR1
ATP6V0A1	ABCB6	SPAG17	ARID3B
ATP6V0A2	EPG5	VAMP4	RPN1
ATP6V0E1	CRTAP	SMG5	WDR62
ATP8B2	EIF2AK4	TMEM79	GLA
ATPAF1	HSD17B10	CRTC2	SNX1
ATRX	EIPR1	PLEKHM2	HNRNPD
ATXN10	SNRPG	AP4B1-AS1	GYS1
ATXN2L	AQR	BCL2L15	RAB11A
ATXN7	LPIN2	NKAIN1	EPG5
ATXN7L3	RBM18	MAP3K21	SERPINE2
B4GALT7	AGO2	EPHX1	NAPA
BACE2	FAM136A	LINC01780	GPN3
BAP1	PDCD11	EIF2D	ANKRD13A
BAZ2A	ZMYND8	STPG1	TXN2
BCAP29	KIAA0100	EPS15	UBP1
BCAP31	ZFYVE27	TDRD10	CLTC
BCL7C	TICRR	ABCA4	PPP1R37
BCS1L	TRIM9	UBE4B	XPO6
BET1L	RPIA	ZC3H11A	BCAS3
BFAR	TRAPPC13	ZC3H11A	SUPT16H
BHLHA9	KIDINS220	CSMD2	USP36
BIRC2	GYS1	SDCCAG8	ZC3H18
BIRC6	SIDT2	AKT3	GARS
BLM	ALAS1	ABCD3	UQCRC2
BLOC1S2	GAP43	UBE2Q1	PGS1
BLOC1S3	DNAJA2	LOC339529	ATP6V0D1
BLOC1S6	HMGXB3	LOC102723924	ANKS1A
BOP1	POLR1A	SCMH1	ACAD9
BPNT1	MAST4	OSBPL9	EDC3
BRCA1	KIAA0319L	ADSS	EIF4E
BRD2	CHID1	CATSPERE	STK10
BRWD1	PEBP1	FMN2	FUBP3
BTBD9	VSIG10	LOC100996251	ACOX3
BUB1	DHX35	IVNS1ABP	CEP164
BZW2	MKNK1	LINC01788	UBR4
C10orf25	TMEM9B	KLHL12	SLC25A32
C11orf24	CUL3	CHRM3	GTF2H1
C11orf30	HEATR1	RNF220	MACROD1
C11orf82	IMPDH1	PKN2-AS1	EMC7
C12orf23	HDAC1	FAF1	TROVE2
C12orf52	THYN1	SWT1	ITGB3BP
C20orf27	FARSB	GBAP1	HDGF
C21orf33	NLRP1	KCNT2	NDUFS7
C2CD2L	DSN1	MECR	LMNB2
C2orf69	DBR1	ZBTB8OS	ACLY
C4orf48	UQCRC1	MAST2	AQR
C5orf42	POFUT1	LOC105371664	SUPV3L1
C6orf47	CHMP5	AJAP1	PLD3
C7orf55	FANCC	ACOT7	TMED5
C7orf55-LUC7L2	VPS26B	PDE4B	TNPO2
C8orf44-SGK3	NUP35	ARPC5	MAN2B1
C9orf114	FAM120A	ST7L	PEX14
C9orf135	SEC14L1	RGL1	RFX1
C9orf16	TRAK1	KCNAB2	MGRN1
C9orf64	MTG1	CAPZA1	LIG1
C9orf69	NID1	ARHGEF2	TMED10
CABIN1	FAM120C	ADGRL2	SSR3
CAD	FAM162A	TMEM59	UBE2Q1
CALM2	RPS19	COLGALT2	VPS51
CALU	CCT2	RERE	SETMAR
CAMK2D	MET	NEK7	DERL1
CAMSAP1	RAPGEF1	KIF26B	POLR1A
CAMTA1	KMT5B	TMCO4	GTPBP2
CANX	SENP6	PPP1R12B	RAB1A
CAPZB	TUFT1	PLEKHG5	RPIA
CASC1	EDC3	PGD	SIPA1L3
CASD1	ARFGEF1	SYT2	ASXL1
CASKIN2	PTK2B	KAZN	RANGAP1
CASP3	DPF2	TMEM51-AS1	MED15
CASP9	JAG1	TROVE2	PEMT
CBX3	RECQL4	AIDA	CAPN15
CBX5	CBX3	BROX	MDH1
CBY1	EMC2	TCEANC2	DDX23
CCBL1	CD164	SSBP3	PPP1R12B
CCDC11	PRKRA	C1orf159	C1orf159
CCDC111	DNMT3B	DFFA	CHMP4B
CCDC125	PANK2	PEX14	GSPT1
CCDC14	CTPS1	FHAD1	NCLN
CCDC39	YEATS2	PTPRC
CCDC50	DAGLB	CASZ1
CCDC58	SASH1	LOC101927417
CCDC61	INO80	UBQLN4
CCDC92	RNASEH2A	EPB41
CCL27	SLC25A24	HS2ST1
CCNB1	GARS	CNST
CCNDBP1	PPIL1	DEPDC1-AS1
CCNG1	BFSP1	DEPDC1
CCNI	SH3TC2	DCAF8
CCNJL	TINAGL1	GPR157
CCP110	STK24	VAV3
CCT7	HKR1	AHCTF1
CD320	PRKCSH	TPM3
CD63	ATP11A	SPSB1
CDC37	UTP4	EDEM3
CDC5L	RPLP1	CELA2A
CDCA4	WIZ	CASP9
CDK13	UQCRC2	CDA
CELSR3	NFATC2IP	LRRC7
CEND1	FREM2	ERI3
CEP135	SF3B6	PKN2
CEP152	COX6C	CAMTA1
CEP41	CLEC16A	TMED5
CEP55	E2F7	B4GALT2
CEP57	ERMARD	GRIK3
CEP95	MICALL1	LOC101928718
CETN3	TGFBR1	RAP1A
CFL1	SLC6A8	INKA2
CHCHD7	VPS37A	DDX20
CHD6	E2F6	TMIGD3
CHPF	POLR1B	ST6GALNAC3
CHURC1	UBR1	KCNA2
CHURC1-FNTB	SLC25A33	GPBP1L1
CIC	LIG3	PPT1
CIRBP	MRS2	FAM183A
CISD2	TRAM2	ZFYVE9
CISD3	LRRC42	CCDC18
CKAP2	COPS7A	CSDE1
CKAP2L	ABCF2	C8A
CKMT1A	PLSCR4	KCNJ10
CKMT1B	ARFGAP2	OMA1
CLCC1	RNF213	DAB1
CLDN6	FANCD2	MTF2
CLK1	GORASP1	SLC2A1
CLK4	SLC23A2	AGBL4
CLSPN	TP53BP1	PANK4
CMC1	DCAF10	FBXO6
CNDP2	PFKFB4	MYSM1
CNOT3	LRRFIP2	LRP8
CNR2	DIP2A	LOC101929798
CNTROB	MIGA2	UBR4
COA4	CTTNBP2NL	HSD52
COG1	MAP3K14	TTC34
COG6	UCK2	CFAP74
COG7	SGPL1	PRKAB2
COMMD8	PALD1	BRDT
COMT	MCM3AP	SAMD13
COQ10B	KCNJ6	LINC00624
COQ2	DCAF15	HIVEP3
COX17	UBP1	ZZZ3
COX18	EIF4H	KHDRBS1
COX20	CCS	FGGY
CPD	DDX49	ST3GAL3
CPS1	GPR89A	ZBTB40
CPSF2	ZXDC	EIF4G3
CREB3L4	KMT5A	MIER1
CRKL	CEMIP	LOC101928436
CRTC1	TM7SF2	MTF1
CRTC2	DDX54	AGTRAP
CS	TRIM4	PRKCZ
CSE1L	LRP5L	CCDC30
CSNK1G3	PKIG	ZMYND12
CTAG1B	WRAP73	PPCS
CTDSP1	CCT8	PRDM16
CTF1	HNRNPM	EPHB2
CTRL	UBAP1	VPS72
CTSC	CCDC50	MACF1
CTSO	SFXN5	COL8A2
CTTN	SPTLC2	C1orf87
CUL5	C11orf49	LINC01748
CUX1	SKI	TRIM33
CYB561	CLCN3	MTHFR
CYFIP1	EHBP1L1	CLCN6
CYP46A1	CUEDC1	NFIA
CYP4V2	HARS	ITGB3BP
CYP51A1	SEC24A	EFCAB7
CYTH2	BORA	UTP11
DAG1	ZNF91	WDR63
DAP3	LASP1	IL12RB2
DBF4	NUP98	MCOLN3
DBT	CHD1L	DENND2C
DCK	AKR7A2	RBM15-AS1
DCLK2	COX16	PIP5K1A
DCLRE1A	FGFRL1	NRAS
DCPS	MCM6	RRAGC
DCTN3	SHARPIN	LOC105378663
DCTPP1	FASN	THRAP3
DCUN1D4	DERL1	MIR4422HG
DDI2	LPCAT4	WLS
DDIT3	LBR	PHF13
DDX11	TFPT	KLHL21
DDX24	SLC15A4	PPIH
DDX3X	APBA2	ROR1
DDX5	SH3PXD2A	ARNT
DDX52	EML4	HDGF
DDX54	USMG5	PRCC
DDX6	MSRB3	PATJ
DECR1	VRK3	IPO13
DECR2	AFMID	PAFAH2
DEF8	PRDM10	GLIS1
DEK	NOC3L	LINC01738
DENND4A	NAA35	PDIK1L
DENND4B	PEX14	NDC1
DEPDC1B	CENPJ	ALPL
DGKA	R3HDM2	VTI1A
DHFR	FLOT1	TCF7L2
DHRS4	DHX34	ACSM6
DHRS7B	PPFIA1	HABP2
DHX36	PCNT	SUV39H2
DIAPH1	DAP	DCLRE1C
DIP2A	RNF214	MCM10
DIP2B	INTS1	ATE1
DIRC2	RRM2B	PALD1
DIS3	ENOSF1	ADAMTS14
DKC1	NUP205	SORBS1
DKKL1	ZSCAN20	HTRA1
DLEU1	CRKL	ABI1
DLG1	GTF3C1	ACBD7
DLG2	SEMA7A	RPP38
DNAAF2	PAQR5	BUB3
DNAH2	RALGPS1	CELF2
DNAJB1	RHPN2	PIK3AP1
DNAJB14	TGFBRAP1	GPAM
DNAJB2	NMRAL1	CCDC3
DNAJC10	RAB1A	KIAA1217
DNAJC13	DLG5	ITIH5
DNAJC15	IWS1	OIT3
DNAJC16	SLC25A5	PCGF5
DNAJC2	CIT	GSTO2
DNAJC4	PUM2	SORCS3
DNAJC5	HDAC3	SORCS1
DNAL4	MTA3	NSUN6
DNASE1L1	LRPPRC	P4HA1
DNPEP	XRN2	LINC01435
DOCK1	PTPN11	KIF11
DPAGT1	BMS1	ANK3
DSCC1	GFM2	NRG3
DSCR3	GBP2	NUDT13
DTL	EIF3D	AFAP1L2
DUSP1	TXN	ABLIM1
DUSP13	MBOAT1	PIP4K2A
DUSP22	SAP30BP	ATRNL1
DUSP28	BTBD7	ZNF32-AS3
DUSP4	SP100	R3HCC1L
DYNC1LI1	ZNF592	CCAR1
DYNC2H1	LINS1	STAM
DYNLRB1	DUS3L	VPS26A
DYRK1B	SENP7	SUPV3L1
E2F8	IFT122	SMNDC1
EBF2	SON	HKDC1
ECT2	DPYSL3	LOC101928994
EFCAB6	PSME2	RSU1P2
EHMT2	RNF4	RBM20
EID1	TMPRSS5	HK1
EIF2AK1	TNK2	2008-03-01
EIF2AK3	FHL3	ZFAND4
EIF3L	ORC3	CASC2
EIF4A1	FAM32A	WASHC2C
EIF4EBP2	AJUBA	ABCC2
EIF4G1	OGFOD3	HELLS
ELAVL2	TMEM248	GRK5
ELK4	SNX1	MALRD1
ELL	MTHFD1	CHUK
ELMO2	TMEM53	ZNF37BP
ELP2	FBXL18	FRMD4A
EMC6	CCDC150	MYPN
EMD	NIPAL3	SVIL
ENO3	C7orf50	NRP1
ENOPH1	MYBL2	ZNF37A
ENSG00000167674	GRAMD4	LOC100129055
ENSG00000198843	FUNDC1	BTRC
ENSG00000232850	CRLF3	LRMDA
ENSG00000250264	ZC3H18	DPCD
ENSG00000258677	MAPRE1	PCDH15
ENSG00000259066	GPI	ADAM12
ENSG00000260170	FXYD3	C10orf90
ENSG00000267545	KIAA0556	JCAD
ENSG00000268643	NCBP1	INSYN2
ENY2	VANGL1	DOCK1
EP300	MAN2B1	PARD3
EPC2	IGF2BP1	MTPAP
EPM2AIP1	CAPZB	PTPRE
ERBB2IP	CAMTA2	OGDHL
ERCC4	IMPDH2	LIPA
ERCC8	SMARCA4	MGMT
ERF	MELK	LYZL2
ERGIC1	GGA2	LINC00595
ERGIC2	GEMIN5	ZMIZ1-AS1
ERGIC3	PHTF2	ARID5B
ESCO1	USP36	KIF20B
ESD	SNRPB	PPRC1
ESRP2	MCOLN2	FAM21EP
ESYT1	NARF	ZCCHC24
ESYT2	CCT6A	LOC105378311
ETNK1	EPS15L1	LINC01374
ETV4	AIP	LINC01375
EWSR1	CEP83	HTR7
EXOG	VAC14	RPP30
EXOSC6	CHTOP	NUTM2B-AS1
F8A1	MOCS1	IL2RA
F8A3	HIP1	WASHC2A
FAM122B	ADAM10	DPYSL4
FAM162A	ATP9A	ACTR1A
FAM173A	DIAPH1	LOC101928887
FAM185A	SRP9	SUFU
FAM200B	LNPEP	PTER
FAM20B	FAM96A	BICC1
FAM24B	ODF2	SGMS1-AS1
FAM3A	ATP6V1C1	SGMS1
FAM3C	WDR20	RSU1
FAM76B	RAF1	SIRT1
FANCL	IGHMBP2	BMS1P21
FANCM	TFIP11	ASCC1
FANK1	PITRM1	PRKCQ
FAR1	HGSNAT	LOC105378318
FAXC	PDCD4	CUBN
FBRS	SUPT20H	MICU1
FBXL12	NLRX1	SH3PXD2A
FBXL14	DCUN1D5	STN1
FBXL19	UQCC1	WDFY4
FBXO15	POP1	ANKRD30A
FBXO25	IFT172	C10orf126
FCHSD2	SLC25A14	FAM53B
FDX1	PXDN	ITGB1-DT
FEZ2	RAB11A	ITGB1
FGFBP3	HELZ2	RNLS
FGFR1OP	BCL7B	SAMD8
FGFR1OP2	PRADC1	RAB18
FIP1L1	STK10	GRID1
FKBP3	SH3BP2	ARHGAP12
FKBP7	PSMD3	MPP7
FLII	TBC1D2	EPC1
FLNA	CHERP	KAT6B
FLVCR1	SLC37A3	LOC102031319
FMR1	PRPF31	KCNMA1
FNIP1	SLBP	FAM208B
FOXM1	TXN2	CCDC7
FOXP3	DCTN3	DIP2C
FOXRED2	CNIH4	FAM118B
FPGT	RAB8A	MMP8
FRAT1	PIP5K1A	TMEM135
FSD1L	TESK2	DYNC2H1
FTSJD1	ZDHHC16	PRMT3
FUS	ZNF428	POLA2
FUT10	TBCCD1	POLA2
FYTTD1	ACAD9	ARHGEF12
GABARAP	CDC45	CNTN5
GALK2	GSTZ1	JAML
GALNT2	ADAM23	NELL1
GAPDH	OIP5	LRTOMT
GCFC2	CYB5B	ANO5
GCLC	GTF3C3	CEP164
GDE1	GOLGA1	STIM1
GEMIN2	HADHA	NCR3LG1
GGNBP2	SLC45A3	PICALM
GHDC	NCOA3	LAMTOR1
GIGYF2	EPN2	GRIK4
GINS2	PICALM	LOC729305
GIPC1	VPS41	LINC01495
GK5	RAD51C	NEAT1
GLB1	EIF4A3	YAP1
GLMN	TCP1	HIKESHI
GLRX3	EIF3H	TMEM25
GLUD1	STT3A	PTPRJ
GNA12	UHRF2	PIK3C2A
GNB2	SELENON	SLC3A2
GNB2L1	SMU1	ZDHHC5
GNG3	GPR107	EHD1
GNL3L	ZC2HC1A	CALCB
GNPNAT1	KEAP1	LINC02547
GOLGB1	RAB3GAP1	LINC02098
GOLPH3L	SMYD5	MICAL2
GOT1	SMARCB1	NARS2
GOT2	RYK	PDHX
GPATCH11	MAP4	PTS
GPATCH2	TBRG4	NCAM1
GPCPD1	XPNPEP1	CBL
GPHN	PEPD	LINC00958
GPR155	TBCD	TENM4
GPR176	SMURF2	DGKZ
GPSM3	PPP3CC	TSSC2
GRK5	MYNN	LOC101927708
GSTO1	ARFGAP1	ARHGAP32
GSTP1	SPAST	LOC283299
GTF2E2	EIF2AK1	SOX6
GTF3C1	PTPRA	NAV2
GTSF1	MTIF2	C11orf58
GXYLT1	CLINT1	BARX2
GZF1	ASXL1	ARNTL
H2AFJ	STK17A	VPS51
H2AFZ	CXorf38	FAM86C1
HAUS7	UBR5	ALG1L9P
HAUS8	HSPA9	NFRKB
HDAC1	FUBP3	AMBRA1
HDAC4	RELT	NTM
HDDC2	BAG3	MAML2
HDDC3	CCDC78	OPCML
HECTD4	APLP2	RAD9A
HERC4	ASCC2	KIRREL3
HERPUD1	ACCS	PACS1
HINT1	TIMM9	HPS5
HINT2	NDUFAB1	PRRG4
HIST1H3B	NR2C1	SYT7
HIST1H4B	CEP72	AMPD3
HIST1H4C	POLL	HSD17B12
HIST1H4I	NUP58	TCIRG1
HIST2H2AA3	ABCA1	SYT12
HIST2H2AA4	CYFIP2	STIP1
HIST2H3A	SDCCAG3	FADS2
HIST2H3C	KDM4B	GTF2H1
HIST4H4	ZBTB7B	TMEM258
HMBS	SELENOF	FCHSD2
HMGB1	ACBD3	FAR1
HMGN1	C1orf131	MRGPRX3
HMOX2	EXTL1	C11orf24
HNRNPA1	ADGRA3	POU2AF1
HNRNPA2B1	CNOT6	PKNOX2
HNRNPA3	NCAPG	GALNT18
HNRNPDL	NCOA5	DLAT
HNRNPF	GK5	SPTBN2
HNRNPK	ZDHHC3	LOC105369360
HNRNPL	MAP2K3	MACROD1
HNRNPLL	PIGU	EHF
HNRNPR	PKD2	CWF19L2
HNRNPU	ALDH18A1	DLG2
HOOK2	PREX1	HNRNPKP3
HOXC13	PTBP2	RDX
HOXC5	MOSPD2	PAX6-AS1
HP1BP3	EPHA3	CCDC84
HPCAL1	RNF145	CCDC73
HRAS	P4HA1	ZC3H12C
HS2ST1	NDUFB6	PAK1
HSD17B10	P3H1	LRRC4C
HSD17B12	SWAP70	DDX10
HSDL2	AP4B1	TAF6L
HSF1	GABARAPL1	OTOG
HSPA1B	ITGB3BP	FAM86C2P
HSPBAP1	AGPAT5	LTO1
HTT	ELAC2	SBF2-AS1
HUWE1	LRRC37B	REXO2
IARS2	DNMBP	LOC101928008
IDH1	ACVR1B	SBF2
IFI27L1	ITPA	GLYATL2
IFT43	TXLNA	GUCY1A2
IFT80	SNRNP70	GRM5
IFT81	EP400	ANO1
IGF2BP1	WAPL	SORL1
IGF2BP3	GNA12	DISC1FP1
IGF2R	PIAS3	MMP26
IKZF2	MED13	CUL5
ILF3	DHX37	STX3
IMPA1	FAIM	ACCS
ING2	ABHD12	FAT3
INO80	NPLOC4	SLC22A11
INPP5A	CBL	BDNF-AS
INPPL1	RTF1	STK33
INTS2	CCDC88A	PPP6R3
INTS7	GLE1	CD82
IP6K2	SERPINH1	DEUP1
IRAK4	CTNNAL1	PGM2L1
IRF7	RBM5	SMCO4
ISG20	CCDC174	KCNQ1
ITPKC	PRKAA2	MS4A4E
ITSN2	MFGE8	MS4A4A
JKAMP	IFFO2	TMEM41B
JUN	DAGLA	DCDC1
JUND	EIF1AX	PRDM11
KANSL1	ADPGK	VWCE
KAT7	ZDHHC7	CPT1A
KAZALD1	SENP2	SHANK2
KCNAB3	COPS3	GRIA4
KCTD13	MPRIP	MIR100HG
KCTD20	SYT11	USP28
KDM3B	MCFD2	CLPB
KDM4A	C16orf70	MS4A15
KDSR	ELMSAN1	ANO9
KHK	LTBP2	COMMD9
KIAA0556	ACAP3	CYB561A3
KIAA1377	RANGAP1	PTDSS2
KIF16B	CYTH3	DHCR7
KIF1B	FKBP9	PRR5L
KIF23	AP1S1	TRAF6
KIF2C	ZNF337	RAG2
KIF5B	FAM120B	RAG1
KIFAP3	MGRN1	C11orf74
KIFC1	TRIM3	CEP290
KIFC2	LPCAT1	LINC02416
KLF10	ALDH1L2	LINC02156
KLF13	STARD7	MDM1
KLHL21	BAIAP2	ZNF605
KLHL7	NUP107	CHFR
KMT2E	CMTR1	TMTC3
KPNA4	COMMD7	LINC02384
KPNA5	BECN1	LINC02458
KPNB1	TARBP1	ZNF84
KRBA1	FAF2	ATP2B1
KTI12	DPYSL5	OSBPL8
KTN1	GNB5	LOC105369850
L2HGDH	CNOT3	R3HDM2
L3HYPDH	PPFIA4	RASSF8
LACE1	MBTPS1	KLRG1
LANCL1	NUP54	RASSF8-AS1
LAP3	YY1	LOC101928617
LBX1	CMPK1	ITPR2
LCLAT1	AEN	C12orf74
LDHB	CD58	SSPN
LENG9	UNC5B	CRADD
LEPROTL1	SH2B3	LOC105369911
LIG3	LTBP3	ORAI1
LIN9	EIF4ENIF1	RHOF
LMBR1	ZFAND6	TMEM120B
LMF1	GGT7	VPS33A
LMNB1	MRPS27	VEZT
LNPEP	LDLRAP1	PIP4K2C
LNX2	TCOF1	USP5
LPCAT1	TMED8	PITPNM2
LRIG2	AVEN	SBNO1
LRP6	PLGRKT	LTA4H
LRRC1	JAM3	TCTN2
LRRC23	FLII	RFLNA
LRRC8A	USP34	DNAH10
LUC7L2	RNF123	CCDC92
LYRM5	NEMF	NCOR2
LYST	PSMD9	SCARB1
LZTS2	RAPGEF4	TMEM132B
MADD	HNRNPH3	LINC02359
MAGEA11	CNTROB	LINC02388
MAGEA4	NUS1	LOC100506869
MAGI1	RRBP1	CAMKK2
MAML1	TPR	DDX23
MAP1S	C19orf48	LINC01479
MAP3K11	ESPL1	LINC02421
MAP3K2	NCAPD3	PCED1B
MAP4K2	CD320	CASC1
MARS2	HUWE1	MGAT4C
MASTL	TNPO2	RASSF9
MATR3	COPG1	ALX1
MAVS	MTDH	LINC02451
MBD6	ATP5H	LINC02450
MBIP	TMEM30A	RPH3A
MCCC1	PDHA1	ST8SIA1
MCCC2	KLHL42	OAS2
MCFD2	SOD1	RNFT2
MCL1	SYF2	DDX54
MCM2	RAB7A	RASSF3
MCM3AP	AURKB	KSR2
MCM5	SCAMP2	SYT1
MCM7	SDC4	WSB2
MCTS1	HNRNPK	PUS7L
MDM1	PGS1	TMEM132C
MEAF6	CD109	GNS
MED7	PSME4	HSPB8
MEF2B	LANCL2	LOC105370027
MEF2BNB	NOP14	PLBD2
MEF2BNB-MEF2B	RBM17	SLC8B1
MEF2D	P4HA2	CCDC60
MELK	G6PC3	LINC00937
MEPCE	EMC8	CIT
MESDC2	SRPX	RNF41
METTL21A	ZNF684	TMEM132D
METTL5	ZNF708	FZD10-DT
MFF	ROCK1	LRP1
MFSD11	AXIN1	STAT6
MGAT1	GAPVD1	PPFIA2
MGEA5	CBLL1	TPH2
MGMT	SMC1A	TRHDE
MIEN1	WASF1	EIF4B
MIF4GD	U2AF2	MED13L
MINA	HIPK1	LOC100507065
MKI67IP	NAT10	HMGA2
MKRN3	MAP2K1	PPP1R1A
MLEC	STRN	CCNT1
MLH1	SMYD2	SOX5
MMADHC	MAN2C1	C12orf42
MMS22L	DNAJC7	LINC02401
MNS1	AKIRIN1	STAB2
MOAP1	ACTR1B	HSP90B1
MORC4	ACSF2	C12orf73
MORF4L2	MYH10	TTC41P
MOSPD1	NUP155	SPPL3
MOSPD3	CC2D1B	LOC102724421
MPC1	MFSD9	TDG
MPDZ	POLDIP3	GRIP1
MPV17L2	SERPINE2	GLT8D2
MRE11A	VPS36	HCFC2
MRI1	KAT14	ACSM4
MRPS2	PPIP5K2	SLC38A2
MRPS26	FOXP4	GALNT9
MRPS36	LOXL3	SLC6A15
MRPS9	TFCP2	ITGA7
MSH3	PTTG1IP	HOXC4
MSH6	BRMS1	HOXC5
MSL1	C1orf123	ANKS1B
MSL2	NDUFV1	GYS2
MSRA	EIF3E	CCDC91
MTA2	INPP5K	LINC02422
MTDH	ZMYM4	FAM222A
MTFMT	NSUN2	LMO3
MTHFD1	USP32	MGST1
MTHFD1L	ABCE1	ABCD2
MTHFS	DPF1	C12orf40
MTMR4	YBEY	MDM2
MTO1	MAPK9	GIT2
MTRNR2L2	KPNB1	NR1H4
MUC1	RRP9	ANKRD13A
MUS81	POLR3E	ANO4
MUTYH	TVP23C	PIK3C2G
MXD1	PMPCB	CNTN1
MYBL1	SNX11	LARP4
MYCBP2	RNF121	GPN3
MYO19	CSNK1D	YAF2
MYO9B	GYPC	TNFRSF1A
MYPOP	DNAJC17	CCDC63
MYSM1	UBE2K	CNOT2
NAA11	HNRNPF	WNT5B
NABP2	WDR82	CUX2
NADK2	TOMM70	DIP2B
NAMPT	SPA17	SMARCC2
NAPSA	GATAD2A	TMEM116
NARG2	IDH3G	ERP29
NARS2	PPP4R3A	CALCOCO1
NASP	SH2B1	SRGAP1
NAT14	ANKRD10	HECTD4
NCAPG2	GRASP	SVOP
NCBP1	ALDH7A1	LOC100507560
NCK1	CDC123	USP30
NCOA4	FAM117A	ERC1
NCOR1	MBD2	ACACB
NDEL1	ZNF205	FOXN4
NDUFA6	ATP2B4	RECQL
NDUFA8	SMG1	ANO2
NDUFAF2	RGS19	EPS8
NDUFB1	ANKFY1	KLRC2
NDUFB11	POLB	KLRC1
NDUFS8	GUK1	WNK1
NDUFV2	KPNA1	RMST
NDUFV3	PRELID3B	LINC02453
NEK7	CTNNBIP1	LINC01498
NELFCD	ESYT2	ITFG2
NEU1	IFT22	ITFG2-AS1
NEU3	NDUFS8	GRIN2B
NF2	TTLL12	TULP3
NFE2L2	PPP5C	RHNO1
NFIA	CLK2	FOXM1
NFKBID	YARS	SPATS2
NFKBIZ	WDR60	LOC101928100
NFYB	PI4KB	GUCY2C
NGDN	HHEX	POLR3B
NIPAL2	OSBPL9	B4GALNT3
NIPAL3	HSPBAP1	BTBD11
NIPSNAP3A	C16orf87	PWP1
NISCH	PEMT	NINJ2
NKIRAS1	RIOK2	FAM234B
NLGN2	CAMKK2	GSG1
NLK	SURF4	ADIPOR2
NMI	ADGRF1	ITFG2-AS1
NMRAL1	CRTC1	NBEA
NOD1	CDKN3	DCLK1
NOL3	ZNF721	LATS2
NOMO1	SNRPC	HSPH1
NOMO3	EARS2	TPP2
NONO	DGUOK	KLF5
NOP56	UBAC1	KL
NOTCH2	DHX40	STARD13
NPAT	USP21	CRYL1
NPDC1	PTP4A2	ATP12A
NPHP3	ZHX3	TSC22D1
NPHP4	TARS	LRCH1
NPM1	IQCE	CLYBL
NPTN	CRY1	ESD
NR1H3	PAPOLG	MTUS2
NR2C2AP	GNA11	DOCK9
NRSN2	NDUFS6	KATNAL1
NRXN2	BIN3	NALCN-AS1
NSMCE1	MED15	NALCN
NT5C	2007-09-01	TEX26-AS1
NT5C2	LRP5	FGF14
NT5DC2	SZRD1	FRY
NUDCD1	DDB2	RASA3
NUDT16	CEP164	LAMP1
NUDT16L1	PRDX3	RAB20
NUDT22	RHPN1	FGF9
NUFIP2	CUL9	FREM2
NUMB	FLNB	AKAP11
NUP153	SUPT6H	LINC02341
NUP160	DENND5A	DNAJC3-DT
NUP35	TOR1AIP1	LHFPL6
NUP50	KDELR3	ENOX1
NUP98	CLIP3	COG3
NXF1	KDM5B	ABCC4
NYAP1	PHF11	VWA8
OAS3	RGS12	MYCBP2-AS1
OAZ1	SAFB	FBXL3
OAZ2	PRUNE1	FNDC3A
OBFC1	TNFRSF10B	ATP8A2
ODF2L	OCRL	ELF1
OLA1	LZIC	WBP4
OLFM2	SUV39H2	SCEL
OMA1	RILPL2	MTRF1
OPA3	SIRT3	LOC101929140
OR4K2	NT5C3A	LINC01442
ORC6	AP1S3	LINC00395
OSBP	TTC38	LINC00559
OSBPL8	AXL	MYO16
P4HB	TRIM8	GPC5
PAAF1	TIMM44	GPC6
PABPC1L	HCCS	GUCY1B2
PABPC4	CMTM7	RNASEH2B-AS1
PAIP2	UBE4A	DLEU1
PAM16	KIF2C	RNASEH2B
PANK3	ABLIM3	DLEU2
PANX1	VCPIP1	IRS2
PAPD7	ATG13	TRIM13
PAPOLA	DHX29	TM9SF2
PAPOLG	PHTF1	SERPINA5
PARN	KIAA0895	LINC02299
PARP11	PITPNM2	HOMEZ
PARP4	CYB5A	BCL2L2
PAXIP1	BCAS3	BRMS1L
PBK	METTL2A	PPP2R5C
PC	SIN3B	MARK3
PCBP1	CHMP4B	KCNH5
PCDH9	DCBLD2	CCDC85C
PCGF2	PUS3	CCNK
PCNP	PEA15	CLMN
PCNT	TAF11	SYNE3
PCNXL3	FANCL	SLC24A4
PCSK7	IMMP1L	CHGA
PCTP	BRPF1	ITPK1
PDCD2L	UBAP2	PRKCH
PDCD4	ATAD3B	SEL1L
PDCD5	FMNL3	UNC79
PDCD7	OSTF1	FAM181A-AS1
PDE7A	TMEM109	FAM181A
PDIA3	HNRNPR	BDKRB1
PDIA4	KIAA0368	ZFYVE26
PDPK1	QSOX1	C14orf39
PEBP1	PARP1	ATG2B
PER1	PSMC2	ACTN1
PEX11A	LINGO2	ZNF839
PFDN1	SMOX	MNAT1
PFKFB2	CAD	FERMT2
PFKFB3	LIG1	PPP4R4
PFN1	RHNO1	TRAF3
PGBD1	CAPRIN1	CDC42BPB
PGD	KIAA1522	AP4S1
PHF1	NENF	STRN3
PHF20L1	CARD19	WDR25
PHF23	AGPAT3	DAAM1
PHF7	RER1	FOXN3
PHKG2	FARP2	STXBP6
PIAS3	CLSTN1	CCDC88C
PIBF1	ARRB2	AHNAK2
PIGA	SF3A1	CDCA4
PIGK	EXOC3	LINC02327
PIGL	ZNF672	ADCK1
PIGO	ARF3	TRIM9
PIGP	ADCK5	PRKD1
PIGW	IKZF5	NRXN3
PIK3R1	LYPLAL1	NRDE2
PIK3R3	ARMC1	LOC101928462
PIN1	TVP23B	CEP128
PIP4K2C	RAD54L	TSHR
PITRM1	MTMR6	LOC101926933
PJA2	CD99L2	RAD51B
PKNOX1	CUL1	TMED10
PLAG1	GART	LRRC9
PLCG1	TMPO	BTBD7
PLCL1	HERC1	NID2
PLEKHA3	HK2	RTRAF
PLEKHB2	UBE2N	GTF2A1
PLEKHM1	NUP93	SYNE2
PLK4	ISG20	ZFYVE1
PLSCR3	TM7SF3	LINC01500
PNKP	INPP5E	AHSA1
PNPO	PRKAA1	VIPAS39
PNRC2	APMAP	KIAA0586
POLD1	POLR2K	RGS6
POLE4	MYH14	MAX
POLR1D	SGTA	LINC00871
POLR1E	LMF1	MDGA2
POLR2A	CARS	RNASE11
POLR2G	ATRAID	RNASE4
POLR2I	KIF5A	ANG
PORCN	COMMD8	TDRD9
PPCS	TBPL1	SUPT16H
PPIA	SUMO1	DPF3
PPIP5K1	DCTN2	FUT8
PPM1B	SPPL2A	RPS6KA5
PPP1CA	SLC27A1	SIPA1L1
PPP1R12A	NUP153	LIN52
PPP1R2	COLEC12	LINC00609
PPP1R21	MAP3K4	FLVCR2
PPP1R26	NDUFS5	TTLL5
PPP1R35	ANAPC13	GALC
PPP1R3D	LYPLA1	SLC25A21
PPP1R3F	XPO4	PELI2
PPP1R9B	ALDH9A1	GPATCH2L
PPP2CA	PSMA3	AKAP6
PPP6R3	ALKBH1	ANGEL1
PPT2	COQ6	SAMD4A
PPT2-EGFL8	SERINC3	ALDH6A1
PQBP1	ADAMTS7	LRFN5
PQLC2	XPO6	PSMA3
PRADC1	RPL26L1	ARMH4
PRC1	HERC2	LOC105370473
PRCP	C2orf70	KLHL28
PRDM10	SH3RF2	TOGARAM1
PRDM11	ERP29	SECISBP2L
PRDM2	LDHA	SAXO2
PRDX6	EZR	ANKRD34C-AS1
PRKAA1	GTF3A	MAP2K5
PRKAR2A	TAGLN2	GCOM1
PRMT5	KIF1B	POLR2M
PRPF40B	ABRAXAS2	SEMA6D
PRPSAP2	CCDC51	AVEN
PRR12	C1orf159	EMC7
PRRC2A	YWHAH	SLC12A6
PRRT1	KDM1A	SHC4
PSAP	USP14	DRAIC
PSAT1	SLC25A32	NTRK3
PSEN1	SEC13	TLN2
PSMA7	TOMM20	EFL1
PSMB3	ACOX3	LOC105370802
PSMD5	SYNJ2	CERS3
PSME4	UHRF1BP1L	SNAP23
PTCH1	SNAPC4	SLC30A4
PTGES2	SARAF	MORF4L1
PTGES3L-AARSD1	EIF2B5	WHAMM
PTPMT1	UBN1	ARID3B
PTPN1	HAPLN1	HOMER2
PTPN12	NUP210	STARD9
PTPN4	NFU1	EDC3
PUS7L	PER2	SLC12A1
PUSL1	WDR48	VPS13C
PWWP2A	KHK	AKAP13
PXMP4	PEX2	OCA2
PXT1	SPAG5	UBR1
QARS	RNF19B	AGBL1
RAB12	NDUFB1	ARNT2
RAB28	AGO1	RYR3
RAB33B	PRDX6	RASGRF1
RAB34	MAPKBP1	CGNL1
RAB5A	B3GNTL1	PDE8A
RAB7A	FAM207A	GATM
RABL6	EPRS	TBC1D21
RAD51D	HDGF	ISLR2
RALY	EMC7	SHF
RANBP17	NISCH	PPCDC
RAP2B	LZTR1	CIAO2A
RAP2C	SUPV3L1	RPL4
RAPGEF6	SMS	AP4E1
RARRES1	TRMT44	ZNF106
RASSF8	EXD2	ZWILCH
RBM10	PLOD2	SNX1
RBM14	TMBIM4	ZNF280D
RBM14-RBM4	BAG4	TCF12
RBM15	STK11IP	CPEB1-AS1
RBM3	CLNS1A	CPEB1
RBM39	RARS	ZNF280D
RBM4	YIPF6	RORA
RBPJ	TBC1D16	FSIP1
RC3H1	M6PR	GPR176
RCBTB1	KDM5C	C15orf53
RCOR1	TOP3B	RGMA
RCOR3	SET	HCN4
REV3L	CCT4	TMEM87A
RFC5	CCDC130	GOLGA8B
RFESD	NAPA	SCAMP5
RFX3	RCC2	PWRN1
RFX5	RAB3IL1	INO80
RFX7	P4HB	AQR
RFXANK	MORN1	LOC105369203
RGL1	RAMP1	LINC01581
RGL2	GPT2	THSD4
RHBDD3	MLLT1	THSD4-AS1
RHNO1	COA5	KNL1
RIC8A	ADGRE5	FAN1
RIOK3	CNOT11	DET1
RIT1	GRIPAP1	MRPS11
RMI1	SPTY2D1	MCTP2
RMI2	SLC5A6	MYO9A
RNASE4	NARS	RAB11A
RNASEH2C	ADCY3	INTS14
RNF11	KCTD9	LOC440311
RNF114	DLST	SERF2
RNF13	TACC3	PEAK1
RNF138	YTHDC1	TMEM202-AS1
RNF14	KDM6B	LIPC
RNF168	USP5	ALDH1A2
RNF213	VPS35	SLC27A2
RNF214	TRMT13	HMG20A
RNF41	SLC25A15	ACAN
RPAP2	GAS8	LINC02259
RPL10A	RNF10	OTUD7A
RPL15	RETSAT	LINC02254
RPL23A	AOX1	LINC00923
RPL39	NRGN	CRAT37
RPRD2	ASF1A	SLCO3A1
RPS29	ACTR2	LOC101929408
RPS6KL1	PDCD6IP	MYO5C
RPSAP58	SETMAR	GNB5
RQCD1	PRMT7	FAM174B
RRNAD1	ZGRF1	UACA
RSF1	UTP15	IGF1R
RSG1	COPRS	LINC01578
RTCA	FKBP1A	MKRN3
RUFY2	AP3B2	HEXA
RWDD2B	KLHDC4	FRMD5
SAGE1	ELMO2	VPS39
SAMD8	C7orf49	MEGF11
SAP130	PCMT1	SPRED1
SAP30L	AGAP3	TTC23
SAT1	MTURN	GABPB1
SAV1	PABPC4	IL32
SCAF4	MKNK2	PMFBP1
SCAMP1	TMEM19	ATP6V0D1
SCAMP5	TRAF2	LOC101927837
SCLT1	MAEA	SLC38A7
SCOC	RPS6KA3	PDILT
SEC22C	RAC1	GOT2
SEC23A	ADI1	MGRN1
SEC24B	PRR11	LINC01568
SEC63	SF3A2	ZFHX3
SEH1L	MTSS1	CDH8
SEPHS1	PPP2R3C	CNGB1
2020-09-10	GLYR1	LOC101928035
SERINC3	GRSF1	LINC00922
SERINC4	SCD	LOC101928737
SERINC5	PAIP2	CDH5
SERP1	ERICH1	GDE1
SERPINB8	WDYHV1	ZC3H18
SETD2	LMAN2L	RANBP10
SETD4	ATIC	CCP110
SETD9	TRPV4	IL4R
SF1	UBQLN1	TSNAXIP1
SFPQ	AGA	BANP
SFXN2	OS9	SNX29P2
SGMS1	ATRIP	XYLT1
SGOL1	PRRC2B	LOC107984893
SGTA	ZDHHC4	VPS35L
SH3BGRL3	ACLY	GALNS
SHCBP1	SMAD4	HS3ST4
SIN3A	EBPL	PKD1L2
SIN3B	PDLIM1	CNTNAP4
SKA1	PAPOLA	CREBBP
SLAIN2	KCTD20	LPCAT2
SLC10A3	RHBDF2	FAM192A
SLC10A7	WSB2	C16orf72
SLC16A1	RNPEP	TNRC6A
SLC22A15	DHX9	ZC3H7A
SLC22A4	CDC23	ST3GAL2
SLC25A20	EIF3L	ADCY9
SLC25A36	MYL12B	RSPRY1
SLC25A37	PBX4	PRKCB
SLC25A40	DNAJA3	CRISPLD2
SLC35B3	SEC24C	CACNG3
SLC35C1	ANKRD27	BCO1
SLC35D1	EML2	NKD1
SLC35E2	PPP1R2	KIAA0513
SLC39A1	NSD2	GSPT1
SLC39A6	CARS2	CMIP
SLC9A8	DYNC2LI1	ABCC1
SLMO2	CDV3	PLCG2
SLX1B	POLR3H	AMDHD2
SLX4	BRAT1	ADGRG1
SMAP2	GLA	WWOX
SMARCA2	NET1	ARHGAP17
SMARCA5	ACTR3	ABCC6
SMARCC1	NCKAP1	LINC01229
SMARCD1	NUDT1	MAFTRR
SMC3	GBP1	CDH13
SMC4	STRAP	LOC101928417
SMCHD1	ATP6V0D1	SNX29
SMCR7	ARL8B	SHISA9
SMG9	SH3GLB2	CES5A
SMIM4	HNRNPC	LOC102724084
SNAP23	PNPT1	LCMT1
SNRNP40	BID	SPNS1
SNRNP48	EWSR1	UTP4
SNRPA1	STAU1	TERF2
SNRPD3	SSR3	PALB2
SNUPN	COPB1	SNTB2
SNX16	PIAS4	VPS4A
SNX2	INSR	ARLNC1
SNX21	RAD54L2	CDH1
SNX30	FANCI	ABAT
SOS1	WDR62	METTL9
SP1	GLT8D2	FAM234A
SP3	CCDC112	EEF2K
SPAG16	DDX1	MPV17L
SPAG8	TRAFD1	C16orf45
SPAG9	TOR1AIP2	MARF1
SPATA17	IP6K1	WWP2
SPESP1	THOC2	POLR3E
SPOPL	ELAVL1	SCNN1G
SPSB2	TRPC4AP	MYH11
SPTLC2	NOP58	GLG1
SQSTM1	ST3GAL4	NDE1
SRCAP	BSCL2	RFWD3
SREBF1	GTF2B	FA2H
SRRM1	RRP15	VAC14
SRSF2	ATG3	CLEC16A
SRSF3	GTF3C4	CDYL2
SRSF6	IMPA2	LOC400499
SRSF7	ATG5	NTAN1
SS18	NFKB1	CCDC154
SS18L1	ITM2C	GRIN2A
SSB	BRSK2	UQCRC2
SSBP2	EFEMP1	GNPTG
SSBP3	USP8	LINC02169
SSBP4	GLO1	MOSMO
SSC5D	AZIN1	PDXDC1
SSX2IP	TAB1	AXIN1
ST5	HADH	AMFR
ST7L	CELSR1	ABCC6P1
STAG1	KBTBD4	MRTFB
STAG3L3	NAA40	FBXL19
STAMBP	LTBP4	LINC02127
STAMBPL1	UBE4B	CRAMP1
STAU2	GMPS	KIAA0556
STIL	WDR33	GSG1L
STIP1	OSMR	LOC105371067
STK38L	B4GALT7	2012-09-01
STK4	G6PD	STX4
STK40	DYNLRB1	XPO6
STOM	CALU	CLN3
STPG1	MYRF	VPS35
STX12	CCT7	CAPN15
STX5	HPS1	LOC105371286
SUCLA2	GOLM1	FBXL16
SULT1A4	YWHAB	RBFOX1
SUPT3H	TBRG1	NUP93
SUSD5	ASF1B	CLN3
SUZ12	DHRS3	MYLK3
SYCE2	CPNE3	SYT17
SYCP2L	TIA1	OTOA
SYNCRIP	PHKA2	CLEC19A
TACC3	TUBE1	ALG1
TAF10	PPP1R16A	EEF2KMT
TAF15	CORO1C	LUC7L
TAOK2	GHITM	FTO
TAP2	MMP15	TSC2
TAPBPL	ARAP3	MCRIP2
TAPT1	NIPA2	LOC100996660
TAX1BP3	TRAF5	NSRP1
TAZ	KHDRBS1	ASPSCR1
TBC1D10C	TRAPPC3	FLCN
TBC1D12	CNOT1	TOM1L2
TBC1D17	CAPZA1	TEX14
TBC1D20	MAP2K7	PITPNM3
TBC1D22A	CHAC2	DRC3
TBC1D4	METAP2	LINC01476
TBCB	COQ7	CLTC
TBCC	NT5DC2	SLFN5
TBCE	UHRF1BP1	IGF2BP1
TBK1	TLN1	SOX9-AS1
TBL1X	DARS	IGFBP4
TCEANC	CTDSP2	PIK3R6
TCEB3	MDH2	TMIGD1
TCF3	ADAR	USP36
TCTEX1D4	MIER2	TIMP2
TCTN2	UBE2O	CEP295NL
TCTN3	FGFR1OP2	NTN1
TDRD3	ATP13A1	CA10
TEAD2	OSCP1	TMEM11
TEX38	ZC3H15	STX8
TFRC	BCAT2	ACAP1
TGFB3	MOK	CFAP52
THEM6	PSKH1	USP43
THOC6	ZC3HC1	DNAH9
THOC7	CAT	PEMT
THOP1	STK38	UBBP4
TIA1	GOT2	GAA
TIMM17B	NDUFS7	MYO1D
TIMM21	ATG4B	MAP2K4
TIMM44	WHRN	ADAP2
TIRAP	RB1	UBE2Z
TJAP1	ADIPOR1	RBFOX3
TLK2	KLC1	TEN1-CDK3
TM9SF3	SMARCD3	ACOX1
TMEM106B	QRICH2	TEN1
TMEM126B	EIF4G1	MYOCD
TMEM129	GTF2H1	PIPOX
TMEM136	SUN1	PHF12
TMEM165	CGGBP1	ASIC2
TMEM194A	DCTN6	MEIOC
TMEM198	MAPKAPK5	PSMD11
TMEM205	CHAF1B	WIPF2
TMEM223	TALDO1	MED13
TMEM231	MAPRE3	SHISA6
TMEM241	TMED10	LASP1
TMEM251	CTC1	PLXDC1
TMEM256	TRIP12	CRHR1
TMEM39B	UFSP2	CTNS
TMEM41B	CSRP1	CDK12
TMEM50B	IMPAD1	TTYH2
TMEM57	NQO2	NMT1
TMEM60	2002-09-01	DCAKD
TMEM62	RALY	ABR
TMEM66	GPSM2	LINC00511
TMPPE	TMEM63B	SHPK
TMUB1	NPRL3	SLC39A11
TNFRSF12A	KIF3C	BPTF
TNFSF9	DNM1L	CACNB1
TNIP1	ZNF738	GAS7
TNKS2	GNE	PCGF2
TNNC1	INTS3	ALOXE3
TNNI3K	LIMK1	BCAS3
TNNT1	SUPT16H	BIRC5
TOLLIP	HNRNPH1	MAP2K6
TOM1	PPP3CB	ZNF286B
TP53RK	GPN3	PSMB3
TPP2	GLG1	MYH1
TRA2B	ACOX1	MYHAS
TRAIP	CDK11A	CTC1
TRAPPC1	TTLL4	KCNJ16
TRAPPC6A	CPSF6	LINC01028
TREX2	ATP6V1E1	PGS1
TRIM11	ATP5F1	CDC27
TRIM13	BFAR	SPAG9
TRIM24	TMED5	SDK2
TRIM27	TSPO	NEURL4
TRIM28	GNB1	BRIP1
TRIM52	NDUFV2	SLC47A1
TRIM65	MACROD1	LPO
TRIM68	ITGA5	2009-09-01
TRIP12	NRDC	TMC8
TRIP6	PXN	TMC6
TRIT1	BZW2	RABEP1
TROAP	PLBD2	NCOR1
TRPT1	SOAT1	PITPNC1
TSC22D4	DDX39A	NXN
TSEN54	CLIP2	HDAC5
TSKS	NMU	SPAG5
TSPYL1	TNFAIP1	HELZ
TSTD2	NOL3	C17orf64
TTC21B	TMEM69	USP32
TTK	CETN3	LOC339260
TUBE1	MON1A	PSMD12
TXNRD2	VASP	ANKFN1
U2AF2	GRAMD1A	SMG6
UACA	ARHGAP4	TRIM25
UBAP1	PPP2CB	SMURF2
UBC	LGALS3BP	CEP95
UBE2D3	CCDC136	HS3ST3A1
UBE2D4	RAI14	CHRNB1
UBE2K	SPTBN2	COX10-AS1
UBE2S	SMAD5	MRPL45P2
UBE2T	SGSM2	ALOX12-AS1
UBE2W	PREPL	TLK2
UBL4A	PCID2	LINC02096
UBR3	CCDC34	SLC38A10
UBR5	SLC2A1	IKZF3
UBXN7	SCCPDH	DLG4
UGGT2	CCNDBP1	RPTOR
ULK3	RANBP3	LRRC37B
UNC45A	ABCD4	LRRC37A3
UNC79	SPAG7	FDXR
UPF1	PGLS	FAM117A
UQCRC1	AGFG2	2010-03-01
USF1	DNM1	TANC2
USP1	CSTF3	RPL23AP87
USP22	CLTB	RGS9
USP24	TAF6	TOP3A
USP28	PIF1	HOXB-AS3
USP3	RPL22	SMCR8
USP34	UBE2Q1	LINC01482
USP37	WDR45B	WBP2
USP45	TJAP1	KPNB1
USP47	PFKP	CEP112
USP54	EIF2A	HOXB7
USP7	ALDH4A1	LRRC3C
USP9X	FBXO3	WDR81
USPL1	PNISR	KLHL11
UVRAG	ANKRD40	KCTD2
VCP	BRF1	TRIM16
VCPIP1	ACP1	PRKCA
VDAC1	HTRA1	RAP1GAP2
VGLL4	GLT8D1	ACLY
VHL	CIAPIN1	MSI2
VMA21	ASPSCR1	BAIAP2
VMO1	KIF5B	AATK
VPS35	ABCB7	WDR7
VPS36	MANBAL	CTIF
WBP1	DNAJB12	CCBE1
WBP2NL	AIFM1	DYM
WDFY2	MRNIP	LINC01541
WDR13	PRKCD	FBXO15
WDR19	PTOV1	TIMM21
WDR4	GGA3	GNAL
WDR41	CDC37	LOC284241
WDR47	ACO1	RNF165
WDR93	PTGES3	BCL2
WDSUB1	GCN1	CTDP1
WDYHV1	SNTA1	LIPG
WIBG	DGKA	ALPK2
WNK3	ITGB1BP1	MALT1
WRB	MINOS1	MYO5B
WSB1	ATL3	MIR924HG
XBP1	CCT5	KATNAL2
XIAP	FOXK2	PIAS2
XKR6	UBA1	SERPINB5
XPA	SPG21	EMILIN2
XPO1	FAM177A1	SEC11C
XRCC1	RPH3AL	LINC00470
XRCC3	KPNA6	GAREM1
XXYLT1	CINP	KLHL14
YBEY	KCNG1	GREB1L
YDJC	NFKBIE	TNFRSF11A
YES1	GPAT4	TRAPPC8
YME1L1	SLC35A3	RTTN
YOD1	PSIP1	RELCH
YWHAE	EIF4E	GALNT1
YWHAQ	SRP54	ME2
YWHAZ	WDR34	ADNP2
YY1	CRLS1	LINC01544
YY1AP1	PROS1	RNF152
ZBED4	ACAA2	LAMA1
ZBED5	PDLIM4	PIK3C3
ZBED6	CBX1	DLGAP1
ZBTB12	CPE	PTPRM
ZBTB17	MTERF2	LINC00907
ZBTB37	CLASRP	AQP4-AS1
ZBTB4	HADHB	CHST9
ZBTB48	DECR1	DCC
ZBTB7A	NCLN	AKAIN1
ZBTB7B	RRP1B	RIT2
ZC3H11A	L3MBTL2	SETBP1
ZCCHC10	GNPAT	LDLRAD4
ZCCHC14	ANK3	LOC105372038
ZCCHC17	TROVE2	NDUFV2-AS1
ZCCHC2	COL9A2	ANKRD12
ZCWPW1	PDIA4	SLC14A2
ZFAND3	VPS33B	LOC643542
ZFP64	CUL2	PIGN
ZFP69	ANKRD13A	MIR3976HG
ZFX	CGREF1	CCDC102B
ZFYVE16	NQO1	DOK6
ZFYVE21	RABEPK	DSG3
ZFYVE27	SEC11A	EPG5
ZKSCAN3	VPS39	FHOD3
ZMIZ2	PGAP2	B4GALT6
ZMYM1	PPIG	ZNF521
ZMYM3	ZC3H7A	QTRT1
ZMYND12	CD9	AKT2
ZNF101	FGFR1	NAPA
ZNF112	PLEKHM2	NAPA-AS1
ZNF134	DSTN	MYO9B
ZNF135	GBF1	ILF3
ZNF138	NFYB	SLC1A5
ZNF142	MFN2	ZSCAN5A
ZNF160	MAU2	EDDM13
ZNF217	RAD23B	CACNA1A
ZNF22	ECSIT	TLE2
ZNF225	COMMD3	SLC1A6
ZNF248	RCC1	C19orf44
ZNF250	MARK2	SMIM7
ZNF267	SDCBP	MAN2B1
ZNF33B	ACSS2	ILVBL
ZNF346	MYOF	PRKCG
ZNF347	PTDSS2	CALR3
ZNF37A	DDX11	CACNG7
ZNF43	MRPL58	AP2S1
ZNF440	MXRA7	NWD1
ZNF480	CEP41	ZNF583
ZNF486	BAK1	AKAP8
ZNF492	CENPT	GNA11
ZNF496	NANS	AKAP8L
ZNF503	DNAJC11	SIN3B
ZNF506	KLHL5	SAE1
ZNF512	MCUR1	SLC17A7
ZNF540	IDUA	PRPF31
ZNF549	GBA2	NCLN
ZNF555	IQGAP1	TULP2
ZNF575	ULK1	TCF3
ZNF595	IKBKB	SH2D3A
ZNF611	DRG2	NUCB1
ZNF619	TBC1D20	MED16
ZNF664	USP11	ZNF175
ZNF671	COQ3	LMNB2
ZNF681	CD81	TMPRSS9
ZNF687	AKR1A1	GYS1
ZNF699	APPBP2	BRSK1
ZNF70	MSLN	FPR2
ZNF701	ZCWPW1	FPR1
ZNF703	CC2D1A	DPP9
ZNF706	DDX23	PPM1N
ZNF708	PACS2	TMEM150B
ZNF724P	DOK4	RTN2
ZNF737	PTPRS	ADGRE1
ZNF746	MROH1	PKN1
ZNF765	LETM1	GNG7
ZNF766	SLC25A25	CDC37
ZNF768	TM4SF19	SGTA
ZNF783	METAP1D	ADGRE4P
ZNF786	FAM98B	DNMT1
ZNF816	GGACT	VASP
ZNF83	MRC2	ZNF433-AS1
ZNF845	FBXO41	NDUFS7
ZNF98	BMP7	EPN1
ZRSR2	CLTCL1	OPA3
ZSCAN12	PTPRF	INSR
ZWINT	TTL	TRPM4
ARHGAP11A	LAMA5	NLRP8
BCL6	ALG8	NLRP5
CAT	GLB1L2	MYH14
DCAF12	SLC39A9	ZNF536
DNAJC3	PLCG1	ERCC1
ENSG00000185900	FAM81A	LINC01842
ETV6	GIGYF1	LINC01841
H2AFV	ZNF598	GDF15
MLF2	GSPT1	PRKACA
MTCH2	EIF3M	RDH13
PARP2	CYBRD1	PTPRH
ZFP69B	ATP5G2	SLC25A23
ABHD17B	ALG1	CTU1
CATSPERG	CEP57L1	PALM
CDC27	LGMN	LOC101928517
DARS	RBM10	ZNF266
ENSG00000141979	SLC1A5	SEC1P
FBXO27	NEMP1	ETFB
GNAS	BTF3L4	SNRPA
HIST1H2AH	PLXND1	ITPKC
HIST1H2BK	CMTM4	CATSPERD
LMLN	SYAP1	PNPLA6
MAMDC4	ARF4	LDLR
MED26	SORD	C19orf54
PDHA1	DRAM2	MCOLN1
PHPT1	UBXN6	MBD3L1
POLE	SLC17A9	KIAA0355
PRIM2	AARS	PLA2G4C
PXMP2	ENOPH1	ZNF846
SCRN2	FHOD1	RASIP1
STX17	CABLES2	PTBP1
THAP1	AREL1	SH3GL1
URI1	AKT2	LIG1
WNK1	PELP1	CHAF1A
ZNF787	PDXK	BCAT2
ALDH7A1	KATNB1	RYR1
ANKLE2	NUDT15	ZSWIM9
DAGLB	PDIA3	CARD8
DYNLT1	SGF29	PDCD2L
FH	RELL1	RFX1
HOOK3	TAF12	SPPL2B
IDE	POLR2B	SPRED3
JRKL	DOCK6	MARK4
KCTD7	GTPBP2	PPP1R37
NRBF2	PPA1	BICRA
NSMCE4A	NCAPD2	MAST3
PLA2G15	FAM129B	IL12RB1
PRDX2	SLC25A20	ELAVL3
PTGR1	NELFCD	LINC00905
RABGEF1	NMI	TJP3
RNASEH2A	TNNC2	APBA3
RNF170	SLC18B1	RELB
TADA1	MRPL22	ZNF600
TARS	SLC25A17	REXO1
ZNF562	CERS5	MYBPC2
ZNF669	CHPT1	LOC100507551
ANKRD37	CHMP2A	SLC27A1
ATP7A	ACTN1	ZNF507
G6PC3	MMP14	ELAVL1
GRIN2D	WDR12	KLF16
HSPA8	DHX36	FBXO46
IER3IP1	RAB35	CELF5
KDELR1	TBL2	WDR87
MSH2	METTL3	CYP4F22
PRDX4	EIF3B	TICAM1
RAVER1	NSMCE1	PLIN3
TRAPPC12	ZNF653	SIPA1L3
WDR82	GPC1	KANK2
ZNF789	SMO	NDUFA11
AGBL5	PUF60	TMEM143
AMOTL1	MVP	SMIM17
AZIN1	SLC25A22	SYNGR4
C4orf27	TMEM175	ZNF227
CD164	NDUFV3	ZIM2-AS1
HECTD3	TKT	NFIC
HIST2H4B	TP53INP1	CARM1
HNRNPC	RELB	THAP8
INPP5E	FADS2	GSK3A
MFSD12	SGCB	PRR12
MOB1A	LRRC47	GRIN2D
MRPS24	SLCO4A1	MBOAT7
NPRL3	HPRT1	RANBP3
PIGS	MAPKAPK2	SYT3
SCGB1C1	GTF3C5	SBNO2
UROD	SLC11A2	KDM4B
WDFY1	SLC6A15	FBN3
ZC3H14	CRYL1	RAB3D
ZNF155	SSBP4	C19orf47
BTG1	PAK4	PLD3
DCAF11	NEIL2	FCHO1
ENSG00000234857	PRKACA	LMTK3
FAM111A	CISD2	ATP1A3
FAM188A	SDHC	ZSCAN22
HIAT1	MYH9	TNPO2
HNRNPUL2	RPA2	BTBD2
LRRC37A3	DHODH	WDR62
NRL	UPF1	TMEM259
POLI	MUTYH	GMFG
RASA1	SELENOK	PTPRS
SNX18	ETF1	MOB3A
TAF7	HNRNPD	PIAS4
VPS39	HSPA4	ASNA1
ZNF560	FKBP10	LOC100128568
AKR1B1	AHCYL1	ZBTB7A
ANKRD13C	XPO1	RFX2
ARL6IP6	VCL	CNN2
CDK2AP2	IDH2	MADCAM1
CDKN2D	SLC38A10	PSG3
ETFA	ASAP3	TPGS1
GLG1	CNOT9	GRIK5
HHLA3	WIPI2	ZNF331
PDXDC1	LAMA4	PLEKHG2
PITPNM1	MRPS25	LRP3
PPFIA1	NTAN1	RPL36
PRPF40A	NUMA1	LONP1
RNF24	GSR	ANKRD24
SBDS	RXRG	FSHR
SPRED2	TMEM167A	CCNT2
TYW1	CSNK2A2	PLCL1
UCHL3	ABCA3	SATB2-AS1
ZNF259	PAICS	SATB2
ZNF322	SUCLG1	INPP5D
BPTF	MRPL48	PCBP1-AS1
CAPZA1	LSM4	LINC01107
CEBPZ	NCAPH2	HJURP
EMC10	IFI6	SH3BP4
ETHE1	GLOD4	IFIH1
FAM161A	CISD1	NYAP2
GLTSCR1	ARMC6	IL1RL2
KATNBL1	OSBPL5	KANSL1L
NDUFAF7	HDLBP	COL4A4
RAB1B	KDELR2	UXS1
RBM4B	PLAT	AGAP1
REPS1	NUDT5	MREG
STRADA	VTI1B	CERS6
ZNF445	SART3	CAPN10
DNAJB11	EDC4	ASB18
PHF21A	PON2	TMEM182
APIP	CHD8	SMARCAL1
BCL2L1	LMNB2	LOC107985985
CC2D1B	PAAF1	UBE2F-SCLY
CSGALNACT2	SYMPK	UBE2F
CYB5R4	SRSF11	WIPF1
DCP2	PPP6C	LYPD1
FAM86A	KYAT1	MGAT5
JUNB	KYNU	DNMT3A
MPG	ANXA7	LINC00607
PARP3	PHF7	LOC102724849
PDHX	OAZ2	LTBP1
PDK2	DPAGT1	CNTNAP5
PRKCE	CCM2	RASGRP3
RANBP9	C3orf38	ZNF804A
RRP9	IMMT	HPCAL1
ZNF85	OGDH	LOC101928103
DDX19B	MAPK8IP3	LOC150935
DNAH14	CRAT	PSMD1
ENSG00000260537	SLC16A1	LINC01317
HSD17B8	ARPP19	LINC01473
LRCH3	COX4I1	ADD2
MBD2	RMND5B	PTPRN
METTL22	BAZ2A	FARSB
NARF	COPS2	MAP4K4
NDNL2	RWDD2B	REL
NMT1	PYGB	LINC01119
PHF3	CDK7	NOL10
POFUT2	GAA	NDUFA10
RXRB	CD99	TTC7A
SLC39A7	DLD	MYO1B
WARS2	WDR1	WDFY1
ACADM	PDK1	AP1S3
C19orf12	MTHFD2	ITGAV
CYB561D1	MYO9B	SERPINE2
FN3KRP	H2AFY2	ANTXR1
KAT6B	TBC1D10B	TTC21B
METTL12	RCAN3	CYTOR
MTPAP	SF3B1	GIGYF2
NR2C2	IP6K2	SCN1A-AS1
RPLP1	RFX1	SCN1A
SMAD2	DNM2	DOCK10
TMEM194B	EPHX1	RAPGEF4-AS1
ZNF28	MLIP	CAB39
ZNF678	NUDC	VWC2L
AKAP10	NUTF2	LINC00276
EFCAB11	ENG	PRKCE
FAM175A	PAK2	REEP1
GLUD2	NR1H2	MYT1L
INTU	TDRKH	EPHA4
MTMR1	DTX2	STRADB
OSTM1	DOT1L	CDC42EP3
TDP1	USP20	SRBD1
TFB1M	ARL1	TRAK2
TRMT11	ZBTB8OS	NCKAP1
VAMP3	TUBGCP6	RMDN2
PUF60	B9D1	MIR3681HG
ANO8	SPARC	RMDN2-AS1
CST3	TNC	GNLY
DALRD3	NDUFAF4	AFF3
DOLPP1	SV2A	PROKR1
GRSF1	UBE2T	SPTBN1
GTPBP3	COL18A1	DPY30
KCNK6	SLC12A4	MEMO1
LENG1	RTN3	EIF2AK2
LSM14A	ARPC3	CFAP36
NDST2	SNX8	POLR1A
NDUFAF3	PCDH11Y	SH3RF3
P2RX4	GRPEL1	ARHGAP15
SEC62	CALB2	CFLAR-AS1
SGOL2	FBLN5	CFLAR
TTC8	PLCD3	PLB1
USP33	ANXA11	LINC00570
YIF1B	PAFAH1B1	SEMA4C
ZBTB5	UBE2J2	PTCD3
ATP5SL	GTPBP4	GLS
C8orf48	EEF1AKMT1	IKZF2
EDEM1	HEXB	RTN4
FAM84B	HSPG2	EXOC6B
KIF27	ADAM11	TIA1
PDE8A	STRN4	C2orf42
POLR2B	KRT80	PRKD3
RAD23B	MRPL30	FMNL2
SLC19A1	ACTN4	NPAS2
TUBGCP5	RCN2	PDE6D
VDAC3	C20orf27	COPS7B
ZMAT3	MGST3	CLASP1
ZNF823	SKA3	TTC27
ZSCAN5A	FZD6	THADA
CAPN7	LMNA	SP110
CCNT2	RAB4A	BAZ2B
EFTUD1	VAMP5	SCTR
FAM134A	ZC3H14	BABAM2
FAM192A	CLPTM1	CSRNP3
MMAB	MKRN1	TTL
MVK	LAMC3	MDH1
PAIP1	RECQL	OSBPL6
PARP1	OAT	MERTK
RAB21	NBEAL2	CTNNA2
RAB3GAP1	ANXA1	BCL11A
RNF181	SLC7A5	CREB1
RSPRY1	CDR2L	PNKD
SLC25A10	SPAG4	SLC16A14
DPF2	CS	LRP1B
GOLGA8B	EFTUD2	WDPCP
GRPEL1	SUGP1	TANC1
NACC1	NUCKS1	UGGT1
SUMF2	ACO2	LINC01830
TCAIM	CREBL2	LYPD6
TMEM170B	GTF3C2	FAM49A
TRMT1	MDH1	GCA
AKAP11	LSM6	KCNH7
CARS2	TMEM70	LOC654841
CD46	ATP1A1	MFF
CHD1	SYCE2	COL4A3
COPZ1	CALCOCO2	LOC730100
FBXO4	PPP1R37	LNPK
MRPL14	CSK	UGP2
MYL12A	CAPN15	RNF144A
MYLPF	IFNLR1	GULP1
NAA60	LRP1	LINC01920
PAFAH1B3	CSDE1	DIRC3-AS1
TBC1D10B	COMT	DIRC3
TMEM63B	PPP1R12C	DPP10
ZNF597	RAD21	HOXD10
HECTD1	NCBP2	CYP20A1
ATG2A	P2RX4	WDR43
BRCA2	TUBGCP2	LINC00298
CDC20	NIPSNAP1	LINC00299
ELAVL1	POR	DTNB
HOXB7	DAP3	TCF7L1
ILF2	NOMO1	LOC100507006
MAP9	PLS3	PELI1
NAPEPLD	SSU72	INO80D
POLD4	PRDX1	ASB3
PRDM5	E4F1	CCDC85A
RFWD2	DPH1	HNRNPA3
STK35	MAP3K12	TM4SF20
WBP11	HSF1	KCNS3
AIM2	TMEM8A	CLIP4
AGPAT5	ALAD	KCNK3
ATAT1	CSNK2A1	CCDC93
NBPF15	AAGAB	CEP68
NEK1	ADGRL1	RAB1A
PPAPDC2	PGK1	CENPA
SENP2	PPP6R1	ARL5A
ENSG00000264545	MTA1	SLC35F6
MTAP	MRPL34	CACNB4
ATP9B	ZC3H7B	WDR33
EHBP1	MICALL2	LINC01291
HMMR	HSPA4L	RPIA
KIF4A	ACAT1	ALK
NUDCD2	MTG2	WDR75
PDZD11	ANKS3	MIR4435-2HG
RHEB	NADK	ANAPC1
SLC36A1	NDUFB5	THORLNC
ZBTB1	MAP7D1	RAPH1
ZBTB25	DUT	ACVR1
DPP3	DLGAP1	UPP2
KHSRP	NACC1	LCLAT1
HM13	CLTC	CCDC148-AS1
PICALM	CYP27A1	CCDC148
PPP4R1L	BIRC3	TEX41
RAB22A	MRPL35	LYG2
DHRS13	PIH1D1	REV1
ADI1	HMOX2	COLEC11
HMGCR	TRAP1	PDE11A
OGT	AP2A2	LOC101927533
OSTC	UBE2E1	PDE11A
RNF7	POP4	DNER
SLC25A46	HSP90AA1	LINC01793
UFSP1	DHRS7B	ALLC
CDADC1	CALM2	ASAP2
CRY2	TRABD	TMEM17
MGAT2	SLC39A3	KCNG3
PEX5	KXD1	LRRTM4
RBFA	AP1M1	LDAH
RPL36AL	PLOD1	GALNT14
SCYL1	SMTN	ADAM23
ZNF493	CDC25B	EHBP1
XPNPEP1	PTK7	AGBL5
AGPAT6	CKAP5	PPP4R1L
C12orf5	HIP1R	NFATC2
CDC73	APTX	SPTLC3
GALM	PLEKHG5	VAPB
GATAD2B	CTNNB1	APCDD1L-DT
GOPC	LAT2	LINC01524
NAE1	FZR1	ZFP64
RAB4B	CAP1	TSHZ2
SSU72	ACTL6A	RBL1
TAB2	PIEZO1	BCAS1
TAOK1	MSN	MACROD2
TIMM8A	PLD3	RPN2
SBF2	VPS51	EYA2
NCAPH	PPP2R3B	GPCPD1
ZNF843	NIPSNAP3B	PAK5
FAM73B	NKAP	PARAL1
GGCT	CPSF1	ANKEF1
HDAC10	GBA	SNAP25-AS1
KIF18B	PKD1	SPATA2
MEF2A	CADM4	ZNF341-AS1
NKRF	THRA	PHF20
NOMO2	TAF6L	SMIM25
PCMTD1	SAR1B	LINC01271
RABEP2	CDC42	RIPOR3
SMARCE1	CSRP2	UCKL1
YARS2	TIAL1	ZNF512B
ZNF44	FXR2	UBE2V1
BECN1	TNIP2	LINC01752
CDKL3	RHOC	TMEM189-UBE2V1
CRIPT	NAA20	CHMP4B
DEAF1	GSN	RALY
GKAP1	QPCT	BCAS4
IFT122	STARD3	EIF2S2
MBD4	SREBF1	SLC13A3
NCEH1	EIF3F	EDEM2
PIGF	HINT1	PROCR
TMEM80	EPHX4	CDS2
UBE2B	MRPL24	SYNDIG1
PPIE	TIMELESS	KCNB1
TBCCD1	SLC44A2	KCNQ2
TMBIM1	GTF2A2	PREX1
TRNT1	GANAB	STMN3
ZNF41	GRK2	RALGAPB
ZNF644	NBEAL1	RASSF2
PNPLA6	TECR	ARFGEF2
AFF1	ITPR3	RTEL1-TNFRSF6B
DTD1	PARP9	RTEL1
EHD1	PAGE5	BMP7
FUT11	RAP1B	PPP1R16B
PGK1	MMS19	GZF1
PHC3	MINK1	RAE1
RAB10	ASNS	COMMD7
SRSF4	SH3GL1	COMMD7
ZNF397	VCP	KAT14
FBXO18	BPNT1	TCEA2
NUP43	CLCN7	LINC01440
PAN3	PPP2R1A	CASC20
PCMT1	GNAI2	PCSK2
RLIM	TRAF7	HAR1B
SFT2D3	COL6A2	RPRD1B
WDR26	KARS	ZNF831
ZFP41	FHL1	LAMA5
AKIRIN1	NDUFA5	ZNF337
CMPK1	PPP2CA	RIMS4
DHX15	PKM	PHACTR3
DOT1L	ELOC	SIRPB1
KDELR2	THOC7	PTPRT
NBN	CTSB	LOC100130264
RNF38	EVI5L	SLC24A3
SMARCB1	DYNLL1	RIN2
TSPAN19	SEC61G	MIR663AHG
ZNF318	PRKAG1	KIF3B
FANCI	HDAC5	STK4
IFT52	ANXA2	CDH26
PPT1	KIF22	CFAP61
ATG3	IGFBP3	ASXL1
BCDIN3D	PPP2R5D	MIR646HG
EEF2K	RPL6	OVOL2
HAUS5	ARF1	TMC2
MNT	IDH1	CDH4
PCCA	MRPS36	C21orf91-OT1
SLC35A5	ITM2B	KCNJ6
VPS37C	RPN1	DSCR4
ATP6AP1	PSME1	IFNGR2
BAG4	MAP1LC3A	NCAM2
GSS	AP2M1	TSPEAR
HYOU1	BCHE	LOC101927745
LSM1	RPL21	MIR99AHG
ORC2	LRP3	VPS26C
PPP4R2	CERCAM	ITGB2
UPF3A	GLDC	RUNX1
TJP3		PKNOX1
DAPK3		IGSF5
MANEA		PCP4
PRR11		PRMT2
SKA2		DSCAM
SLC50A1		HUNK
SMC5		LOC100133286
SMAP1		BACE2
EZH2		DOP1B
MLF1IP		FTCD
NAA25		BAGE2
NDOR1		MCM3AP
TPRN		TIAM1
APEH		LINC01697
SYP		LTN1
SPG7		BRWD1
MRPS12		TMPRSS3
SARS2		COL18A1
TTPAL		SHISAL1
SOCS4		HPS4
WDHD1		SRRD
WDR48		TPST2
ARPC4		SGSM1
ARPC4-TTLL3		SYNGR1
IGBP1		EFCAB6
LSM14B		KIAA1671
NDUFS5		LOC100128531
SEC24A		CRYBB2
SLC25A17		ISX
TADA3		TOM1
TBX18		MED15
TMEM185A		MYO18B
ABHD14B		PLA2G6
ACY1		ATXN10
CREBZF		PACSIN2
MYO9A		TRABD
HIST1H2BB		FAM230D
HIST1H3C		MORC2
SLC20A1		TUG1
SUPT20H		GRAMD4
ZNF141		DGCR9
GART		TANGO2
SON		COMT
GTF2IRD2		SYN3
LAMTOR2		DGCR8
UBQLN4		RANBP1
GSPT2		FBLN1
PIP5K1A		PRR14L
ACD		C22orf34
GEMIN4		SMARCB1
PARD6A		MAPK1
SAE1		ZMAT5
YTHDC2		RBX1
ZFP82		ADA2
ANKRD28		WBP2NL
C22orf29		NCF4-AS1
EEF2		CACNA1I
GNB1L		LOC284898
MTMR9		RANGAP1
PFN2		MN1
PRPF31		ENTHD1
RRAS		TTC28
SCAF1		TNRC6B
VPS18		RNF185
HMGN4		BCR
OCRL		CES5AP1
CNNM3		TXN2
RABEPK		SFI1
SCAF8		IL17RA
ZBTB2		SUCLG2-AS1
AP1S1		FAM19A1
ATP5E		NPHP3-AS1
RAD9B		NPHP3-ACAD11
VPS29		NPHP3
GNL1		BFSP2
INHBC		BFSP2-AS1
PRR3		RABL3
R3HDM2		RBMS3
WDR33		STXBP5L
ANAPC4		ZCWPW2
C17orf62		ZCWPW2
PSMA3		FRMD4B
EEA1		DENND6A
CALM3		POLQ
INTS3		GOLGB1
PPP5D1		TMCC1-AS1
RBBP8		DLG1
RPS10		SETD2
DESI1		CLASP2
RBBP6		MYRIP
USO1		XYLB
XRCC6		CEP63
CHTF18		ENTPD3-AS1
RPUSD1		RUBCN
ACTR1B		EIF4G1
C1GALT1C1		STAG1
ENO1		TGFBR2
ENSG00000268870		GADL1
GNPDA2		VPS8
ZNF431		MAP3K13
ZNF443		OSBPL10
DHX34		IGF2BP2-AS1
IL11RA		IGF2BP2
NOB1		LINC01205
FANCB		NECTIN3
MOSPD2		CD96
ZNF812		MASP1
ARL13B		CMTM8
CHIC2		DYNC1LI1
CRAMP1L		ACAP2
IFT140		B3GNT5
RAB5B		ACPP
SMG1		MCF2L2
TMED4		IGSF10
MED31		CPNE4
TRPM7		LRIG1
CCDC80		SLC25A26
NMD3		NAA50
ALDH16A1		LINC02021
CREM		ALG1L2
GLRX2		DCBLD2
HERC2		ATP6V1A
HNRNPM		TBL1XR1
PIH1D1		GRAMD1C
RFK		LPP
ZNF665		TPRG1
MED16		GOLGA4
PFN4		TPRA1
RNF40		KCNMB2
TBC1D2		LOC101928739
ADK		LINC00877
AP3M1		PIK3CA
RBM41		SHQ1
ZKSCAN8		COL8A1
ATL2		MCM2
RRAGB		PLD1
CDCA3		CMSS1
CHMP3		FILIP1L
DNMT1		RBM6
EXTL2		PDZRN3
KHDRBS1		SNTN
SLC30A7		CACNA2D3
TMC4		LRTM1
URB1		ZBTB20-AS5
USP5		ZBTB20
IER2		SCN10A
KLHL17		FGF12
MECR		DLEC1
NOC2L		USP13
STX10		SPATA16
CNPPD1		RPN1
AP1S2		LINC02018
IMPDH1		PRICKLE2-AS3
IRAK1BP1		PRICKLE2
ICMT		LSAMP
MTRF1L		NLGN1
TWF1		NAALADL2-AS2
SMPDL3A		NAALADL2
HPS6		PEX5L
DBP		ITGA9
DHX9		ADAMTS9-AS2
FAM203A		ADAMTS9
FOPNL		ERC2
G3BP2		EFCC1
ENSG00000255168		NEK11
2020-03-06		ACAD9
MORC3		TFG
RFFL		ATP2C1
EFHC1		MAGI1
PPP2CB		WWTR1
PREB		SOX2-OT
BCLAF1		LOC105374313
CSNK2B		FBXL2
DCAF15		ARHGEF3
ENSG00000263020		UBP1
RHOA		SELENOT
TCTA		CD80
PEX2		LINC01206
TIMELESS		MRPL3
TOR3A		PTPRG
ATP5D		ZNF385D
C19orf26		COL7A1
CDC42SE1		MFSD1
GABPB2		LARS2
SF3A2		CASR
SLC25A39		UBE2E2
SLC35F6		IL12A-AS1
ZNF281		NEK10
ZZZ3		EPHA6
CHMP4A		SACM1L
ENSG00000254692		TRAK1
MDP1		RBSN
APPBP2		HSPBAP1
PPP3CB		DIRC2
COPG2		PAQR9-AS1
INIP		U2SURP
OSGEPL1		SEC22A
TCEB1		SLC9A9
TMEM70		SLC6A11
METTL20		IQSEC1
RNPEP		LOC105374042
PPA2		KALRN
SMIM8		FOXP1
ELP4		SLC35A5
FLCN		ATG3
IMMP1L		BHLHE40-AS1
MANEAL		FOXP1
SUCLG2		LINC02614
TMEM132A		LOC105374312
NDUFA5		FAM86JP
BACH1		SERPINI1
RPL22L1		LRRC77P
ZKSCAN2		FAM3D
XRN1		GRM7
[truncated: 4,637 more rows]

## Sheet: Deseq2genes+Deseq2quartiles+elo
Gene ID	Gene Name	Gene biotype	Gene length	TR basemean	TR log2	ABS(TR log2)	TR pval	4th log2	4th pval	1st log2	1st val	ratio log2 allsizes	ratio pval allsizes	ratio frd allsizes	ratio frd 10kb	ratio frd 25kb
ENSG00000183117	CSMD1	protein_coding	2059619	526.878	0.368192	0.368192	0.178832	3.97494	0.000249126	-10.9022	6.01e-26	4.67804	0.000971615	0.0241633	0.0215085	0.02103
ENSG00000169330	KIAA1024	protein_coding	39774	324.931	0.344285	0.344285	0.364243	2.03853	0.0795571	-0.851545	0.522125	0.589304	0.354703	0.463653	0.451118	0.45749
ENSG00000271536	AC073046.2	processed_pseudogene	1296	0.57971	2.55009	2.55009	NA
ENSG00000213877	CFL1P7	processed_pseudogene	485	0.805297	-3.27224	3.27224	NA
ENSG00000201347	RNA5SP69	rRNA	116	7.14239	0.195608	0.195608	0.932822
ENSG00000236095	AL807757.2	sense_intronic	4325	47.1856	1.02515	1.02515	0.156232
ENSG00000216642	AL136116.1	processed_pseudogene	380	17.6633	-1.40815	1.40815	0.22072
ENSG00000188219	POTEE	protein_coding	47211	1970.18	-0.157922	0.157922	0.50574	-0.855759	0.509572	-1.39581	0.267597
ENSG00000280122	AC016168.3	TEC	3245	0.236506	1.32251	1.32251	NA
ENSG00000257726	AC078880.2	lincRNA	1733	0.498816	2.3201	2.3201	NA
ENSG00000003402	CFLAR	protein_coding	60583	1563.49	0.641129	0.641129	0.00297314	1.58939	0.186026	0.662899	0.626498	0.0603955	0.843647	0.881556	0.87975	0.881007
ENSG00000166532	RIMKLB	protein_coding	101495	2758.28	0.264409	0.264409	0.248029	6.10977	8.11e-09	2.02907	0.088958	0.247209	0.206882	0.313123	0.300965	0.307105
ENSG00000107819	SFXN3	protein_coding	10010	3643.77	-0.340703	0.340703	0.0718935	-3.00278	0.00688055	-3.58689	0.00131675	-0.378216	0.153866	0.250786	0.240533
ENSG00000233933	AL135924.1	processed_pseudogene	520	4.76731	1.61569	1.61569	0.57719
ENSG00000167207	NOD2	protein_coding	40453	15.4129	1.58174	1.58174	0.255273	-0.725259	0.582711	3.57004	0.00139115
ENSG00000233527	ZNF529-AS1	antisense_RNA	21638	269.968	1.15718	1.15718	3.15e-05
ENSG00000263895	AC100778.1	sense_intronic	15676	57.0778	2.86661	2.86661	2.91e-07
ENSG00000207994	MIR100	miRNA	79	421.795	2.0873	2.0873	3.47e-11
ENSG00000214263	RPSAP53	processed_pseudogene	861	4.35213	-3.81168	3.81168	0.102636
ENSG00000272109	AC008906.2	antisense_RNA	1752	4.4777	-0.0270843	0.0270843	0.992827
ENSG00000237753	AC079922.2	lincRNA	3858	209.37	0.65444	0.65444	0.0905065
ENSG00000225483	AC244035.1	processed_pseudogene	389	1.95342	4.29983	4.29983	0.209418
ENSG00000230273	AC087163.1	processed_pseudogene	380	0.509476	2.34801	2.34801	NA
ENSG00000123815	COQ8B	protein_coding	26678	2365.89	-0.596498	0.596498	0.00441999	-2.59232	0.0216211	-3.68336	0.000948879	-0.121914	0.758498	0.814589	0.810575	0.812609
ENSG00000154263	ABCA10	protein_coding	97632	353.072	-1.31381	1.31381	5.6e-05	-1.26399	0.307961	-1.16807	0.363197	0.65611	0.590733	0.676234	0.669571	0.674132
ENSG00000014914	MTMR11	protein_coding	8218	618.809	-0.242245	0.242245	0.431891	-2.13239	0.0650107	-2.01557	0.0914147	-0.607966	0.06818	0.142705
ENSG00000202297	RNY3P12	misc_RNA	101	6.61785	6.06194	6.06194	0.00270283
ENSG00000236592	S100A11P2	processed_pseudogene	311	2.90294	-4.08277	4.08277	0.153776
ENSG00000230777	RPS29P5	processed_pseudogene	170	43.1424	-3.86581	3.86581	5.32e-07
ENSG00000282034	AC106886.5	protein_coding	41102	16.9037	1.17517	1.17517	0.280214
ENSG00000156650	KAT6B	protein_coding	207040	1658.9	0.826534	0.826534	0.000368485	6.24246	3.72e-09	2.19369	0.0635049	0.137196	0.659023	0.734531	0.729307	0.734797
ENSG00000270270	BNIP3P10	processed_pseudogene	576	1.58231	-4.25138	4.25138	NA
ENSG00000234066	TAS2R62P	unitary_pseudogene	939	0.332544	1.72986	1.72986	NA
ENSG00000232353	AC026320.1	lincRNA	6677	51.9976	0.285823	0.285823	0.728556
ENSG00000197776	KLHDC1	protein_coding	60047	14.4669	0.720533	0.720533	0.621085	-0.726375	0.582029	-0.262439	0.859044
ENSG00000242083	RPL7AP31	processed_pseudogene	797	13.7408	-3.617	3.617	0.00185504
ENSG00000103495	MAZ	protein_coding	5058	8179.21	-1.29831	1.29831	2.82e-09	-6.46974	9.31e-10	-10.4372	7.38e-24	0.727978	0.0908945	0.173092
ENSG00000122218	COPA	protein_coding	54127	14001.5	-0.33585	0.33585	0.0968796	-3.78127	0.00051953	-2.32296	0.0475379	-0.972751	0.020409	0.0714293	0.0662998	0.0685841
ENSG00000182934	SRPRA	protein_coding	6225	11983.2	-0.738894	0.738894	1.01e-05	-4.89635	4.89e-06	-6.94775	5.12e-11	-0.280239	0.196695	0.302421
ENSG00000255500	AC109635.6	processed_pseudogene	1112	11.1913	-0.643712	0.643712	0.68394
ENSG00000259419	HNRNPCP3	processed_pseudogene	874	65.9308	-1.85339	1.85339	0.00087879
ENSG00000223198	RNU2-22P	snRNA	211	0.665088	2.7379	2.7379	NA
ENSG00000236449	AC010894.3	antisense_RNA	227686	242.318	0.296584	0.296584	0.405447
ENSG00000091262	ABCC6	protein_coding	74594	41.0495	-0.911293	0.911293	0.322233	-0.735306	0.577365	-1.74474	0.152964
ENSG00000183578	TNFAIP8L3	protein_coding	48678	2.08503	-4.64949	4.64949	0.159138	-0.335239	NA	0.260956	NA
ENSG00000279841	AC092135.3	TEC	1845	259.556	1.5724	1.5724	4.85e-05
ENSG00000186191	BPIFB4	protein_coding	32107	2.55777	-2.72441	2.72441	0.487091	-0.407504	0.772507
ENSG00000232880	NDUFB4P10	processed_pseudogene	358	1.20795	-3.86045	3.86045	NA
ENSG00000122711	SPINK4	protein_coding	30202	3.46426	-2.05783	2.05783	0.478559	-1.37636	0.260908
ENSG00000257576	HSPD1P4	processed_pseudogene	1701	132.313	-2.0277	2.0277	0.000966002
ENSG00000265237	MIR3142	miRNA	81	2.53846	4.67822	4.67822	0.131094
ENSG00000234477	AC004231.1	antisense_RNA	54496	1.09608	-3.72495	3.72495	NA
ENSG00000213750	AP002982.1	processed_pseudogene	876	20.0849	-1.82207	1.82207	0.0577469
ENSG00000205643	CDPF1	protein_coding	6668	540.403	-0.449693	0.449693	0.0850637	-2.24667	0.0502977	-0.536086	0.700902
ENSG00000143374	TARS2	protein_coding	20245	2801.64	0.26685	0.26685	0.234841	-0.889332	0.490958	-2.05616	0.0841662	-0.442001	0.0731611	0.149665	0.141786
ENSG00000279218	AC006037.2	TEC	2231	0.343203	1.76985	1.76985	NA
ENSG00000258655	ARHGAP5-AS1	antisense_RNA	1847	544.799	-0.378817	0.378817	0.201383
ENSG00000116580	GON4L	protein_coding	109738	4853.56	0.00180822	0.00180822	0.995551	1.51491	0.210444	1.94832	0.104546	-0.638912	0.0311948	0.0889962	0.083203	0.0864496
ENSG00000014919	COX15	protein_coding	20256	2378.97	-0.418836	0.418836	0.0296165	-2.74759	0.0141923	-3.02524	0.00766671	-0.74129	0.0560795	0.126632	0.119488
ENSG00000272288	AL451165.2	antisense_RNA	1153	39.5332	-0.750409	0.750409	0.34095
ENSG00000179915	NRXN1	protein_coding	1307070	133.652	2.09835	2.09835	0.000121832	8.69524	9.03e-17	-3.34331	0.00292587	3.50652	0.000145812	0.0165932	0.0148405	0.0163692
ENSG00000179921	GPBAR1	protein_coding	4363	77.218	1.4818	1.4818	0.0126955			-0.24192	0.871272
ENSG00000268416	AC010329.1	lincRNA	8327	0.504146	2.33411	2.33411	NA
ENSG00000199032	MIR425	miRNA	86	112.038	0.240519	0.240519	0.762135
ENSG00000206712	RNU6-26P	snRNA	106	131.618	1.0053	1.0053	0.0209547
ENSG00000240912	AC092896.1	processed_pseudogene	379	0.372926	-0.259656	0.259656	NA
ENSG00000117586	TNFSF4	protein_coding	23579	22.0314	1.62712	1.62712	0.156008	0.83371	0.521456	0.183635	0.902277
ENSG00000185338	SOCS1	protein_coding	1795	57.3296	0.0201162	0.0201162	0.981807
ENSG00000247735	AC120114.1	antisense_RNA	2097	202.639	0.787247	0.787247	0.0196217
ENSG00000130164	LDLR	protein_coding	44454	17919.6	0.657038	0.657038	0.000793168	4.21284	9.78e-05	5.36513	6.47e-07	-0.636561	0.0107277	0.052372	0.0484431	0.0495759
ENSG00000155729	KCTD18	protein_coding	30832	377.315	-0.02249	0.02249	0.957436	2.23904	0.0511712			-0.122476	0.717834	0.781843	0.77731	0.781417
ENSG00000169062	UPF3A	protein_coding	24233	2622.02	0.173568	0.173568	0.452875	-1.30513	0.290431	-0.855247	0.519949	-0.736614	0.0522434	0.12087	0.113956
ENSG00000241333	RN7SL385P	misc_RNA	275	1.26701	3.68023	3.68023	NA
ENSG00000204604	ZNF468	protein_coding	52367	720.138	0.730954	0.730954	0.00385564	4.90609	4.67e-06
ENSG00000142534	RPS11	protein_coding	3324	56256.9	-2.25135	2.25135	5.16e-35	-10.2382	1.02e-22	-16.3944	9.78e-57	-0.344965	0.332896	0.442167
ENSG00000205111	CDKL4	protein_coding	53942	11.9767	-0.0924049	0.0924049	0.966852	2.10376	0.0692094	2.8532	0.0125851
ENSG00000143552	NUP210L	protein_coding	162431	67.1029	1.44865	1.44865	0.00615618		0.922435	1.5291	0.219151	-0.404437	0.739386	0.799556	0.795418	0.798523
ENSG00000131477	RAMP2	protein_coding	4594	4.25058	0.760241	0.760241	0.775201	1.55275	0.19786
ENSG00000279250	AC022919.1	TEC	625	32.8358	0.759938	0.759938	0.452342
ENSG00000242173	ARHGDIG	protein_coding	14283	45.7121	-3.85115	3.85115	1.75e-06	-4.59419	1.94e-05
ENSG00000134278	SPIRE1	protein_coding	211622	1957.74	-0.661556	0.661556	0.000247757	1.6891	0.157275	1.73753	0.154972	-0.621248	0.0158515	0.0631457	0.0585143	0.0601877
ENSG00000074842	MYDGF	protein_coding	28996	4166.32	-1.89098	1.89098	5.21e-17			-9.24611	6.41e-19	2.92432	0.00252764	0.0312668	0.0280849	0.0283523
ENSG00000170906	NDUFA3	protein_coding	6529	1575.91	-1.73648	1.73648	9.37e-17			-15.8494	4.97e-53	2.62237	0.00144852	0.0260553
ENSG00000137699	TRIM29	protein_coding	74254	5.41541	-0.598163	0.598163	0.787798	-1.03236	0.414599	-0.27669	0.851385	-0.540803	0.603175	0.686726
ENSG00000229427	ANKRD26P4	processed_pseudogene	1632	26.6284	1.23412	1.23412	0.140268
ENSG00000254876	AL590705.5	processed_transcript	58865	191.785	0.660281	0.660281	0.0679995
ENSG00000144857	BOC	protein_coding	76456	451.145	-0.995498	0.995498	0.000267593	-3.70777	0.000677055	-3.50222	0.00174109	-0.685148	0.0637841	0.13682	0.129276	0.134281
ENSG00000283429	MIR1244-3	miRNA	84	24.8578	-1.72315	1.72315	0.0588102
ENSG00000242134	RPL5P13	processed_pseudogene	708	167.986	2.45856	2.45856	1.25e-07
ENSG00000279253	AL121753.2	TEC	1460	100.437	-0.0770896	0.0770896	0.911125
ENSG00000279343	AC127071.1	TEC	711	0.514805	2.36181	2.36181	NA
ENSG00000281649	EBLN3P	lincRNA	10650	1463.59	0.209503	0.209503	0.450601
ENSG00000146677	AC004453.1	processed_pseudogene	407	514.919	-2.78497	2.78497	4.39e-14
ENSG00000235488	JARID2-AS1	antisense_RNA	819	8.94014	-0.0775181	0.0775181	0.974033
ENSG00000280399	AC022497.1	TEC	3690	6.49804	-1.29073	1.29073	0.467645
ENSG00000206127	GOLGA8O	protein_coding	10528	4.77804	-0.540091	0.540091	0.846263	-0.45666	0.743993
ENSG00000264595	AC103808.2	lincRNA	5397	66.5307	0.286538	0.286538	0.681469
ENSG00000214821	HMGB1P4	processed_pseudogene	566	1.69044	-0.483028	0.483028	NA
ENSG00000266441	AP005205.2	antisense_RNA	1041	18.7599	0.651148	0.651148	0.66442
ENSG00000142669	SH3BGRL3	protein_coding	2346	7649.75	-1.85605	1.85605	1.18e-18
ENSG00000199846	RNU1-72P	snRNA	152	6.85585	2.44019	2.44019	0.212044
ENSG00000278416	PMS2P2	unprocessed_pseudogene	15535	10.472	0.530343	0.530343	0.768514
ENSG00000279087	AC073592.4	TEC	445	0.8318	1.81873	1.81873	NA
ENSG00000231542	TAB3-AS1	antisense_RNA	677	2.47834	-1.86487	1.86487	0.586589
ENSG00000157445	CACNA2D3	protein_coding	952010	169.009	0.666064	0.666064	0.150535	5.48278	2.63e-07	-2.82273	0.0136733	1.00878	0.0715084	0.14733	0.139506	0.144504
ENSG00000259397	AC021231.2	processed_pseudogene	729	15.1229	-4.13663	4.13663	0.000734501
ENSG00000260734	TLE7	protein_coding	11798	1.7801	-4.42142	4.42142	0.329625	-1.494	0.217401	0.0564117	NA
ENSG00000006015	REX1BD	protein_coding	3651	4418.07	-1.31716	1.31716	1.48e-09	1.43617	0.237979	-10.2484	4.8e-23	2.54125	0.00534019	0.0402374
ENSG00000171446	KRT27	protein_coding	5726	3.16608	-1.17189	1.17189	0.719479	-1.94791	0.0959111	-1.85086	0.12579
ENSG00000267024	AC008747.1	antisense_RNA	2161	24.037	0.153768	0.153768	0.901863
ENSG00000248423	AC100850.1	processed_pseudogene	648	0.593366	-2.83066	2.83066	NA
ENSG00000144130	NT5DC4	protein_coding	21393	2.46212	0.566816	0.566816	0.883861			-0.293989	0.841804
ENSG00000146374	RSPO3	protein_coding	79161	1.42263	3.84614	3.84614	NA	2.01708	0.0830837	1.56798	0.205925
ENSG00000149761	NUDT22	protein_coding	4745	1852.43	-1.4654	1.4654	1.01e-14	-8.47463	5.47e-16			-0.559554	0.0817681	0.160679
ENSG00000144867	SRPRB	protein_coding	41739	3552.2	-0.914876	0.914876	1.9e-07	-6.52298	6.71e-10			-0.347721	0.0444909	0.109558	0.102953	0.107298
ENSG00000230715	AC018638.2	processed_pseudogene	402	332.53	0.974024	0.974024	0.000199748
ENSG00000240401	AC012358.3	antisense_RNA	63699	8.59795	1.32413	1.32413	0.432392
ENSG00000158406	HIST1H4H	protein_coding	8029	11542.2	-0.489141	0.489141	0.0490614			1.56393	0.207205
ENSG00000272080	MIR502	miRNA	85	0.639285	2.70302	2.70302	NA
ENSG00000109956	B3GAT1	protein_coding	33414	1353.01	-0.292917	0.292917	0.264873	-3.06768	0.00567914	-3.51889	0.00164768	-0.727767	0.0236108	0.0774871	0.0721092	0.0752298
ENSG00000109475	RPL34	protein_coding	9846	21197.5	-1.09115	1.09115	7.6e-09	2.19546	0.0564676	-10.6996	5.04e-25	2.02448	0.00170615	0.0273637
ENSG00000236166	AL021408.1	lincRNA	14195	13.1946	0.563518	0.563518	0.73109
ENSG00000231858	AC067945.3	processed_transcript	10788	34.3263	1.46432	1.46432	0.0572389
ENSG00000199197	RN7SKP72	misc_RNA	291	78.3867	-0.127222	0.127222	0.863021
ENSG00000272963	OR7A19P	unprocessed_pseudogene	732	9.25627	-1.66804	1.66804	0.354926
ENSG00000177311	ZBTB38	protein_coding	125579	15394.6	1.12848	1.12848	5.52e-09	8.98115	8.24e-18	-1.96818	0.10039	2.01324	0.00050947	0.0216573	0.0190051	0.0189832
ENSG00000177233	OR2M1P	unprocessed_pseudogene	950	1.00321	-0.537856	0.537856	NA
ENSG00000168405	CMAHP	transcribed_unitary_pseudogene	390637	235.295	0.804947	0.804947	0.00833445
ENSG00000133639	BTG1	protein_coding	5619	5266.28	0.487353	0.487353	0.00633972			0.915761	0.488379
ENSG00000255949	RPS6KB2-AS1	antisense_RNA	4032	9.88006	-0.407003	0.407003	0.825353
ENSG00000271991	AC013400.1	lincRNA	544	196.324	1.11183	1.11183	0.00463228
ENSG00000234115	AL138878.2	processed_pseudogene	1240	0.745852	-0.233587	0.233587	NA
ENSG00000230634	AL031597.1	processed_pseudogene	431	3.19648	5.00547	5.00547	0.107926
ENSG00000189058	APOD	protein_coding	15503	26.3012	-1.93855	1.93855	0.0129435	-3.1903	0.00391326	-0.91035	0.491379
ENSG00000272815	AC098850.5	processed_transcript	28483	0.56185	-1.27889	1.27889	NA
ENSG00000251056	ANKRD20A17P	unprocessed_pseudogene	3877	27.3732	-0.491067	0.491067	0.606997
ENSG00000206073	SERPINB4	protein_coding	7039	0.603973	-2.85406	2.85406	NA	0.195849	NA
ENSG00000249577	AC010424.1	processed_pseudogene	296	2.50937	1.6948	1.6948	0.612271
ENSG00000125124	BBS2	protein_coding	53447	1027.27	-0.814773	0.814773	0.000307521			-3.13392	0.00558143	1.97115	0.000673071	0.0221917	0.0196555	0.0193477
ENSG00000110446	SLC15A3	protein_coding	15446	16.696	0.792793	0.792793	0.62223	-0.304671	0.833594	0.436681	0.757582
ENSG00000151005	TKTL2	protein_coding	2653	0.617069	2.63528	2.63528	NA
ENSG00000262319	AC007952.6	antisense_RNA	2672	2.13747	4.4383	4.4383	0.183655
ENSG00000260635	AC092338.1	antisense_RNA	3926	0.343203	1.76985	1.76985	NA
ENSG00000184698	OR51M1	protein_coding	9451	1.6781	-0.198256	0.198256	NA			-0.162617	0.91441
ENSG00000118976	OTUD4P1	processed_pseudogene	3066	44.9643	-0.314849	0.314849	0.719345
ENSG00000226557	TRAF6P1	processed_pseudogene	1557	2.32506	4.5577	4.5577	0.155863
ENSG00000201289	RN7SKP76	misc_RNA	322	3.37649	4.06569	4.06569	0.126768
ENSG00000263729	AC087393.1	processed_pseudogene	144	29.9806	2.78957	2.78957	0.000723586
ENSG00000254748	HNRNPCP8	processed_pseudogene	1194	4.28755	-0.199946	0.199946	0.952307
ENSG00000185864	NPIPB4	protein_coding	46258	687.429	0.394344	0.394344	0.165248	0.677362	0.611418			-0.213367	0.426235	0.5319	0.520501	0.526521
ENSG00000267680	ZNF224	protein_coding	15547	1492.01	0.670274	0.670274	0.00121888	0.0808339	0.956509	0.232288	0.876246
ENSG00000085382	HACE1	protein_coding	131826	638.809	0.104171	0.104171	0.729316	3.06917	0.00565433	2.48345	0.0326857	-0.420209	0.133399	0.226109	0.216465	0.221924
ENSG00000270002	AC022028.2	antisense_RNA	3993	8.48198	-0.0901103	0.0901103	0.968867
ENSG00000255224	AC109322.1	antisense_RNA	1263	396.836	0.0733091	0.0733091	0.837651
ENSG00000048052	HDAC9	protein_coding	915467	2093.49	1.56882	1.56882	2.17e-17	11.3682	1.33e-27	-0.665898	0.625066	1.75354	0.00793995	0.046038	0.0424892	0.0433417
ENSG00000096717	SIRT1	protein_coding	33721	908.419	-0.259841	0.259841	0.291752	2.76531	0.0135109	1.7248	0.158479	-0.253358	0.317457	0.427697	0.414829	0.421456
ENSG00000221042	CPEB3_ribozyme	ribozyme	77	3.45161	5.12432	5.12432	0.0490654
ENSG00000272009	AL121944.1	antisense_RNA	2338	12.9288	1.27216	1.27216	0.326612
ENSG00000128617	OPN1SW	protein_coding	3299	0.644614	2.71386	2.71386	NA	-0.928754	0.469045	0.327542	NA
ENSG00000284486	AL513315.1	processed_transcript	2973	4.0638	-2.61003	2.61003	0.344132
ENSG00000160886	LY6K	protein_coding	5016	5253.4	-0.66867	0.66867	0.00169067			-7.13567	1.41e-11
ENSG00000102466	FGF14	protein_coding	691653	26.1648	-0.22689	0.22689	0.847493	1.24158	0.317739	-0.0940803	0.95023	-0.280776	0.403793	0.510877
ENSG00000135821	GLUL	protein_coding	10502	554.482	1.02375	1.02375	6.93e-06			2.30224	0.0499218
ENSG00000166311	SMPD1	protein_coding	4567	429.401	-1.37113	1.37113	2.31e-06	-5.89135	2.85e-08	-5.02132	3.57e-06	-0.770959	0.292431	0.403048
ENSG00000147614	ATP6V0D2	protein_coding	166905	1.57431	0.172989	0.172989	NA	-0.39236	0.78222
ENSG00000213432	RPL17P34	processed_pseudogene	554	11.1895	-1.96929	1.96929	0.194464
ENSG00000143434	SEMA6C	protein_coding	14979	372.049	0.0126622	0.0126622	0.979225	-1.5285	0.205613	-1.96203	0.101608	-0.315047	0.659968	0.735051	0.729943
ENSG00000196834	POTEI	protein_coding	50211	41.6689	-0.0485664	0.0485664	0.961498	0.648158	0.62885	-1.40527	0.263769
ENSG00000124257	NEURL2	protein_coding	2662	335.379	0.672049	0.672049	0.0139415	0.881782	0.495131
ENSG00000159348	CYB5R1	protein_coding	5411	2145.55	0.135691	0.135691	0.553279	-2.87423	0.00996532	-3.63411	0.00112348	-0.64198	0.0529169	0.121635
ENSG00000188295	ZNF669	protein_coding	4410	1079.74	1.14777	1.14777	9.67e-08			1.87009	0.121489
ENSG00000116748	AMPD1	protein_coding	22528	1.54132	2.85875	2.85875	NA	-0.643314	NA	0.225078	NA
ENSG00000249884	RNF103-CHMP3	protein_coding	215454	19.7767	-0.424683	0.424683	0.780067	-1.81951	0.123448	-0.786141	0.556567
ENSG00000278586	AC005088.1	processed_pseudogene	273	0.236506	1.32251	1.32251	NA
ENSG00000090554	FLT3LG	protein_coding	12024	23.3289	1.28557	1.28557	0.301736	-0.833747	0.521456	-6.22751	5.21e-09	1.71496	0.00307273	0.0328895
ENSG00000127324	TSPAN8	protein_coding	316813	3.214	1.64012	1.64012	0.535967	0.440135	0.753038			1.39676	0.464632	0.566144
ENSG00000109066	TMEM104	protein_coding	63296	1731.58	-0.322837	0.322837	0.157201	0.819885	0.529011	0.031759	0.984139	-0.44592	0.0245231	0.0789142	0.0734516	0.0765097
ENSG00000213368	ST13P11	processed_pseudogene	719	195.279	0.926614	0.926614	0.0046222
ENSG00000265073	AC010761.2	antisense_RNA	10139	51.9113	0.734621	0.734621	0.293435
ENSG00000101138	CSTF1	protein_coding	13998	4441.33	0.184685	0.184685	0.358398	-4.94941	3.81e-06	1.11424	0.387992	-1.9247	0.0281041	0.0842217	0.078763
ENSG00000182472	CAPN12	protein_coding	39717	0.757408	-0.127659	0.127659	NA	0.264733	0.85696	-0.998162	0.445985
ENSG00000224093	AL109613.1	antisense_RNA	13374	7.32605	0.52855	0.52855	0.83046
ENSG00000207758	MIR532	miRNA	90	2.47663	3.55723	3.55723	0.235149
ENSG00000110200	ANAPC15	protein_coding	6402	3126.33	-0.18596	0.18596	0.365969			-4.80535	9.87e-06	1.58667	0.00284771	0.0319605
ENSG00000175938	ORAI3	protein_coding	7395	228.944	-0.548967	0.548967	0.176675	0.360732	0.800821	-2.34635	0.0449982	0.332994	0.593278	0.678213
ENSG00000226519	LINC00390	lincRNA	30858	0.735193	-0.273587	0.273587	NA
ENSG00000154124	OTULIN	protein_coding	35047	3626.56	0.404692	0.404692	0.0323616	3.12409	0.00480571	4.25193	0.000109183	-0.823779	0.0717019	0.147564	0.139711	0.144701
ENSG00000235298	AL354733.3	antisense_RNA	3544	4.68808	-1.86701	1.86701	0.43513
ENSG00000232905	AL162393.1	processed_pseudogene	945	5.44387	-6.04022	6.04022	0.00575085
ENSG00000196371	FUT4	protein_coding	6058	21.8779	0.635284	0.635284	0.586466
ENSG00000133114	GPALPP1	protein_coding	48140	929.2	-0.0415335	0.0415335	0.9009	-1.41711	0.245258	1.94393	0.105497	-1.49483	0.0124345	0.0563375	0.0521715	0.0531855
ENSG00000231755	CHODL-AS1	lincRNA	50592	0.343203	1.76985	1.76985	NA
ENSG00000116750	UCHL5	protein_coding	47830	4464.55	0.123738	0.123738	0.699125	-0.961837	0.450903	2.26251	0.0545441	-1.17874	0.026183	0.081085	0.0757515	0.0784057
ENSG00000169136	ATF5	protein_coding	5233	993.684	-0.748079	0.748079	0.000646576			-5.41725	4.97e-07
ENSG00000129654	FOXJ1	protein_coding	4966	8.17743	-1.12675	1.12675	0.832626			0.771321	NA
ENSG00000213672	NCKIPSD	protein_coding	12520	1852.38	-0.236812	0.236812	0.362865	1.13562	0.365607	-1.20363	0.347644
ENSG00000020256	ZFP64	protein_coding	152645	1834.25	0.296384	0.296384	0.243123	0.126727	0.932644	4.89528	6.49e-06	-1.30217	0.0379985	0.0999825	0.0936621	0.0974192
ENSG00000230234	AL162582.1	lincRNA	3513	0.593366	-2.83066	2.83066	NA
ENSG00000256407	AL357673.1	protein_coding	67387	0.236506	1.32251	1.32251	NA
ENSG00000258491	ZFP64P1	processed_pseudogene	1168	0.354759	1.87578	1.87578	NA
ENSG00000250305	KIAA1456	protein_coding	85861	17.7794	0.212404	0.212404	0.888522	0.716781	NA	-0.201814	0.892562
ENSG00000212228	SNORA48	snoRNA	123	0.988944	-3.57188	3.57188	NA
ENSG00000206885	SNORA75	snoRNA	136	175.068	0.752903	0.752903	0.0912631
ENSG00000244456	AC090774.1	transcribed_unprocessed_pseudogene	1722	9.96486	1.40562	1.40562	0.433954
ENSG00000169375	SIN3A	protein_coding	86463	5060.31	0.280091	0.280091	0.149168	4.47242	3.3e-05	6.17071	7.35e-09	-0.793304	0.0137988	0.0590415	0.054651	0.05598
ENSG00000107949	BCCIP	protein_coding	30149	4421.23	-0.864865	0.864865	0.000605237			-1.8301	0.130843	0.283953	0.29254	0.403098	0.39022	0.396525
ENSG00000232220	AC008440.2	antisense_RNA	1423	0.526361	2.42163	2.42163	NA
ENSG00000127564	PKMYT1	protein_coding	12515	2916.18	-0.530067	0.530067	0.0221568			-3.30431	0.00331141	-0.535631	0.226569	0.334254	0.322093
ENSG00000138411	HECW2	protein_coding	404593	292.538	0.250033	0.250033	0.443898	4.37847	4.92e-05	-5.54673	2.5e-07	1.43276	0.000247353	0.0184314	0.0163129	0.0163891
ENSG00000151474	FRMD4A	protein_coding	818436	6981.04	0.61459	0.61459	0.00157539	5.5103	2.28e-07	-2.73001	0.0174677	1.42481	0.00870816	0.0479813	0.0442879	0.0450713
ENSG00000273137	AL022328.2	antisense_RNA	1081	28.5119	0.0691295	0.0691295	0.950294
ENSG00000218109	KIRREL3-AS3	antisense_RNA	3148	24.6895	3.20019	3.20019	0.00195882
ENSG00000105298	CACTIN	protein_coding	16174	1513.69	-0.242304	0.242304	0.409796	-0.862441	0.50637	0.749364	0.577798	-0.850261	0.111832	0.200374	0.191314
ENSG00000138735	PDE5A	protein_coding	134596	121.328	0.266459	0.266459	0.570151	0.863867	0.505554	-0.990965	0.449587	0.271979	0.596687	0.681526	0.675254	0.680024
ENSG00000279674	AC123769.2	TEC	5983	0.354759	1.87578	1.87578	NA
ENSG00000278330	AC018529.2	antisense_RNA	3124	0.343203	1.76985	1.76985	NA
ENSG00000271868	AC114810.1	lincRNA	472	2.8075	0.428358	0.428358	0.907494
ENSG00000273124	AL365434.2	lincRNA	233	26.174	-2.34159	2.34159	0.0029778
ENSG00000255933	AC117500.3	lincRNA	1081	1.16314	-3.82552	3.82552	NA
ENSG00000140030	GPR65	protein_coding	9687	0.343203	1.76985	1.76985	NA
ENSG00000188611	ASAH2	protein_coding	65832	157.292	1.19402	1.19402	0.00239479	4.176	0.000113434	1.41369	0.26044
ENSG00000225342	AC079630.1	antisense_RNA	38906	24.7003	1.49735	1.49735	0.124468
ENSG00000227375	DLG1-AS1	antisense_RNA	5495	27.7944	1.04999	1.04999	0.2671
ENSG00000176597	B3GNT5	protein_coding	45260	392.02	0.35975	0.35975	0.224413			0.303831	0.83629	0.159158	0.715085	0.779678	0.775076	0.779411
ENSG00000182508	LHFPL1	protein_coding	49406	1.44079	2.67897	2.67897	NA	-0.168653	0.910313	0.339488	0.816136
ENSG00000261758	AC117382.2	antisense_RNA	3150	304.832	1.63535	1.63535	3.34e-08
ENSG00000108759	KRT32	protein_coding	7618	6.73371	-1.3187	1.3187	0.473797	-0.445422	0.750274
ENSG00000252892	RNU6-548P	snRNA	114	20.8856	1.21054	1.21054	0.241648
ENSG00000228901	HMGN2P36	processed_pseudogene	408	0.332544	1.72986	1.72986	NA
ENSG00000106686	SPATA6L	protein_coding	113288	145.793	0.5647	0.5647	0.177543			-0.00830085	0.9964	0.0534461	0.880707	0.911137	0.909581	0.90961
ENSG00000270989	AC139493.1	processed_pseudogene	396	4.49026	1.82807	1.82807	0.463964
ENSG00000228614	AL513211.1	antisense_RNA	3399	20.2792	0.200356	0.200356	0.904224
ENSG00000240098	RN7SL351P	misc_RNA	247	18.0846	2.36775	2.36775	0.0421053
ENSG00000236290	EEF1GP7	processed_pseudogene	702	0.827772	3.07898	3.07898	NA
ENSG00000129255	MPDU1	protein_coding	9260	5826.47	-1.51735	1.51735	1.08e-17			-9.69823	1.02e-20	1.31961	0.00642438	0.0425615
ENSG00000262668	AJ003147.2	antisense_RNA	36567	30.2688	-0.220575	0.220575	0.834329
ENSG00000236051	MYCBP2-AS1	processed_transcript	102950	16.9054	-1.78945	1.78945	0.107295
ENSG00000076067	RBMS2	protein_coding	74267	4301.03	0.348523	0.348523	0.0955637	2.12214	0.0664721	6.39875	1.81e-09	-1.21307	0.014801	0.0613058	0.0567151	0.0581941
ENSG00000171877	FRMD5	protein_coding	324491	1297.52	0.432635	0.432635	0.0442481	6.0845	9.42e-09	-3.17191	0.004981	1.18594	0.00858045	0.0476921	0.0439352	0.0447598
ENSG00000252282	RNU6-1089P	snRNA	103	6.20463	-2.21319	2.21319	0.410591
ENSG00000173272	MZT2A	protein_coding	27843	3338.71	-1.15863	1.15863	1.37e-06			-6.7305	2.18e-10	1.11001	0.00126365	0.0256051	0.0229063	0.0228159
ENSG00000158423	RIBC1	protein_coding	8430	124.948	-0.279811	0.279811	0.609988	-0.59777	0.659202	-2.26095	0.054738	1.85303	0.432432	0.537379
ENSG00000147003	TMEM27	protein_coding	37713	22.102	-0.614368	0.614368	0.642633	0.872183	0.500736	2.3501	0.0445924
ENSG00000277449	CEBPB-AS1	antisense_RNA	6900	144.519	0.472655	0.472655	0.265405
ENSG00000115145	STAM2	protein_coding	59191	599.806	-0.426036	0.426036	0.108034	2.06854	0.0745681	3.47477	0.00190671	-0.77518	0.0309947	0.0886799	0.0829166	0.0861453
ENSG00000231663	AL355472.1	antisense_RNA	786	341.201	0.373075	0.373075	0.241985
ENSG00000228809	AL034428.1	processed_transcript	16104	42.5919	-0.374057	0.374057	0.692802
ENSG00000147381	MAGEA4	protein_coding	12661	27347.7	-2.00529	2.00529	1.08e-24	-1.36612	0.265079	-9.74644	6.47e-21	1.10145	0.00137617	0.0259001	0.0231519
ENSG00000233557	NFU1P2	processed_pseudogene	468	1.81918	4.19668	4.19668	0.234269
ENSG00000277651	AL391261.4	sense_intronic	480	1.97789	-4.57353	4.57353	0.289641
ENSG00000183718	TRIM52	protein_coding	6722	1478.88	0.750168	0.750168	3.6e-05			-0.815809	0.541801
ENSG00000270638	AL023806.1	lincRNA	1648	239.468	1.59729	1.59729	4.53e-06
ENSG00000203999	LINC01270	lincRNA	22202	326.363	-0.187714	0.187714	0.59362
ENSG00000137171	KLC4	protein_coding	34322	457.584	-0.498188	0.498188	0.0496479	-4.24045	8.76e-05			-1.38504	0.028783	0.085322	0.0798271	0.083013
ENSG00000146555	SDK1	protein_coding	967552	3056.63	0.882435	0.882435	1.65e-06	6.8184	1.02e-10	2.16558	0.0672121	0.505512	0.119678	0.210222	0.200996	0.207157
ENSG00000232653	GOLGA8N	protein_coding	13854	3.77935	-0.181053	0.181053	0.957869			-0.997636	0.446253
ENSG00000272142	AL359643.3	lincRNA	13477	37.4078	0.228189	0.228189	0.838126
ENSG00000242327	AC023906.1	processed_pseudogene	452	2.58316	-1.68083	1.68083	0.61218
ENSG00000270522	AL162713.1	lincRNA	261	15.1998	2.44763	2.44763	0.0195924
ENSG00000170374	SP7	protein_coding	18740	7.07081	-0.137338	0.137338	0.955661			-0.513126	0.715145
ENSG00000162063	CCNF	protein_coding	29460	4390.43	-0.0230198	0.0230198	0.941424	0.31024	0.830794	0.825962	0.53626	-0.721911	0.0251841	0.0798927	0.0744415	0.0772587
ENSG00000163286	ALPPL2	protein_coding	3871	2.984	0.49054	0.49054	0.8809			-0.0982348	0.948195
ENSG00000167969	ECI1	protein_coding	12905	2315.53	-1.3496	1.3496	2.7e-10	-3.26377	0.00310494	-9.98859	6.28e-22	1.04382	0.00423936	0.0369871	0.0335206
ENSG00000273056	AL354694.1	lincRNA	583	63.7478	1.60726	1.60726	0.00903877
ENSG00000160753	RUSC1	protein_coding	10218	3714.27	-1.32564	1.32564	7.02e-11	-5.49684	2.45e-07	-0.324957	0.824206	-1.67523	0.0135503	0.0586286	0.0542625
ENSG00000235200	LINC01702	lincRNA	10265	0.498816	2.3201	2.3201	NA
ENSG00000157999	ANKRD61	protein_coding	5010	8.53733	0.465795	0.465795	0.828398	1.0404	0.410733	1.24727	0.328012
ENSG00000273553	AC016597.2	sense_intronic	340	8.38464	1.3282	1.3282	0.526966
ENSG00000165799	RNASE7	protein_coding	2008	1.17822	-2.63289	2.63289	NA
ENSG00000100154	TTC28	protein_coding	701851	1169.65	0.441661	0.441661	0.0567532	5.26475	8.08e-07	-3.44635	0.00209994	1.03431	0.00583078	0.0415649	0.0381435	0.0388846
ENSG00000274227	AC073575.2	antisense_RNA	626	51.288	0.173282	0.173282	0.851108
ENSG00000173077	2001-12-01	protein_coding	260826	4.44621	2.2745	2.2745	0.332973	2.25093	0.0498326	0.654565	0.630863	0.576161	0.501137	0.597941
ENSG00000172650	AGAP5	protein_coding	23874	18.4152	3.0919	3.0919	0.00495352	0.771225	0.55658	0.707126	0.601577	0.917231	0.569017	0.657661
ENSG00000088340	FER1L4	transcribed_unitary_pseudogene	48825	144.052	-0.697142	0.697142	0.0627094
ENSG00000260372	AQP4-AS1	antisense_RNA	534956	3.40824	-3.23107	3.23107	0.283295
ENSG00000248927	AC114284.1	lincRNA	9560	6.11465	1.77797	1.77797	0.417716
ENSG00000254510	AP001107.5	processed_transcript	7979	4.14475	1.31465	1.31465	0.632639
ENSG00000274215	AC106028.4	lincRNA	606	18.2085	0.160448	0.160448	0.90978
ENSG00000239763	AC009120.1	processed_pseudogene	781	178.728	1.16539	1.16539	0.00315404
ENSG00000144331	ZNF385B	protein_coding	419523	37.7935	-0.0520807	0.0520807	0.967772	4.74044	1.01e-05	0.897333	0.49812	0.994831	0.00877342	0.0479813
ENSG00000163739	CXCL1	protein_coding	1849	8788.98	1.09383	1.09383	7.15e-11			0.980784	0.454617
ENSG00000230916	MTCO1P53	processed_pseudogene	698	0.402778	2.03661	2.03661	NA
ENSG00000250461	AC122718.1	processed_pseudogene	743	60.8866	0.33319	0.33319	0.719885
ENSG00000280027	AC007342.9	TEC	1384	0.289855	1.55151	1.55151	NA
ENSG00000252636	RNU6-826P	snRNA	103	71.3235	1.66307	1.66307	0.0121491
ENSG00000135473	PAN2	protein_coding	17830	1768.41	-0.685239	0.685239	0.000271805	-4.57855	2.07e-05	-3.42639	0.00224045	-0.944696	0.0746775	0.151858	0.143878
ENSG00000278399	AC026120.1	unprocessed_pseudogene	4749	9.5399	-0.107166	0.107166	0.958711
ENSG00000227790	AC015922.1	transcribed_unprocessed_pseudogene	79263	3.13655	-0.188749	0.188749	0.955502
ENSG00000207063	SNORD116-1	snoRNA	94	113.005	-0.137448	0.137448	0.81258
ENSG00000143028	SYPL2	protein_coding	15509	58.7595	0.0894175	0.0894175	0.915073	-0.337875	0.814433	-2.02669	0.089348	0.43663	0.576691	0.664277	0.657596
ENSG00000234239	CFL1P8	processed_pseudogene	474	1.56842	3.99356	3.99356	NA
ENSG00000198670	LPA	protein_coding	132776	1.09352	-1.00743	1.00743	NA	1.01119	0.425278	0.0554346	NA
ENSG00000188266	HYKK	protein_coding	29808	138.7	-0.350127	0.350127	0.499908	-0.235336	0.87297	-0.932178	0.479989
ENSG00000163012	ZSWIM2	protein_coding	21373	0.236506	1.32251	1.32251	NA
ENSG00000233861	MGAT2P1	processed_pseudogene	1464	2.36168	-0.251537	0.251537	0.955273
ENSG00000207138	RNU6-869P	snRNA	106	3.36659	2.25453	2.25453	0.421408
ENSG00000246067	RAB30-AS1	lincRNA	34653	1667.99	0.680398	0.680398	0.00103689
ENSG00000211714	TRBV7-3	TR_V_gene	512	9.9126	0.144787	0.144787	0.945823
ENSG00000224635	AL391095.1	lincRNA	10786	958.424	1.01884	1.01884	3.58e-07
ENSG00000271810	AL603832.3	protein_coding	8819	0.603973	-2.85406	2.85406	NA
ENSG00000149932	TMEM219	protein_coding	32167	785.964	-1.54251	1.54251	1.84e-14	-5.97893	1.73e-08	1.05226	0.418433	-3.26191	0.0240276	0.0783348	0.0729401	0.075994
ENSG00000206921	RNU6-481P	snRNA	106	8.90688	0.468389	0.468389	0.829597
ENSG00000121207	LRAT	protein_coding	126173	1264.22	1.75506	1.75506	6.08e-15	10.5537	4.68e-24	1.24836	0.327475	0.954722	0.00639724	0.0425549	0.039101	0.0396449
ENSG00000229124	VIM-AS1	antisense_RNA	15746	497.185	0.216594	0.216594	0.465891
ENSG00000273932	MIR6877	miRNA	63	4.62758	1.53215	1.53215	0.568852
ENSG00000124614	RPS10	protein_coding	8671	1136.89	1.39954	1.39954	1.73e-08	-10.2231	1.18e-22	-13.8289	8.84e-41	-0.153496	0.123543	0.215046
ENSG00000089685	BIRC5	protein_coding	11450	6809.38	-0.985515	0.985515	1.04e-07	-4.81966	6.99e-06	-7.19496	9.29e-12	-0.285722	0.19282	0.297355	0.28551
ENSG00000006125	AP2B1	protein_coding	148363	10127.2	-0.858374	0.858374	1.47e-06	3.32458	0.00254989	0.324601	0.824374	-0.111455	0.53455	0.627179	0.619749	0.624697
ENSG00000171320	ESCO2	protein_coding	40691	1097.81	0.895273	0.895273	0.000210316	2.2289	0.0523628	2.12051	0.0737577	-0.311141	0.566737	0.655765	0.648883	0.653309
ENSG00000249207	AC079921.1	antisense_RNA	14141	0.593366	-2.83066	2.83066	NA
ENSG00000228352	AL354989.1	antisense_RNA	11893	1.32941	-2.8675	2.8675	NA
ENSG00000123505	AMD1	protein_coding	20943	5597.52	-0.135234	0.135234	0.646021	-1.58252	0.188301	2.14115	0.070654	-1.25674	0.0300607	0.0872307	0.0815402
ENSG00000238195	AL021153.1	lincRNA	915	0.498816	2.3201	2.3201	NA
ENSG00000257342	AC025165.2	antisense_RNA	27378	3.01918	-4.16199	4.16199	0.141382
ENSG00000077522	ACTN2	protein_coding	78177	376.881	0.611704	0.611704	0.0371035	1.35711	0.268946	2.28621	0.0517126	-0.733813	0.0339477	0.0935139	0.0876087	0.0912058
ENSG00000175548	ALG10B	protein_coding	13150	878.654	0.885312	0.885312	0.000363887			1.5787	0.202294
ENSG00000206633	SNORA80B	snoRNA	135	7.66283	1.19861	1.19861	0.499165
ENSG00000166341	DCHS1	protein_coding	34531	306.278	-2.25	2.25	6.27e-13	-4.21403	9.75e-05	-2.4432	0.0358611	-1.04237	0.218268	0.325286	0.312767	0.3188
ENSG00000267682	AC016590.2	sense_intronic	507	215.757	1.61592	1.61592	3.27e-07
ENSG00000108239	TBC1D12	protein_coding	133426	517.159	-0.386701	0.386701	0.183216	3.18139	0.00402784	2.72869	0.0175242	-1.26112	0.0501972	0.118212	0.111273	0.116131
ENSG00000254455	HIGD1AP10	processed_pseudogene	281	0.770245	-1.89228	1.89228	NA
ENSG00000007520	TSR3	protein_coding	2671	3515.24	-2.14393	2.14393	4.1e-22	-7.75118	1.5e-13	-15.3933	4.23e-50	0.906753	0.0086839	0.0479813
ENSG00000204666	AC010624.1	sense_overlapping	16204	21.1772	-0.865533	0.865533	0.476122
ENSG00000244544	RN7SL446P	misc_RNA	295	0.284525	1.52924	1.52924	NA
ENSG00000252756	RNU6-577P	snRNA	97	6.12267	2.424	2.424	0.213582
ENSG00000139656	SMIM2	protein_coding	17714	0.332544	1.72986	1.72986	NA	0.443632	0.751285
ENSG00000162772	ATF3	protein_coding	55443	1481.49	1.03216	1.03216	9.18e-08	5.58484	1.54e-07	-0.275032	0.852002
ENSG00000246523	AP001528.1	lincRNA	45340	12.1523	0.141466	0.141466	0.931406
ENSG00000139233	LLPH	protein_coding	14213	1326.85	0.871549	0.871549	0.000285842			-1.23333	0.33385
ENSG00000276124	MIR6855	miRNA	66	1.0558	2.14224	2.14224	NA
ENSG00000157216	SSBP3	protein_coding	188047	1198.55	0.177589	0.177589	0.541794	5.58894	1.5e-07	-0.0499723	0.974397	0.532741	0.0216298	0.0737957	0.068623	0.0712451
ENSG00000168228	ZCCHC4	protein_coding	57598	985.224	0.640295	0.640295	0.00928234	4.13932	0.000131227	3.95066	0.000358821	-0.450794	0.0300723	0.0872371	0.0815438	0.0849017
ENSG00000065485	PDIA5	protein_coding	158165	1403.74	0.983418	0.983418	3.22e-08			5.41001	5.16e-07	-0.276524	0.160578	0.259253	0.24891	0.255078
ENSG00000212302	SNORD41	snoRNA	68	0.343203	1.76985	1.76985	NA
ENSG00000170180	GYPA	protein_coding	31483	2.31683	-0.415728	0.415728	0.92451	0.344449	NA	-0.321631	NA
ENSG00000149273	RPS3	protein_coding	22794	79161.9	-1.46125	1.46125	3.4e-13	2.23116	0.0521088	-11.8966	1.02e-30	3.05674	0.0942676	0.176982	0.168332
ENSG00000188811	NHLRC3	protein_coding	11803	539.69	-0.584098	0.584098	0.0167002	-2.38014	0.0368237	-4.03839	0.000255741
ENSG00000260307	PABPC1P13	processed_pseudogene	2090	0.402648	-2.2631	2.2631	NA
ENSG00000179131	AC073335.1	processed_pseudogene	362	1.17289	-2.63293	2.63293	NA
ENSG00000271941	AC104184.1	antisense_RNA	720	9.09245	1.20962	1.20962	0.504305
ENSG00000241098	LINC01994	lincRNA	39394	1.47039	-0.274269	0.274269	NA
ENSG00000089006	SNX5	protein_coding	27383	18159.2	0.099855	0.099855	0.68104	0.893959	0.488392	0.846499	0.525146	-0.612264	0.0273094	0.0830263	0.0776355	0.0804759
ENSG00000186130	ZBTB6	protein_coding	5274	1502.5	0.978998	0.978998	0.00083534			0.870741	0.511503
ENSG00000006118	TMEM132A	protein_coding	12696	2204.25	-1.12283	1.12283	2.66e-07	-4.49632	2.98e-05	-6.36147	2.28e-09	-0.857169	0.0914238	0.173658	0.164968
ENSG00000182853	VMO1	protein_coding	1148	17.1621	-0.613638	0.613638	0.665615			0.456003	0.746488
ENSG00000248383	PCDHAC1	protein_coding	85975	344.529	0.0506036	0.0506036	0.90053
ENSG00000239396	RN7SL414P	misc_RNA	293	50.2181	2.10445	2.10445	0.000282058
ENSG00000256762	STH	protein_coding	444	2.36512	4.57026	4.57026	0.19702
ENSG00000227329	AL139396.1	processed_pseudogene	166	0.236506	1.32251	1.32251	NA
ENSG00000214362	RPS3AP36	processed_pseudogene	774	1.73124	-4.38053	4.38053	0.241752
ENSG00000279050	PWAR1	TEC	2413	79.2376	1.80634	1.80634	0.0166631
ENSG00000234043	NUDT9P1	processed_pseudogene	744	6.88279	-1.23358	1.23358	0.530726
ENSG00000225541	AC002480.1	sense_overlapping	90185	3.23732	5.0333	5.0333	0.0626387
ENSG00000280278	FLJ30679	TEC	1979	107.161	0.563989	0.563989	0.267619
ENSG00000105968	H2AFV	protein_coding	21292	5078.14	-0.896864	0.896864	3.63e-06	1.14339	0.361986	-7.45532	1.45e-12	1.26	0.0681226	0.142617	0.134965
ENSG00000228345	AC112492.3	processed_pseudogene	1030	1.18522	3.57267	3.57267	NA
ENSG00000180901	KCTD2	protein_coding	33314	2432.65	-0.807458	0.807458	4.97e-06	0.531619	0.699805	-5.06555	2.88e-06	0.838999	0.00239663	0.0307305	0.0276468	0.0278463
ENSG00000120913	PDLIM2	protein_coding	19746	1322.31	0.259128	0.259128	0.36025			-0.752958	0.575742
ENSG00000078304	PPP2R5C	protein_coding	166191	3072.38	-0.0992607	0.0992607	0.71334	4.23193	9.07e-05	-2.81848	0.013832	0.818291	0.00229123	0.0302286	0.0272433	0.0274967
ENSG00000140464	PML	protein_coding	53139	3422.14	0.388481	0.388481	0.0516409	1.85561	0.11532	3.3268	0.00308457	-0.800771	0.0224275	0.0752645	0.0700374	0.0729258
ENSG00000275183	LENG9	protein_coding	1915	894.686	-0.586748	0.586748	0.0122934
ENSG00000013374	NUB1	protein_coding	36750	2233.73	-0.596893	0.596893	0.00482598	-2.78126	0.0129244	0.74925	0.577798	-1.44493	0.0352699	0.0956927	0.089643	0.0933607
ENSG00000146776	ATXN7L1	protein_coding	271537	974.446	0.679222	0.679222	0.00210474	6.26561	3.25e-09	-0.0437644	0.977545	0.816324	0.000747482	0.0230189	0.0203449	0.0199211
ENSG00000165164	CFAP47	protein_coding	465585	3.5973	0.110447	0.110447	0.969313	0.356126	0.803139	-0.335548	0.818656
ENSG00000201348	RNU105B	snoRNA	207	8.05164	2.54678	2.54678	0.169987
ENSG00000185046	ANKS1B	protein_coding	1258197	51.153	1.70025	1.70025	0.0193193	3.25479	0.00319289	2.29672	0.0505614	-0.0708248	0.837287	0.876641	0.875139	0.876865
ENSG00000198984	MIR345	miRNA	97	15.9237	-0.541065	0.541065	0.674686
ENSG00000281404	LINC01176	lincRNA	21490	32.3122	0.553652	0.553652	0.534618
ENSG00000169570	DTWD2	protein_coding	151223	350.119	-0.00431319	0.00431319	0.99228	6.52971	6.45e-10	0.905858	0.493548	0.75763	0.0056095	0.0410775	0.0375566	0.0384109
ENSG00000272541	AL021368.3	lincRNA	577	0.93124	-0.822306	0.822306	NA
ENSG00000118162	KPTN	protein_coding	9124	1228.17	-1.36742	1.36742	1.36e-07	-6.37148	1.7e-09	-7.08904	1.94e-11	-1.0451	0.0773191	0.155342
ENSG00000231265	TRERNA1	lincRNA	788	2.58186	-4.95654	4.95654	0.144373
ENSG00000182700	IGIP	protein_coding	3457	124.391	0.421545	0.421545	0.40972
ENSG00000150093	ITGB1	protein_coding	105473	6923.51	-1.0548	1.0548	3.75e-06	-2.44547	0.031416	1.40406	0.264214	-1.82801	0.0292866	0.0859645	0.0803838	0.0836243
ENSG00000183048	SLC25A10	protein_coding	8780	830.033	-1.36472	1.36472	5.36e-06			-6.55781	6.68e-10
ENSG00000263641	MIR4777	miRNA	85	6.2657	1.34915	1.34915	0.499285
ENSG00000107159	CA9	protein_coding	7303	18.6083	-2.93175	2.93175	0.00242978	-1.94608	0.0962235	-1.2002	0.34913
ENSG00000185565	LSAMP	protein_coding	1337026	425.285	-0.0679036	0.0679036	0.876519	3.3041	0.00272633	-3.83921	0.000543264	0.72311	0.0029779	0.0324996	0.02925	0.0298881
ENSG00000265927	AC125421.2	lincRNA	4447	0.514805	2.36181	2.36181	NA
ENSG00000185420	SMYD3	protein_coding	757970	1755.99	-0.183252	0.183252	0.40372	5.8364	3.87e-08	-1.84259	0.127871	0.715801	0.00231809	0.0303094	0.0272926	0.0274967
ENSG00000229848	AC139149.1	antisense_RNA	13729	149.092	0.19662	0.19662	0.753371
ENSG00000132963	POMP	protein_coding	19821	5973.6	-2.08167	2.08167	2.61e-22	-4.20279	0.000101956	-6.75902	1.81e-10	-0.177179	0.0124633	0.0563966	0.0522242
ENSG00000258590	NBEAP1	transcribed_unprocessed_pseudogene	30770	11.7801	0.728421	0.728421	0.601291
ENSG00000088808	PPP1R13B	protein_coding	113838	835.512	0.044941	0.044941	0.894385	0.129545	0.931269	3.08121	0.00653959	-1.20135	0.0141775	0.059972	0.0555188	0.0569036
ENSG00000185596	WASH3P	transcribed_unprocessed_pseudogene	14940	1659.1	0.217101	0.217101	0.318601
ENSG00000269968	AC006064.4	antisense_RNA	576	73.7984	-1.12583	1.12583	0.0203112
ENSG00000189043	NDUFA4	protein_coding	8305	5630.69	-1.12137	1.12137	6.54e-09	-11.7611	2.27e-29	-10.2913	3.17e-23
ENSG00000223188	Y_RNA	misc_RNA	106	44.3933	0.866429	0.866429	0.329666
ENSG00000277352	AP001065.2	lincRNA	645	14.3979	0.225571	0.225571	0.894612
ENSG00000166788	SAAL1	protein_coding	36156	2123.06	-0.252924	0.252924	0.26598			2.73438	0.0172957	-0.559974	0.0645167	0.13793	0.130315	0.135292
ENSG00000107581	EIF3A	protein_coding	47153	12164	0.56292	0.56292	0.0046706	3.72237	0.000641976	1.76154	0.148382	-0.272962	0.394561	0.501958	0.490464	0.496463
ENSG00000227514	AC107890.1	processed_pseudogene	558	1.36838	3.78553	3.78553	NA
ENSG00000226539	AC012512.1	processed_pseudogene	717	1.16055	-2.60899	2.60899	NA
ENSG00000250366	TUNAR	protein_coding	49179	0.665088	2.7379	2.7379	NA	-0.669682	0.616004	0.8051	NA
ENSG00000067221	STOML1	protein_coding	15699	870.628	-0.823526	0.823526	0.000519938			-5.04434	3.19e-06
ENSG00000131174	COX7B	protein_coding	7935	5388.88	-1.57433	1.57433	6.86e-16			-9.40265	1.58e-19
ENSG00000134318	ROCK2	protein_coding	168569	6474.23	0.0466092	0.0466092	0.873574	2.26071	0.0487741	2.19812	0.0628827	-0.503098	0.116666	0.206426	0.197234	0.203313
ENSG00000105245	NUMBL	protein_coding	25067	1621.94	-0.326527	0.326527	0.171445	0.0250108	0.98681	-1.15235	0.370862	-0.369408	0.44964	0.55261	0.542159	0.547819
ENSG00000272918	AC005070.3	antisense_RNA	2645	175.954	1.95946	1.95946	1.34e-06
ENSG00000008083	JARID2	protein_coding	275744	3090.44	0.823094	0.823094	5.86e-06	6.50873	7.33e-10	0.541025	0.697928	0.681752	0.00809574	0.0465454	0.0429617	0.0438817
ENSG00000162928	PEX13	protein_coding	34765	879.83	0.295074	0.295074	0.193186	0.64829	0.62885	1.81264	0.135363	-0.44951	0.181914	0.284678	0.273459	0.27996
ENSG00000129636	ITFG1	protein_coding	309762	1213.25	-0.853614	0.853614	8.49e-05	1.89312	0.107098	1.64793	0.180727	-0.541971	0.038676	0.10084	0.0944154	0.0981488
ENSG00000240457	RN7SL472P	misc_RNA	292	94.2084	1.7992	1.7992	4.3e-05
ENSG00000162642	C1orf52	protein_coding	9719	1080.95	0.297547	0.297547	0.161451			-1.16169	0.366395	-0.303124	0.433061	0.537871
ENSG00000256351	AC007834.2	processed_pseudogene	653	14.0854	2.30872	2.30872	0.0869506
ENSG00000152766	ANKRD22	protein_coding	29686	4.16344	-3.89101	3.89101	0.105814	0.431304	NA	0.0696593	0.96361
ENSG00000225535	LINC01393	lincRNA	47356	8.17265	-0.991879	0.991879	0.618965
ENSG00000215908	CROCCP2	transcribed_unprocessed_pseudogene	38979	4489.46	0.805564	0.805564	2.3e-05
ENSG00000223540	RPS15AP5	processed_pseudogene	387	0.56185	-1.27889	1.27889	NA
ENSG00000254518	AC109635.2	lincRNA	6077	511.245	1.48461	1.48461	4.97e-10
ENSG00000199944	RNU6-653P	snRNA	105	3.50656	0.603759	0.603759	0.834582
ENSG00000272529	AC090948.3	antisense_RNA	1314	84.4891	0.628657	0.628657	0.245339
ENSG00000278945	AP000770.2	TEC	99	0.485849	0.567468	0.567468	NA
ENSG00000254557	AC091047.1	antisense_RNA	6332	0.514805	2.36181	2.36181	NA
ENSG00000254039	AC027801.4	lincRNA	18515	2.1315	-3.63482	3.63482	0.367661
ENSG00000126790	L3HYPDH	protein_coding	24067	2006.61	0.528226	0.528226	0.00666513			0.863129	0.515653	-1.38431	0.0140648	0.0597444	0.0553284
ENSG00000158092	NCK1	protein_coding	87615	738.372	0.0979881	0.0979881	0.744948	3.33245	0.00248537	3.69851	0.000900962	-0.470728	0.237011	0.345023	0.33275	0.339102
ENSG00000139899	CBLN3	protein_coding	4422	78.0658	-0.123625	0.123625	0.88342
ENSG00000264943	SH3GL1P2	processed_pseudogene	1081	40.3355	0.241411	0.241411	0.785839
ENSG00000176407	KCMF1	protein_coding	88379	3479.24	-0.267776	0.267776	0.223502	3.35288	0.00232464	3.47371	0.00191323	-0.662623	0.0928295	0.175433	0.166709	0.172155
ENSG00000182378	PLCXD1	protein_coding	27034	2415.24	-0.375827	0.375827	0.115599	-2.59636	0.0213794	-2.99571	0.00837778	-0.261984	0.549553	0.640543	0.633336	0.63802
ENSG00000215256	DHRS4-AS1	antisense_RNA	50108	407.788	0.0478122	0.0478122	0.90654
ENSG00000277654	AC087633.2	transcribed_processed_pseudogene	328805	8.82173	-2.65404	2.65404	0.0752926
ENSG00000259453	AC087286.4	sense_intronic	1662	50.4757	1.82614	1.82614	0.0198017
ENSG00000196116	TDRD7	protein_coding	84175	596.704	-0.30108	0.30108	0.287456	2.55987	0.0235074	3.03452	0.00746949
ENSG00000229010	AL161672.1	processed_pseudogene	817	0.687303	2.80036	2.80036	NA
ENSG00000228502	EEF1A1P11	processed_pseudogene	1388	929.564	-3.09149	3.09149	1.92e-20
ENSG00000268379	AC025588.1	processed_pseudogene	2688	154.521	1.61124	1.61124	3.81e-05
ENSG00000188931	CFAP126	protein_coding	3143	2.18628	-4.71633	4.71633	0.196404	-1.26116	0.309085
ENSG00000214189	ZNF788	protein_coding	44972	1927.59	0.544272	0.544272	0.00650384			2.27549	0.0529845
ENSG00000255259	ZNF123P	processed_pseudogene	1195	3.14904	-1.21817	1.21817	0.735411
ENSG00000103375	AQP8	protein_coding	13209	1.47064	3.89208	3.89208	NA	0.604609	NA	1.29494	0.308037
ENSG00000106436	MYL10	protein_coding	15971	9.22241	-0.038463	0.038463	0.986142	-0.647321	0.62933	-0.710922	0.599501
ENSG00000145087	STXBP5L	protein_coding	516689	3.72972	-1.17701	1.17701	0.705102	0.91339	0.477429	-1.98353	0.0974291	1.11322	0.115184	0.204432
ENSG00000273096	AL021707.8	sense_intronic	182	21.936	2.82409	2.82409	0.00624604
ENSG00000184560	SPEM2	protein_coding	1953	1.11345	-0.246699	0.246699	NA			-0.231541	NA
ENSG00000092439	TRPM7	protein_coding	134342	2728.12	0.107838	0.107838	0.711588	3.77898	0.000523633	6.20293	6.05e-09	-0.853079	0.0573545	0.128379	0.121225	0.126275
ENSG00000020577	SAMD4A	protein_coding	226218	769.406	0.925647	0.925647	6.11e-05	6.3669	1.75e-09	0.356983	0.804794	0.674524	0.00641715	0.0425549	0.039101	0.0396449
ENSG00000187325	TAF9B	protein_coding	9958	739.17	-0.420376	0.420376	0.241752	-0.700696	0.59715	-1.60571	0.193523
ENSG00000186026	ZNF284	protein_coding	17469	246.948	0.530074	0.530074	0.129689	-1.05793	0.402122	-0.483445	0.731268
ENSG00000239344	AC090686.1	processed_pseudogene	748	0.735193	-0.273587	0.273587	NA
ENSG00000256746	AC018410.1	antisense_RNA	1453	1.04206	3.40271	3.40271	NA
ENSG00000234460	AL772337.3	lincRNA	2195	3.81611	3.15521	3.15521	0.206148
ENSG00000119686	FLVCR2	protein_coding	84597	60.6429	0.388652	0.388652	0.561029	0.291923	0.841814	0.722036	0.593479	0.185195	0.85482	0.89055	0.888532	0.889533
ENSG00000163380	LMOD3	protein_coding	16160	3.12265	4.97419	4.97419	0.0686556			1.02844	0.430376
ENSG00000015592	STMN4	protein_coding	23097	0.971569	-2.31036	2.31036	NA			0.355708	NA
ENSG00000228278	ORM2	protein_coding	3383	0.402778	2.03661	2.03661	NA			0.0800374	NA
ENSG00000116584	ARHGEF2	protein_coding	60219	15726.5	-0.0830207	0.0830207	0.71578	-0.730867	0.579957	0.395014	0.782638	-0.895239	0.039671	0.102379	0.095853	0.0997227
ENSG00000205189	ZBTB10	protein_coding	40646	1790.27	0.623113	0.623113	0.00187602	1.14894	0.359226	4.3163	8.41e-05
ENSG00000170915	PAQR8	protein_coding	46356	143.373	-0.553852	0.553852	0.157581	0.823978	0.526812	-0.309855	0.83319
ENSG00000224040	HMGN1P4	processed_pseudogene	289	3.73556	-2.84432	2.84432	0.223716
ENSG00000164087	POC1A	protein_coding	79437	2144.92	-0.530336	0.530336	0.0165559	1.71492	0.150382	-1.3466	0.287459	0.0694529	0.615626	0.697543	0.691934	0.697254
ENSG00000157554	ERG	protein_coding	281753	2.01805	-0.870578	0.870578	0.859022	-0.693046	0.601751	-0.149826	0.921332
ENSG00000235141	COX6CP17	processed_pseudogene	184	27.0088	-0.167737	0.167737	0.879192
ENSG00000278986	AC091060.1	TEC	1765	107.247	1.69289	1.69289	0.000727459
ENSG00000186810	CXCR3	protein_coding	2601	1.33916	-1.60867	1.60867	NA
ENSG00000199683	RN7SKP185	misc_RNA	325	6.37082	2.10268	2.10268	0.322707
ENSG00000096996	IL12RB1	protein_coding	39949	22.0464	-1.73045	1.73045	0.0442252	1.7538	0.14003	-2.0576	0.0839613
ENSG00000224568	LINC01886	lincRNA	26839	6.51531	-0.306258	0.306258	0.915442
ENSG00000262202	AC007952.4	lincRNA	636	1248.28	0.985739	0.985739	6.76e-05
ENSG00000270557	AC013731.1	lincRNA	882	35.2469	0.224256	0.224256	0.852898
ENSG00000255750	AC022509.1	antisense_RNA	88901	4.15091	4.35331	4.35331	0.0801159
ENSG00000104549	SQLE	protein_coding	23786	1175.91	-0.691365	0.691365	0.00219883	-1.43558	0.238216	-2.50687	0.0308864	-0.409241	0.153851	0.250786	0.240533
ENSG00000249852	AC145676.1	TEC	2003	0.332544	1.72986	1.72986	NA
ENSG00000270513	AC113368.1	processed_pseudogene	381	0.946025	3.26967	3.26967	NA
ENSG00000054983	GALC	protein_coding	155845	417.495	-0.69584	0.69584	0.00953661			-1.92017	0.110509	0.0456066	0.895697	0.922094	0.920374	0.91993
ENSG00000266063	MIR4771-2	miRNA	73	9.29342	3.10653	3.10653	0.0455538
ENSG00000224739	AC016735.1	lincRNA	4705	7.68149	0.348863	0.348863	0.876259
ENSG00000273557	AC008781.3	sense_intronic	3063	0.847349	3.08757	3.08757	NA
ENSG00000236953	ZDHHC20-IT1	sense_intronic	897	50.7092	1.38734	1.38734	0.0218719
ENSG00000230366	DSCR9	lincRNA	13233	49.0942	0.78981	0.78981	0.304197
ENSG00000135643	KCNMB4	protein_coding	68016	98.4476	-0.606482	0.606482	0.255444	-0.983029	0.440004	-0.215593	0.885386	-1.11893	0.126196	0.218267	0.208624	0.214377
ENSG00000233442	PPP6R2P1	unprocessed_pseudogene	7746	0.343203	1.76985	1.76985	NA
ENSG00000167977	KCTD5	protein_coding	26555	3452.09	-0.881666	0.881666	3.82e-05	-0.770569	0.556962	-0.374342	0.794837	-0.785068	0.0142388	0.0601237	0.055653	0.0570499
ENSG00000259202	AC012568.1	antisense_RNA	4205	13.6591	0.294032	0.294032	0.874984
ENSG00000214889	RPS9P1	processed_pseudogene	582	3.17011	-1.50632	1.50632	0.629842
ENSG00000227043	LINC01682	lincRNA	10202	0.593366	-2.83066	2.83066	NA
ENSG00000241211	IQCJ-SCHIP1-AS1	antisense_RNA	3225	26.5161	1.13233	1.13233	0.167464
ENSG00000273768	U1	snRNA	163	3449.73	1.14508	1.14508	7.13e-06
ENSG00000273365	AL451074.6	lincRNA	728	1.78888	-0.316272	0.316272	0.944365
ENSG00000284602	AL031432.4	bidirectional_promoter_lncRNA	2189	643.899	1.63367	1.63367	1.57e-11
ENSG00000225979	AC010746.1	antisense_RNA	1347	1.01895	3.35426	3.35426	NA
ENSG00000101342	TLDC2	protein_coding	18114	1.03486	0.729874	0.729874	NA			0.589535	NA
ENSG00000241158	ADAMTS9-AS1	antisense_RNA	31435	1.175	2.40619	2.40619	NA
ENSG00000245849	RAD51-AS1	processed_transcript	8383	692.547	0.76348	0.76348	0.00522619
ENSG00000117226	GBP3	protein_coding	16228	256.463	1.56863	1.56863	2.5e-06	1.83811	0.119313	2.15874	0.0681825	-0.352546	0.266048	0.375267	0.362947
ENSG00000141750	STAC2	protein_coding	15336	19.2885	-1.76234	1.76234	0.0668422	-1.09346	0.385493	-1.45163	0.246431
ENSG00000177689	MAGEB10	protein_coding	15024	0.343203	1.76985	1.76985	NA			-0.989029	0.450325
ENSG00000217527	RPS16P5	transcribed_processed_pseudogene	403	453.443	1.87216	1.87216	7.93e-09
ENSG00000230061	TRPM2-AS	antisense_RNA	10684	30.17	-0.638405	0.638405	0.506156
ENSG00000253564	AC100823.2	processed_pseudogene	698	0.402648	-2.2631	2.2631	NA
ENSG00000188092	GPR89B	protein_coding	65128	630.324	-0.219948	0.219948	0.416817	1.13791	0.364553	1.10519	0.392753
ENSG00000064607	SUGP2	protein_coding	43135	10050.8	0.163022	0.163022	0.440897	1.91566	0.102401	2.53256	0.0290652	-0.649562	0.0192056	0.0690599	0.0640013	0.0660864
ENSG00000158458	NRG2	protein_coding	196520	744.466	0.103418	0.103418	0.767056	3.59843	0.000999835	-3.57168	0.00138358	0.639634	0.00132117	0.0257628	0.0230136	0.0229282
ENSG00000223343	AC137630.1	antisense_RNA	4939	2.99442	-3.05007	3.05007	0.331606
ENSG00000249709	ZNF564	protein_coding	26172	194.168	1.68969	1.68969	2.54e-05	0.396416	0.779807	2.45988	0.0345291
ENSG00000251664	PCDHA12	protein_coding	137042	683.445	0.495685	0.495685	0.0575521
ENSG00000269944	AP001267.4	sense_intronic	544	18.369	0.543344	0.543344	0.646653
ENSG00000053254	FOXN3	protein_coding	494278	1298.8	0.676164	0.676164	0.00087905	5.78361	5.17e-08	0.0438521	0.977545	0.637695	0.00947655	0.0493016	0.045533	0.0464822
ENSG00000255595	AC005885.1	protein_coding	243076	10.3104	0.430437	0.430437	0.819087
ENSG00000271092	TMEM56-RWDD3	protein_coding	129302	3.59428	-0.30062	0.30062	0.931722
ENSG00000230508	RPL19P21	processed_pseudogene	590	11.4625	-2.68939	2.68939	0.0492952
ENSG00000211563	MIR3065	miRNA	78	3.38924	-2.30238	2.30238	0.400072
ENSG00000275464	FP565260.1	protein_coding	23863	892.701	-0.568259	0.568259	0.0257448	-2.44217	0.0316683	-0.660821	0.627423
ENSG00000247381	PLUT	lincRNA	97922	0.236506	1.32251	1.32251	NA
ENSG00000101888	NXT2	protein_coding	8909	253.467	-0.993965	0.993965	0.00393308	-2.28634	0.0459691	-3.35042	0.00286187	-0.363942	0.5919	0.677411
ENSG00000271635	AC017002.4	processed_pseudogene	1524	0.57438	2.53797	2.53797	NA
ENSG00000229753	RPS27AP15	processed_pseudogene	465	0.236506	1.32251	1.32251	NA
ENSG00000207155	RNY1P14	misc_RNA	107	7.45863	0.300126	0.300126	0.911681
ENSG00000116991	SIPA1L2	protein_coding	163593	2749.51	0.284414	0.284414	0.135486	4.70951	1.16e-05	3.20363	0.0045188	-0.197407	0.11742	0.207283	0.198088	0.204188
ENSG00000231768	LINC01354	lincRNA	3888	1.98545	4.32239	4.32239	0.201464
ENSG00000215186	GOLGA6B	protein_coding	11656	0.354759	1.87578	1.87578	NA	0.344449	NA	0.174151	NA
ENSG00000143167	GPA33	protein_coding	113643	3.83905	0.684369	0.684369	0.808716	0.319901	0.824924
ENSG00000157423	HYDIN	protein_coding	423344	51.4584	-0.00781652	0.00781652	0.993704	2.45569	0.0306668	-0.823706	0.537537
ENSG00000277297	ATP5A1P10	processed_pseudogene	1602	11.6313	-3.01256	3.01256	0.0154794
ENSG00000265370	MIR4682	miRNA	79	5.86121	5.88706	5.88706	0.00595503
ENSG00000177885	GRB2	protein_coding	87633	5578.35	-0.396249	0.396249	0.0418177	1.90802	0.103945	-1.07587	0.40701	-0.117265	0.49601	0.593919	0.58493	0.590778
ENSG00000202265	RNU6-596P	snRNA	97	1.57375	3.9981	3.9981	NA
ENSG00000110693	SOX6	protein_coding	773142	1397.49	0.734318	0.734318	0.000125305	5.2039	1.1e-06			0.596155	0.00716169	0.043953	0.0405451	0.0413203
ENSG00000231120	BTF3P10	processed_pseudogene	494	12.2377	-3.20368	3.20368	0.0128809
ENSG00000206828	U1	snRNA	163	1702.49	0.97196	0.97196	0.00359333
ENSG00000273102	AP000569.1	lincRNA	1472	72.4982	-0.808285	0.808285	0.163107
ENSG00000260988	AC090260.1	lincRNA	1930	1.84869	-0.227924	0.227924	0.959709
ENSG00000224965	KCNC4-AS1	antisense_RNA	1153	11.7291	0.953516	0.953516	0.606229
ENSG00000283980	GNG14	protein_coding	424	14.5598	0.432896	0.432896	0.74944
ENSG00000167565	SERTAD3	protein_coding	3861	785.537	-0.347699	0.347699	0.142881			-3.34911	0.00287181
ENSG00000163328	GPR155	protein_coding	55523	71.6636	0.709415	0.709415	0.171698	0.488098	0.72622	0.478163	0.734073
ENSG00000182899	RPL35A	protein_coding	6630	21482.2	-1.65454	1.65454	6.49e-15	-9.82824	5.03e-21	-12.0082	2.88e-31	-0.762639	0.0546595	0.124339
ENSG00000276934	AC009704.2	sense_intronic	482	36.2684	1.13292	1.13292	0.355164
ENSG00000251402	FAM90A25P	unprocessed_pseudogene	3010	1.79586	0.327652	0.327652	0.947916
ENSG00000105261	OVOL3	protein_coding	2560	3.87126	0.0132469	0.0132469	0.996798	-0.634287	0.637337	0.58134	NA
ENSG00000117143	UAP1	protein_coding	38336	6039.74	-0.227485	0.227485	0.368	3.62588	0.000907109	3.29437	0.00341383	-0.468326	0.011212	0.0536161	0.0495682	0.0507417
ENSG00000156639	ZFAND3	protein_coding	335125	1542.36	-0.018735	0.018735	0.964298	4.44657	3.68e-05	-1.0196	0.435056	0.536417	0.00443926	0.0379414	0.0345145	0.0356443
ENSG00000128573	FOXP2	protein_coding	607445	87.7501	0.554662	0.554662	0.288462	2.4619	0.0302129	-1.48973	0.232747	0.51081	0.00565643	0.0411164	0.0376684	0.0384547
ENSG00000267472	AC005332.3	processed_pseudogene	675	0.354759	1.87578	1.87578	NA
ENSG00000201178	Y_RNA	misc_RNA	110	0.526361	2.42163	2.42163	NA
ENSG00000261663	AC009065.8	antisense_RNA	1331	18.5474	0.278064	0.278064	0.847979
ENSG00000207142	Y_RNA	misc_RNA	101	8.98305	0.0154549	0.0154549	0.994702
ENSG00000173890	GPR160	protein_coding	47474	34.7621	-0.152064	0.152064	0.875391	0.580273	0.670265	1.50275	0.228374
ENSG00000134070	IRAK2	protein_coding	78878	180.318	0.0722168	0.0722168	0.893426	0.533857	0.698623	2.7499	0.016576	-1.26698	0.0108039	0.0525246	0.0485661	0.0496939
ENSG00000006016	CRLF1	protein_coding	35521	103.595	-2.48863	2.48863	1.7e-08			-2.52872	0.0293314
ENSG00000166016	ABTB2	protein_coding	207020	2869.45	-0.117985	0.117985	0.685777	3.31857	0.00259995	-1.75192	0.150924	0.50455	0.003923	0.0354685	0.0321442	0.033041
ENSG00000276902	Y_RNA	misc_RNA	100	0.337874	1.74995	1.74995	NA
ENSG00000275620	FLJ16779	antisense_RNA	7637	4.837	-0.792753	0.792753	0.732339
ENSG00000150051	MKX	protein_coding	73185	1.09751	-0.237456	0.237456	NA	0.277918	NA	0.259532	NA
ENSG00000234571	AC239798.2	lincRNA	7345	3.95459	0.97272	0.97272	0.738298
ENSG00000159167	STC1	protein_coding	12892	346.537	-1.1471	1.1471	3.84e-05	-1.03976	0.410999	-2.69469	0.019175	0.156936	0.80685	0.853398	0.850976
ENSG00000260206	AC105020.2	antisense_RNA	3100	5.24721	-1.57683	1.57683	0.476046
ENSG00000172746	RPL12P13	unprocessed_pseudogene	810	7.82908	-5.57711	5.57711	0.00454967
ENSG00000260031	RPL10P14	processed_pseudogene	297	0.827772	3.07898	3.07898	NA
ENSG00000244086	RPS20P35	processed_pseudogene	356	40.2057	-2.66153	2.66153	0.00035713
ENSG00000140600	SH3GL3	protein_coding	171515	64.3305	-0.274272	0.274272	0.684063	2.13401	0.0647815	-0.106237	0.943838	0.115147	0.649779	0.726423	0.721298	0.726913
ENSG00000142731	PLK4	protein_coding	18334	1458.54	0.350345	0.350345	0.171723	1.11884	0.373244	-0.389929	0.785769	0.0736272	0.876074	0.907872	0.906209
ENSG00000206717	Y_RNA	misc_RNA	97	3.35211	-0.173429	0.173429	0.963262
ENSG00000148926	ADM	protein_coding	2717	2233.89	0.0411777	0.0411777	0.886026
ENSG00000160183	TMPRSS3	protein_coding	25009	45.8855	0.761518	0.761518	0.334108	2.79591	0.0124106	0.519843	0.711361
ENSG00000143153	ATP1B1	protein_coding	27025	2689.86	0.160668	0.160668	0.513162	1.83114	0.120893	4.25563	0.000107514	-0.972822	0.0104321	0.0514738	0.0475975	0.0485862
ENSG00000273204	AC104506.1	antisense_RNA	428	172.665	0.308198	0.308198	0.438905
ENSG00000123416	TUBA1B	protein_coding	3615	123628	-1.30184	1.30184	2.69e-15			-8.69493	8.2e-17
ENSG00000233246	AL513327.2	antisense_RNA	12893	123.266	1.37423	1.37423	0.0151612
ENSG00000129197	RPAIN	protein_coding	13235	3728.74	-0.150977	0.150977	0.537195	-2.6497	0.0185367	-7.6067	4.8e-13	0.469794	0.00923187	0.0488386	0.0450758
ENSG00000170537	TMC7	protein_coding	80008	236.454	1.01213	1.01213	0.00608232	3.88505	0.000350747	3.69119	0.000925104	0.20209	0.764341	0.819338	0.815828	0.817851
ENSG00000185250	PPIL6	protein_coding	50956	9.61637	1.21438	1.21438	0.403722	0.663567	NA	0.58277	0.673102
ENSG00000241720	AL158847.1	antisense_RNA	49432	1.00662	-3.59611	3.59611	NA
ENSG00000124191	TOX2	protein_coding	154752	176.121	0.121123	0.121123	0.839526	1.58419	0.187764	1.07384	0.408111	-0.399779	0.226122	0.334004	0.32184	0.328158
ENSG00000008118	CAMK1G	protein_coding	30221	2.08233	4.39278	4.39278	0.240183	0.649799	NA	0.953073	0.469171
ENSG00000229715	EEF1DP3	transcribed_unprocessed_pseudogene	781	17.0061	-0.833946	0.833946	0.595412
ENSG00000271131	PPIAP75	processed_pseudogene	483	0.805297	-3.27224	3.27224	NA
ENSG00000232783	FRG2FP	transcribed_unprocessed_pseudogene	1766	0.697941	0.0771592	0.0771592	NA
ENSG00000204970	PCDHA1	protein_coding	226211	17.489	-2.1716	2.1716	0.0841995
ENSG00000263904	AC015563.1	sense_intronic	3086	8.21456	0.558898	0.558898	0.788862
ENSG00000257252	AC124947.1	antisense_RNA	60601	42.7059	1.92268	1.92268	0.00173879
ENSG00000196793	ZNF239	protein_coding	18274	270.929	0.620525	0.620525	0.0362958	2.4251	0.0330069	2.50109	0.0313322
ENSG00000260995	AL512634.1	lincRNA	10252	0.500152	0.914006	0.914006	NA
ENSG00000132485	ZRANB2	protein_coding	18006	4458.14	-0.170101	0.170101	0.587404	-3.04247	0.00612315	-0.735221	0.586113	-1.23758	0.00996264	0.0506005	0.0467304
ENSG00000236849	LINC01474	lincRNA	2381	0.711619	-1.86888	1.86888	NA
ENSG00000115970	THADA	protein_coding	365210	6320.4	0.170241	0.170241	0.401942	5.20649	1.09e-06	-0.428041	0.762395	0.548043	0.108422	0.195593	0.186653	0.192205
ENSG00000223308	RN7SKP101	misc_RNA	319	4.01715	0.336161	0.336161	0.92147
ENSG00000277232	GTSE1-AS1	lincRNA	1517	169.848	-0.173497	0.173497	0.758055
ENSG00000166979	EVA1C	protein_coding	103391	473.19	0.409441	0.409441	0.197862	4.13335	0.00013433	2.72041	0.0178829	-0.213473	0.127242	0.219291	0.209823	0.215481
ENSG00000146054	TRIM7	protein_coding	11369	145.088	-2.27163	2.27163	7.48e-09	0.14297	0.923352	-5.81623	5.72e-08
ENSG00000214922	HLA-F-AS1	processed_transcript	22448	50.2656	0.943312	0.943312	0.170989
ENSG00000258871	AC004828.1	lincRNA	42545	1.30853	-3.99494	3.99494	NA
ENSG00000119711	ALDH6A1	protein_coding	27643	67.2691	-0.808919	0.808919	0.124051			0.93688	0.477518
ENSG00000227409	ZMYM4-AS1	antisense_RNA	7255	1.10279	-0.274155	0.274155	NA
ENSG00000080822	CLDND1	protein_coding	25154	2172.8	0.218502	0.218502	0.465179	0.243003	0.868769	-3.59189	0.00129502
ENSG00000196141	SPATS2L	protein_coding	176382	4699.5	-0.233539	0.233539	0.322853	2.60816	0.0207184	1.83563	0.129457
ENSG00000139173	TMEM117	protein_coding	553795	234.154	-0.124956	0.124956	0.785839	4.22595	9.29e-05	-0.688926	0.61198	0.419927	0.00349158	0.0340284	0.0306657	0.031571
ENSG00000261002	AC036103.1	antisense_RNA	18577	22.6716	2.03504	2.03504	0.0308651
ENSG00000261247	GOLGA8T	protein_coding	10418	0.354759	1.87578	1.87578	NA
ENSG00000065320	NTN1	protein_coding	222458	221.283	-1.06533	1.06533	0.00265719	1.58257	0.188301	-4.12785	0.000179898	1.1736	0.0232629	0.0769755	0.0716277	0.0746745
ENSG00000087245	MMP2	protein_coding	116991	3093.28	-0.926693	0.926693	4.38e-06	-2.21487	0.0540386	-0.845529	NA
ENSG00000229891	LINC01315	lincRNA	4836	45.7771	-1.73524	1.73524	0.00886863
ENSG00000278970	HEIH	TEC	1651	841.492	-0.683872	0.683872	0.00445078
ENSG00000054965	FAM168A	protein_coding	197702	3657.14	-0.361775	0.361775	0.0467293	5.20226	1.11e-06	0.279896	0.849367	0.313574	0.00657803	0.0427193	0.0392951	0.0397439
ENSG00000130340	SNX9	protein_coding	244690	1640.04	-0.751215	0.751215	8.33e-05	3.78521	0.000512166	-2.30316	0.0498337	1.68915	0.0133663	0.0583086	0.0539773	0.055321
ENSG00000147536	GINS4	protein_coding	15840	1854.12	0.0298587	0.0298587	0.911798	1.22238	0.326081	-1.19667	0.350316	0.0145368	0.970478	0.97897	0.978023
ENSG00000225530	SP3P	processed_pseudogene	2064	3.50324	-0.0295545	0.0295545	0.993594
ENSG00000169314	C22orf15	protein_coding	2840	2.98648	-2.30954	2.30954	0.536694	-1.60286	0.181973	0.177661	NA
ENSG00000204471	TBC1D3P4	unprocessed_pseudogene	7481	1.00662	-3.59611	3.59611	NA
ENSG00000049245	VAMP3	protein_coding	10163	2486.45	-0.788268	0.788268	1.89e-05	-3.98213	0.000242506	-3.93316	0.000383979	-1.06032	0.0159869	0.0633972	0.0588342
ENSG00000084674	APOB	protein_coding	42644	1.32149	-1.58469	1.58469	NA
ENSG00000273007	AC021205.3	antisense_RNA	2834	6.71911	1.08203	1.08203	0.605381
ENSG00000214593	AL354710.1	processed_pseudogene	245	16.118	-3.91094	3.91094	0.00159087
ENSG00000161082	CELF5	protein_coding	72373	15.8385	2.1277	2.1277	0.0438967	4.47111	3.32e-05	-1.04529	0.421854	3.3194	0.139957	0.234627
ENSG00000109321	AREG	protein_coding	9875	61.1411	0.499165	0.499165	0.399412	0.990044	0.436253	-0.947134	0.472089	3.40071	0.42899	0.534326
ENSG00000177551	NHLH2	protein_coding	7540	35.1039	-0.283164	0.283164	0.748615
ENSG00000273702	AC091271.1	lincRNA	1161	457.315	0.744131	0.744131	0.0122934
ENSG00000251347	IRF5P1	processed_pseudogene	2163	0.514805	2.36181	2.36181	NA
ENSG00000230409	TCEA1P2	processed_pseudogene	905	92.0734	-0.271655	0.271655	0.668208
ENSG00000198743	SLC5A3	protein_coding	32692	7244.16	-0.0785278	0.0785278	0.786182
ENSG00000268201	AC020915.3	sense_intronic	1050	61.8687	1.65039	1.65039	0.00742388
ENSG00000162434	JAK1	protein_coding	133275	3899.49	-0.137186	0.137186	0.55792	3.3567	0.00229383	2.51259	0.0304732	-0.437284	0.0215459	0.0735653	0.0684203	0.071019
ENSG00000104805	NUCB1	protein_coding	23322	5066.06	-1.38084	1.38084	2.54e-13	-6.65107	3.02e-10	-8.90915	1.29e-17	-0.273271	0.0880086	0.169333	0.160638
ENSG00000177595	PIDD1	protein_coding	10574	1549.28	-0.986626	0.986626	1.31e-05	-6.86415	7.55e-11			-0.864388	0.0971074	0.180566	0.171927
ENSG00000134308	YWHAQ	protein_coding	47042	8999.9	-1.58201	1.58201	4.26e-15	-7.97351	2.82e-14	-3.56312	0.00142157	-0.669694	0.353602	0.46257	0.450041	0.456392
ENSG00000229636	KRT8P21	processed_pseudogene	1490	0.343203	1.76985	1.76985	NA
ENSG00000221650	MIR1267	miRNA	77	5.3528	-0.977423	0.977423	0.628232
ENSG00000226234	KRT18P24	processed_pseudogene	1155	2.45434	1.66496	1.66496	0.658294
ENSG00000258260	AC073896.5	antisense_RNA	2311	25.6849	1.05863	1.05863	0.367339
ENSG00000070269	TMEM260	protein_coding	162252	376.389	0.251931	0.251931	0.418741	2.21541	0.0539719	-0.714417	0.597803	0.561187	0.486751	0.585701	0.576676	0.582273
ENSG00000079393	DUSP13	protein_coding	14789	7.66991	-1.41714	1.41714	0.522439	0.0299937	0.98412	0.676851	0.619066
ENSG00000283208	AC001226.2	protein_coding	137511	4.07403	-4.61186	4.61186	0.139899
ENSG00000251414	AC138956.2	antisense_RNA	1962	7.64189	0.0734647	0.0734647	0.975074
ENSG00000158055	GRHL3	protein_coding	45160	9.79994	-0.341886	0.341886	0.862848	0.381142	NA	-3.44792	0.00208888
ENSG00000225180	PVALEF	protein_coding	17657	0.236506	1.32251	1.32251	NA			-1.42886	0.254917
ENSG00000237307	SRRM1P3	processed_pseudogene	9288	9.66204	-0.148638	0.148638	0.951882
ENSG00000205549	C9orf92	protein_coding	72378	1.99123	0.611575	0.611575	0.881756	1.11194	0.3766	0.381457	0.790934
ENSG00000131386	GALNT15	protein_coding	57343	4.55588	1.1842	1.1842	0.702477	0.646132	NA	-0.282557	0.847788
ENSG00000234019	AL591212.1	lincRNA	1148	17.0387	-0.56034	0.56034	0.6903
ENSG00000267262	AC011444.2	antisense_RNA	9166	4.33818	-0.311038	0.311038	0.931049
ENSG00000182224	CYB5D1	protein_coding	4536	363.699	-0.206243	0.206243	0.585116			-5.2069	1.43e-06
ENSG00000206625	RNU6-1	snRNA	106	3.30067	0.0980196	0.0980196	0.978854
ENSG00000224383	PRR29	protein_coding	5953	14.8029	-2.28913	2.28913	0.0527925			-0.694901	0.608657
ENSG00000269405	NXF2	protein_coding	79558	2.18982	-4.71848	4.71848	0.194073	-1.72868	0.146676	-0.816972	0.541199
ENSG00000171119	NRTN	protein_coding	4522	43.9822	-2.10241	2.10241	0.00109366			-3.08747	0.00641797
ENSG00000255276	RRM1-AS1	antisense_RNA	1141	1.00662	-3.59611	3.59611	NA
ENSG00000204588	LINC01123	lincRNA	9077	17.584	-1.91827	1.91827	0.0670711
ENSG00000270477	AL033523.1	processed_pseudogene	152	1.1639	3.54893	3.54893	NA
ENSG00000157343	ARMC12	protein_coding	12047	22.7847	-0.079121	0.079121	0.95772	-0.682183	0.608664	0.187014	0.900738
ENSG00000005189	REXO5	protein_coding	43239	1468.01	0.460106	0.460106	0.0361285	1.35748	0.268863	0.882798	0.505752	-0.495068	0.0382919	0.100328	0.0939489	0.0977167
ENSG00000229932	YWHAZP3	processed_pseudogene	737	79.1711	-2.1363	2.1363	0.000157818
ENSG00000207550	MIR99B	miRNA	69	28.4229	0.542258	0.542258	0.563372
ENSG00000152465	NMT2	protein_coding	66109	794.989	-0.128826	0.128826	0.699549	1.25025	0.313889	3.98898	0.000310009	-0.748431	0.0619193	0.134358	0.12697	0.131852
ENSG00000274943	AC079684.1	sense_intronic	436	76.083	0.949971	0.949971	0.096147
ENSG00000249425	LINC02477	lincRNA	47563	1.02961	3.36925	3.36925	NA
ENSG00000207578	MIR583	miRNA	74	1.35833	-2.87244	2.87244	NA
ENSG00000254506	AP003080.1	transcribed_processed_pseudogene	10861	0.770245	-1.89228	1.89228	NA
ENSG00000114757	PEX5L	protein_coding	242095	36.3595	0.0574372	0.0574372	0.954739	1.04502	0.408262	-1.98774	0.0966644	0.958805	0.360265	0.469393
ENSG00000180662	RPL21P8	processed_pseudogene	534	0.973363	-2.30222	2.30222	NA
ENSG00000251087	ALG1L3P	unprocessed_pseudogene	7058	2.19961	2.19664	2.19664	0.527146
ENSG00000274267	HIST1H3B	protein_coding	410	23970.6	-0.275488	0.275488	0.390921
ENSG00000197780	TAF13	protein_coding	13516	995.884	0.172574	0.172574	0.633812	-0.327614	0.820605	2.44079	0.0360569
ENSG00000200135	Y_RNA	misc_RNA	112	6.8933	2.99599	2.99599	0.114527
ENSG00000119471	HSDL2	protein_coding	92473	1835.22	-0.655278	0.655278	0.00942921	2.12844	0.0655546	3.85867	0.000505274	-0.852727	0.0121731	0.0558509	0.0516932	0.0527005
ENSG00000250526	CCT6P2	processed_pseudogene	1592	29.1544	-2.52931	2.52931	0.00205909
ENSG00000144230	GPR17	protein_coding	6775	15.0188	-1.45387	1.45387	0.225954
ENSG00000279923	AC022417.1	TEC	1302	54.2698	0.939888	0.939888	0.174084
ENSG00000099968	BCL2L13	protein_coding	102000	2303.84	-0.527096	0.527096	0.00584029	5.60176	1.4e-07	1.9349	0.107341	0.114375	0.676001	0.748078	0.742944	0.747821
ENSG00000250546	AC079160.1	processed_transcript	496976	97.0974	-0.100065	0.100065	0.880767
ENSG00000252854	RN7SKP5	misc_RNA	271	0.999374	3.34494	3.34494	NA
ENSG00000254141	AC103853.2	sense_intronic	9040	204.999	2.18103	2.18103	1.76e-09
ENSG00000015520	NPC1L1	protein_coding	28780	7.22047	1.45177	1.45177	0.495776	-0.357551	0.802568	-0.308288	0.834306
ENSG00000176182	MYPOP	protein_coding	12584	276.914	-1.04942	1.04942	0.00259361	-0.779074	0.552288	-2.95251	0.00952126	0.52514	0.416118	0.522526	0.510908
ENSG00000256824	AP000721.2	antisense_RNA	67683	1.14342	-2.60858	2.60858	NA
ENSG00000211956	IGHV4-34	IG_V_gene	482	1.39682	3.82674	3.82674	NA
ENSG00000149929	HIRIP3	protein_coding	4115	1306.14	-0.38581	0.38581	0.0863553			-5.81845	5.65e-08
ENSG00000266421	MIR4451	miRNA	65	8.35221	-0.140417	0.140417	0.942004
ENSG00000203489	HMGB1P39	processed_pseudogene	879	1.30411	-0.692788	0.692788	NA
ENSG00000123552	USP45	protein_coding	89349	717.972	0.576012	0.576012	0.00895165	1.86733	0.11279	4.12641	0.000180773	-0.886753	0.0186341	0.0679463	0.0629341	0.0649015
ENSG00000223720	AL109659.1	lincRNA	33885	1.02428	3.36153	3.36153	NA
ENSG00000099866	MADCAM1	protein_coding	16166	15.764	2.1702	2.1702	0.0433796	0.450957	NA	-0.461461	0.743396
ENSG00000147874	HAUS6	protein_coding	49976	5652.56	0.319365	0.319365	0.227464	2.40791	0.0344517	4.11809	0.000186767	-0.640607	0.0796412	0.157935	0.14977	0.154748
ENSG00000240996	AL157400.4	lincRNA	3633	32.8092	0.085263	0.085263	0.954236
ENSG00000143409	MINDY1	protein_coding	12289	687.135	-0.0505965	0.0505965	0.889222	-0.048249	0.973955	0.740041	0.583084	-0.832044	0.0451139	0.110241	0.103578
ENSG00000132522	GPS2	protein_coding	4240	191.604	-0.776945	0.776945	0.0372104			-8.76008	4.68e-17	0.274243	0.00506363	0.0397772
ENSG00000150175	FRMPD2B	unprocessed_pseudogene	23704	0.998968	2.14847	2.14847	NA
ENSG00000183397	C19orf71	protein_coding	4876	15.784	-0.614472	0.614472	0.740174	-1.50396	0.214024
ENSG00000254340	AC022784.7	antisense_RNA	4011	6.35187	0.617669	0.617669	0.812812
ENSG00000261838	AC092718.6	antisense_RNA	6744	0.847349	3.08757	3.08757	NA
ENSG00000235151	AC131097.4	lincRNA	656	1.52843	3.93961	3.93961	NA
ENSG00000135248	FAM71F1	protein_coding	22682	27.2037	0.807356	0.807356	0.432454	0.549646	0.689039	1.90608	0.11349
ENSG00000230550	ERLNC1	antisense_RNA	1601	4.20694	0.746116	0.746116	0.787336
ENSG00000135842	FAM129A	protein_coding	183826	5033.66	-0.310061	0.310061	0.151782	4.58697	2e-05	2.26051	0.0547919	-0.220369	0.00321998	0.0334592	0.0301697	0.0309758
ENSG00000270182	AC004080.4	sense_intronic	632	2.0355	-4.63153	4.63153	0.27475
ENSG00000226752	CUTALP	transcribed_unitary_pseudogene	29557	1648.15	0.570492	0.570492	0.00213542
ENSG00000229828	PDE4DIPP1	unprocessed_pseudogene	13285	1.9754	-0.586012	0.586012	0.891474
ENSG00000257243	AC020612.1	processed_pseudogene	540	39.2315	1.67669	1.67669	0.021618
ENSG00000197852	FAM212B	protein_coding	58794	1737.5	0.318534	0.318534	0.120161			1.49808	0.229937
ENSG00000107249	GLIS3	protein_coding	524265	5819.24	0.785956	0.785956	4.88e-05	6.19342	4.96e-09	-1.14787	0.373095	1.09184	0.0795634	0.15786	0.149716	0.154658
ENSG00000269899	AC025857.2	sense_intronic	237	26.9596	1.94034	1.94034	0.0452059
ENSG00000112902	SEMA5A	protein_coding	511049	470.973	2.58168	2.58168	5.17e-25	14.8143	3.8e-46	1.23018	0.335314	1.94914	0.382026	0.490493	0.478658	0.484835
ENSG00000271414	AC093107.2	processed_pseudogene	444	60.6329	1.08238	1.08238	0.181857
ENSG00000169084	DHRSX	protein_coding	283289	359.382	-1.2186	1.2186	2.17e-05	1.63682	0.172184	-4.07651	0.000219896	1.34973	0.0487815	0.116113	0.109162	0.113792
ENSG00000036448	MYOM2	protein_coding	120512	7.71018	0.36962	0.36962	0.869003	-0.817667	0.530211	-2.38241	0.0413576
ENSG00000218233	NEPNP	unitary_pseudogene	11381	0.332544	1.72986	1.72986	NA
ENSG00000199755	Y_RNA	misc_RNA	108	1.04416	-0.384248	0.384248	NA
ENSG00000131484	AC091132.1	lincRNA	747	10.6918	-0.360759	0.360759	0.8677
ENSG00000215769	ARHGAP27P1-BPTFP1-KPNA2P3	processed_transcript	32044	79.7076	-0.723904	0.723904	0.133097
ENSG00000245526	LINC00461	lincRNA	183495	1013.49	1.19834	1.19834	5.13e-07
ENSG00000183166	CALN1	protein_coding	667660	1.09451	3.46188	3.46188	NA	-0.157669	0.91558	-0.657917	0.629223	-0.0247584	0.97949	0.985582
ENSG00000105738	SIPA1L3	protein_coding	301144	4319.34	0.000663227	0.000663227	0.998638	2.10925	0.0684441	0.46008	0.744232	-0.247735	0.000744238	0.0230189	0.0203449	0.0199211
ENSG00000179774	ATOH7	protein_coding	1479	18.6853	1.8361	1.8361	0.109352
ENSG00000174231	PRPF8	protein_coding	34253	24750.5	-1.13782	1.13782	3.34e-12	-8.33307	1.67e-15	-10.2871	3.29e-23	-0.251253	0.00827901	0.0468112	0.0431808	0.0440029
ENSG00000248554	AC114956.2	antisense_RNA	10753	13.237	1.91229	1.91229	0.150296
ENSG00000229637	PRAC2	protein_coding	1590	10.4662	0.843038	0.843038	0.672664			-0.756074	0.573775
ENSG00000188026	RILPL1	protein_coding	63664	1161.42	0.156176	0.156176	0.547558	0.143088	0.923329	0.0386725	0.980392
ENSG00000135596	MICAL1	protein_coding	21906	1832.06	-0.502582	0.502582	0.00890298	-5.28925	7.14e-07			-0.787256	0.0410119	0.104402	0.0978028
ENSG00000108175	ZMIZ1	protein_coding	247493	8868.28	0.277996	0.277996	0.235806	3.28322	0.00291644	2.21766	0.0602325	-0.259934	0.0027456	0.0317174	0.0284695	0.0290034
ENSG00000269845	AC092364.2	transcribed_processed_pseudogene	2691	1.64819	-1.36114	1.36114	NA
ENSG00000280116	AC231657.2	unprocessed_pseudogene	2109	14.4874	0.187639	0.187639	0.910604
ENSG00000248424	OR51K1P	unitary_pseudogene	949	849.027	2.43328	2.43328	1.61e-17
ENSG00000151883	PARP8	protein_coding	180623	1931.4	1.09055	1.09055	3.23e-07	6.30628	2.54e-09	5.38448	5.88e-07	-0.0107915	0.93901	0.954852	0.953971	0.953096
ENSG00000260650	AC010542.1	antisense_RNA	733	0.662781	1.25257	1.25257	NA
ENSG00000264058	AC073508.2	protein_coding	37785	2.81563	0.562716	0.562716	0.865684
ENSG00000242889	RN7SL449P	misc_RNA	285	46.4079	2.55539	2.55539	9.16e-05
ENSG00000226007	BX005266.2	lincRNA	2387	89.4079	0.0232429	0.0232429	0.972604
ENSG00000263755	RN7SL498P	misc_RNA	297	33.2232	3.85053	3.85053	6.62e-06
ENSG00000247213	LINC01498	antisense_RNA	58455	12.5108	0.777506	0.777506	0.634154
ENSG00000273492	AP000229.1	lincRNA	46510	3.03778	0.618343	0.618343	0.858784
ENSG00000228451	SDAD1P1	transcribed_processed_pseudogene	3694	59.2179	-0.294259	0.294259	0.685163
ENSG00000219932	RPL12P8	processed_pseudogene	579	10.372	-3.37999	3.37999	0.0237097
ENSG00000211882	TRAJ7	TR_J_gene	58	0.603973	-2.85406	2.85406	NA
ENSG00000109436	TBC1D9	protein_coding	135355	1396.03	0.356274	0.356274	0.0998537	6.3779	1.64e-09	5.04175	3.23e-06	-0.279735	0.0096484	0.0498473	0.046041	0.0469706
ENSG00000247925	AL139807.1	antisense_RNA	85647	0.402778	2.03661	2.03661	NA
ENSG00000278818	Metazoa_SRP	misc_RNA	331	63.818	2.13386	2.13386	5.65e-05
ENSG00000109606	DHX15	protein_coding	67109	16180.3	-0.155505	0.155505	0.508742	0.295608	0.839379	-0.173089	0.908349	-0.409559	0.0665556	0.140588	0.132893	0.137779
ENSG00000271443	AC011247.3	transcribed_processed_pseudogene	991	0.337874	1.74995	1.74995	NA
ENSG00000172322	CLEC12A	protein_coding	44378	0.988944	-3.57188	3.57188	NA			-1.12479	0.383209
ENSG00000158258	CLSTN2	protein_coding	642212	13.8292	1.53865	1.53865	0.217239	2.07141	0.0741071	-1.48538	0.234095	1.71968	0.289956	0.400836
ENSG00000255434	AP001922.6	sense_intronic	1126	0.791155	-3.24833	3.24833	NA
ENSG00000100321	SYNGR1	protein_coding	35663	574.32	-1.35525	1.35525	5.86e-08	-3.1247	0.00479978	-1.58553	0.200073	-1.11577	0.0276084	0.0834745	0.0780432	0.081007
ENSG00000241912	AC078788.2	lincRNA	731	4.66449	-0.0912867	0.0912867	0.978221
ENSG00000273143	AL355512.1	lincRNA	67364	181.46	1.3028	1.3028	0.000832467
ENSG00000122432	SPATA1	protein_coding	59894	32.6713	0.498907	0.498907	0.610046	-0.797341	NA	0.857367	0.518641
ENSG00000119777	TMEM214	protein_coding	8785	4694.74	-0.529207	0.529207	0.0032282	-6.03694	1.24e-08	-5.88862	3.78e-08	-0.671209	0.0440603	0.108788
ENSG00000271101	AC005181.1	processed_pseudogene	1590	0.436178	-2.42903	2.42903	NA
ENSG00000237008	LAPTM4BP1	processed_pseudogene	978	1.35334	-4.0255	4.0255	NA
ENSG00000262952	AC139099.3	lincRNA	9194	5.14597	1.75506	1.75506	0.403722
ENSG00000138134	STAMBPL1	protein_coding	95419	2130.3	0.319436	0.319436	0.205215			3.60297	0.00124771	-0.460845	0.191658	0.296109	0.284323	0.290722
ENSG00000227751	AC004824.1	antisense_RNA	622	1.38806	-4.0608	4.0608	NA
ENSG00000225392	AC016700.1	processed_pseudogene	311	31.4091	-1.90092	1.90092	0.0364695
ENSG00000223401	BCL6-AS1	protein_coding		15.9641	1.68933	1.68933	0.14014
ENSG00000133678	TMEM254	protein_coding	13911	455.943	-0.592624	0.592624	0.0396374	-0.661185	0.621116	-1.42259	0.257349	-0.493744	0.354131	0.463102	0.450614
ENSG00000264402	MIR548AL	miRNA	96	2.64123	0.270932	0.270932	0.94452
ENSG00000207379	Y_RNA	misc_RNA	106	3.52161	0.998453	0.998453	0.746852
ENSG00000148303	RPL7A	protein_coding	3212	58050.2	-1.76455	1.76455	1.53e-22	-10.9722	8.24e-26	-10.6827	5.96e-25	-0.622966	0.0152744	0.0623278
ENSG00000252223	RNU6-1049P	snRNA	106	4.7853	3.66316	3.66316	0.0928947
ENSG00000011638	TMEM159	protein_coding	22239	87.6671	0.447281	0.447281	0.410476	2.92912	0.00852065	-0.30432	0.836052	1.04287	0.265833	0.375135	0.362778
ENSG00000175115	PACS1	protein_coding	174384	1989.97	-0.0519375	0.0519375	0.870195	1.37425	0.261795	-0.329654	0.822173	-0.247622	0.390756	0.49868	0.487182	0.493526
ENSG00000146282	RARS2	protein_coding	75625	1179.01	-0.264066	0.264066	0.324389	0.936946	0.464465	3.89027	0.000449923	-1.23375	0.0173535	0.0659105	0.0611199	0.0628399
ENSG00000143756	FBXO28	protein_coding	47960	2668.4	0.0270211	0.0270211	0.932433	2.05417	0.0769392	4.68635	1.7e-05	-1.02589	0.0135568	0.0586286	0.0542625	0.0556655
ENSG00000008282	SYPL1	protein_coding	22073	1570.87	-0.901018	0.901018	0.000449947	-2.42711	0.0328581	-0.128919	0.932822	-1.13576	0.00997887	0.0506189	0.0467435
ENSG00000248795	AC098859.1	processed_pseudogene	1237	24.9886	-1.70926	1.70926	0.0955686
ENSG00000257987	TEX49	protein_coding	38351	1.47239	3.90459	3.90459	NA	-0.461404	0.74154	0.926581	0.482872
ENSG00000232690	HSPE1P9	unprocessed_pseudogene	626	7.40483	-3.15773	3.15773	0.0542633
ENSG00000196912	ANKRD36B	protein_coding	97302	612.493	0.186797	0.186797	0.489143	1.05159	0.405354	-0.586603	0.670978
ENSG00000173914	RBM4B	protein_coding	12923	1521.6	0.080461	0.080461	0.751175			-3.53825	0.00154487	-0.0965876	0.592691	0.677823	0.671405
ENSG00000276581	SPATA31A5	protein_coding	6276	0.332544	1.72986	1.72986	NA			0.174151	NA
ENSG00000260451	GEMIN8P2	processed_pseudogene	1023	0.509476	2.34801	2.34801	NA
ENSG00000247473	CARS-AS1	antisense_RNA	12251	6.67661	-2.34013	2.34013	0.334439
ENSG00000257681	AC025265.1	antisense_RNA	22543	60.3723	0.945359	0.945359	0.140985
ENSG00000184612	RPL7P26	processed_pseudogene	753	170.917	-2.37748	2.37748	7.77e-06
ENSG00000281103	TRG-AS1	antisense_RNA	37227	10.9825	0.859273	0.859273	0.587404
ENSG00000249448	MTCO1P24	processed_pseudogene	1557	0.364061	-0.259656	0.259656	NA
ENSG00000108465	CDK5RAP3	protein_coding	13964	331.211	0.529596	0.529596	0.0690789	-6.45001	1.05e-09	-0.77934	0.56027
ENSG00000240288	GHRLOS	antisense_RNA	7695	455.523	0.428957	0.428957	0.17282
ENSG00000080608	PUM3	protein_coding	123772	8647.92	0.0932131	0.0932131	0.78462			0.927347	0.48256	-0.307888	0.00808279	0.0465454	0.0429617	0.0438817
ENSG00000230666	CEACAM22P	transcribed_unprocessed_pseudogene	83763	17.9142	2.86092	2.86092	0.0413966
ENSG00000186417	GLDN	protein_coding	66384	17.9765	-0.00804554	0.00804554	0.995753	0.269391	0.85459	-1.46097	0.242939
ENSG00000250268	ALG1L14P	unprocessed_pseudogene	3973	1.29237	-0.664319	0.664319	NA
ENSG00000173213	TUBB8P12	transcribed_unprocessed_pseudogene	2167	44.6775	-1.77791	1.77791	0.00638577			-1.64621	0.181276
ENSG00000088833	NSFL1C	protein_coding	31680	8753.82	-0.210172	0.210172	0.286996	1.15117	0.358149	-5.27115	1.04e-06	-0.24162	0.195491	0.30102	0.28908	0.295319
ENSG00000185728	YTHDF3	protein_coding	44233	4599.36	0.172878	0.172878	0.487204	4.75538	9.41e-06	0.937002	0.477518	0.15411	0.547876	0.638992	0.631863	0.636563
ENSG00000255520	AC090589.2	antisense_RNA	7697	7.37787	-0.267632	0.267632	0.906859
ENSG00000012504	NR1H4	protein_coding	90705	1.15806	2.30711	2.30711	NA	-0.51971	0.707465	0.835734	0.53066
ENSG00000143578	CREB3L4	protein_coding	6829	679.803	-0.605649	0.605649	0.00945365	-6.02609	1.32e-08	-6.59019	5.42e-10	-1.04004	0.0327531	0.0916039
ENSG00000189001	SBSN	protein_coding	4984	11.5341	0.0268983	0.0268983	0.987197	-0.160232	0.914238
ENSG00000253116	AC027698.1	lincRNA	14852	0.504146	2.33411	2.33411	NA
ENSG00000225511	LINC00475	lincRNA	18816	125.391	-0.00588691	0.00588691	0.99285
ENSG00000132768	DPH2	protein_coding	3369	5503.31	-0.924105	0.924105	1.79e-06			-7.56363	6.57e-13
ENSG00000225192	ZNF33BP1	processed_pseudogene	1833	2.40034	1.15078	1.15078	0.774151
ENSG00000183831	ANKRD45	protein_coding	60301	70.234	-1.31281	1.31281	0.0212884	0.965741	0.448786	-0.9245	0.483589	0.417624	0.468459	0.569562	0.560197	0.566136
ENSG00000274191	AC026333.4	lincRNA	543	29.5153	1.23653	1.23653	0.15141
ENSG00000277597	AC130343.2	antisense_RNA	425	35.3645	-0.00116475	0.00116475	0.999223
ENSG00000226086	EIF3LP3	processed_pseudogene	821	29.8114	-3.65248	3.65248	6.98e-06
ENSG00000117151	CTBS	protein_coding	24874	329.195	0.436068	0.436068	0.206097			1.52129	0.221871	-0.972252	0.0264502	0.0816064	0.0762126
ENSG00000256050	AL583722.1	lincRNA	3786	71.2928	0.42274	0.42274	0.466745
ENSG00000228594	FNDC10	protein_coding	2084	152.166	-2.40931	2.40931	2.63e-08
ENSG00000171204	TMEM126B	protein_coding	7966	861.391	-0.353387	0.353387	0.222687	-0.987175	0.437647	-3.19436	0.00465106	-0.21859	0.53822	0.630121
ENSG00000254687	AC009646.2	antisense_RNA	65112	1.79778	-4.43338	4.43338	0.265062
ENSG00000275339	Z99129.1	processed_pseudogene	254	1.03801	2.10623	2.10623	NA
ENSG00000203791	EEF1AKMT2	protein_coding	43721	226.962	0.164545	0.164545	0.677018			0.247259	0.867983
ENSG00000224354	MTND2P5	processed_pseudogene	1005	0.354759	1.87578	1.87578	NA
ENSG00000249604	AC096564.2	antisense_RNA	5224	5.96791	5.91186	5.91186	0.00506152
ENSG00000240634	AC145285.1	processed_pseudogene	693	7.69584	-2.49709	2.49709	0.152073
ENSG00000161847	RAVER1	protein_coding	17428	5116.95	-0.602351	0.602351	0.0112905	-2.80324	0.0121615	-1.62552	0.187301	-0.931905	0.0783918	0.15658	0.148537
ENSG00000047579	DTNBP1	protein_coding	140257	758.122	-0.144198	0.144198	0.597894	3.09428	0.00525198	1.58294	0.200936	-0.207581	0.444607	0.547931	0.537129	0.542758
ENSG00000137547	MRPL15	protein_coding	12691	2765.08	-1.59863	1.59863	1.21e-16	-4.25521	8.23e-05	-8.75046	5.08e-17	0.246008	0.0643822	0.137796	0.130167
ENSG00000165030	NFIL3	protein_coding	14817	322.588	0.000699363	0.000699363	0.998868	1.91662	0.102221
ENSG00000225513	AL158824.1	processed_pseudogene	449	30.771	1.55774	1.55774	0.119297
ENSG00000182366	FAM87A	lincRNA	7243	2.29312	2.68213	2.68213	0.405161
ENSG00000257065	AL049844.1	protein_coding	37525	3.30715	4.0364	4.0364	0.124172
ENSG00000205981	DNAJC19	protein_coding	6065	959.987	-0.534617	0.534617	0.0255858	-5.01253	2.84e-06	-6.91963	6.21e-11
ENSG00000226259	GTF2H2B	transcribed_unprocessed_pseudogene	32663	328.474	0.0608384	0.0608384	0.901762
ENSG00000254821	AL136309.4	antisense_RNA	10630	15.6369	0.174077	0.174077	0.922353
ENSG00000077157	PPP1R12B	protein_coding	244007	3600.53	0.643981	0.643981	0.000587537	4.50681	2.84e-05	3.06408	0.00687103	-0.308934	0.0089964	0.0483622	0.0446397	0.045487
ENSG00000251186	AC105345.2	antisense_RNA	1532	0.593366	-2.83066	2.83066	NA
ENSG00000280025	AL008638.6	lincRNA	4253	1.50178	3.91567	3.91567	NA
ENSG00000279851	CR382287.2	lincRNA	6756	87.9706	-0.0504702	0.0504702	0.941678
ENSG00000212429	RNU11-6P	snRNA	132	0.504146	2.33411	2.33411	NA
ENSG00000257548	AC078929.1	antisense_RNA	30016	6.70332	-1.04455	1.04455	0.682812
ENSG00000222267	RNU6-892P	snRNA	98	1.74588	1.52269	1.52269	0.699288
ENSG00000163468	CCT3	protein_coding	58905	31865.1	-1.80112	1.80112	4.27e-23	-9.40564	2.21e-19
ENSG00000174173	TRMT10C	protein_coding	4584	2503.16	-0.525386	0.525386	0.0355548			-2.70509	0.0186466
ENSG00000058272	PPP1R12A	protein_coding	161897	4353.8	0.4212	0.4212	0.162957	3.39352	0.00203191	4.58779	2.64e-05	-0.618411	0.0959791	0.179101	0.170541	0.175893
ENSG00000183426	NPIPA1	protein_coding	29258	333.023	-1.17422	1.17422	9.41e-05	-3.94328	0.000280723			-0.62043	0.235615	0.34375	0.331497	0.337908
ENSG00000141098	GFOD2	protein_coding	44890	1975	0.0356423	0.0356423	0.904786	2.31043	0.0435356	1.20616	0.346577	-0.338431	0.150594	0.247246	0.237106	0.242935
ENSG00000233766	AC098617.1	antisense_RNA	197986	0.814858	1.67326	1.67326	NA
ENSG00000223126	RN7SKP263	misc_RNA	308	1.20121	3.59274	3.59274	NA
ENSG00000188277	C15orf62	protein_coding	2369	81.9755	-0.787968	0.787968	0.115026
ENSG00000143643	TTC13	protein_coding	72632	501.973	-1.06279	1.06279	2.07e-05	1.05838	0.401879	-2.72488	0.0176894	0.162316	0.520566	0.614288	0.606381	0.611439
ENSG00000280286	FRG1KP	unprocessed_pseudogene	5697	35.5846	0.0181692	0.0181692	0.985275
ENSG00000170088	TMEM192	protein_coding	137941	590.219	0.200066	0.200066	0.520612	2.51397	0.0264312	0.549327	NA	-0.762489	0.270875	0.380504	0.368009	0.374644
ENSG00000265432	MIR4308	miRNA	80	1.29282	3.69966	3.69966	NA
ENSG00000146192	FGD2	protein_coding	23424	1.7738	4.17284	4.17284	0.36342	1.1422	0.362438
ENSG00000256884	AC084880.4	antisense_RNA	2419	0.872355	-3.41444	3.41444	NA
ENSG00000266405	CBX3P2	transcribed_processed_pseudogene	3225	164.895	0.588625	0.588625	0.116539
ENSG00000136146	MED4	protein_coding	41808	1116.68	-0.345475	0.345475	0.148445			3.04036	0.00734561	-0.798093	0.0178947	0.0666831	0.0617874	0.063547
ENSG00000155307	SAMSN1	protein_coding	173593	1.16434	2.38989	2.38989	NA	1.20723	0.333163	-2.1212	0.0736812
ENSG00000159685	CHCHD6	protein_coding	256186	1542.65	-0.805754	0.805754	0.000620544	1.06735	0.397741	-0.41559	0.769748	-0.317141	0.00626398	0.0423197	0.038877	0.0395821
ENSG00000232467	TMA16P2	processed_pseudogene	600	0.750337	-0.105222	0.105222	NA
ENSG00000263762	MIR4286	miRNA	92	1.30853	-3.99494	3.99494	NA
ENSG00000233903	Z83851.1	lincRNA	697	39.6928	0.451233	0.451233	0.575167
ENSG00000279330	AJ003147.3	TEC	2198	16.9524	2.14238	2.14238	0.0896605
ENSG00000207802	MIR646	miRNA	93	2.38823	4.5905	4.5905	0.137805
ENSG00000232287	SLC6A1-AS1	antisense_RNA	13126	1.50101	-1.83578	1.83578	NA
ENSG00000256341	AP006333.1	antisense_RNA	938	60.5045	-0.208679	0.208679	0.804508
ENSG00000112282	MED23	protein_coding	54263	1505.21	0.119583	0.119583	0.702365			0.15982	0.916242	1.15867	0.0427707	0.106921	0.100293	0.104616
ENSG00000163644	PPM1K	protein_coding	27149	355.694	0.462401	0.462401	0.101504	0.55322	0.686585	0.232765	0.876246	-0.209807	0.71457	0.7793	0.77473	0.779131
ENSG00000249069	LINC01033	lincRNA	94181	12.2067	-1.48687	1.48687	0.224827
ENSG00000130338	TULP4	protein_coding	279592	1991.39	0.0601791	0.0601791	0.819909	4.55216	2.32e-05			0.582544	0.0267604	0.0822339	0.0768037	0.0795603
ENSG00000223621	AK4P4	processed_pseudogene	645	7.63894	2.92601	2.92601	0.0772629
ENSG00000258443	AC005225.1	sense_intronic	3415	0.83136	3.06152	3.06152	NA
ENSG00000233316	DSCR10	sense_intronic	2488	5.57612	-0.14224	0.14224	0.964298
ENSG00000276529	AP001505.2	lincRNA	442	205.105	-0.389967	0.389967	0.371371
ENSG00000155367	PPM1J	protein_coding	5483	47.5376	-0.260657	0.260657	0.738827	-2.25305	0.0496207
ENSG00000279384	AC080188.3	TEC	747	39.5072	1.35759	1.35759	0.035997
ENSG00000224470	ATXN1L	protein_coding	39277	5264.57	0.442718	0.442718	0.0193856
ENSG00000237158	AL353718.1	processed_pseudogene	516	0.504146	2.33411	2.33411	NA
ENSG00000189042	ZNF567	protein_coding	40089	556.553	0.852329	0.852329	0.00494118	3.17948	0.00405099	4.21356	0.000127575
ENSG00000257376	AC079601.2	processed_pseudogene	1692	6.39687	-0.0175073	0.0175073	0.993707
ENSG00000219451	RPL23P8	processed_pseudogene	427	261.774	-3.75538	3.75538	1.92e-21
ENSG00000273691	AC087284.1	sense_intronic	1048	43.231	1.1571	1.1571	0.0641913
ENSG00000168826	ZBTB49	protein_coding	31535	690.477	0.3873	0.3873	0.119919	5.37646	4.58e-07	4.4274	5.27e-05	-0.384802	0.205776	0.311963	0.299921	0.306047
ENSG00000167378	IRGQ	protein_coding	11766	2968	0.142266	0.142266	0.591843			-1.1688	0.362907
ENSG00000175793	SFN	protein_coding	1319	53.8595	-1.00187	1.00187	0.0934783
ENSG00000169499	PLEKHA2	protein_coding	72674	403.341	0.165222	0.165222	0.65823	1.62655	0.175177	2.6338	0.0225417	-0.512847	0.254869	0.364121	0.351701	0.358435
ENSG00000234796	AC113607.1	antisense_RNA	10198	0.805297	-3.27224	3.27224	NA
ENSG00000070010	UFD1	protein_coding	29305	5975.66	-0.174409	0.174409	0.431139	-2.48243	0.0286777	-4.12729	0.000180142	-0.329044	0.00025212	0.0184314	0.0163129	0.0163891
ENSG00000229855	AC008568.1	lincRNA	157694	0.354759	1.87578	1.87578	NA
ENSG00000197894	ADH5	protein_coding	17823	4485.61	-1.2627	1.2627	7.53e-11	-8.48289	5.1e-16	-4.16129	0.00015746
ENSG00000168143	FAM83B	protein_coding	95251	60.001	2.51049	2.51049	0.000883454	3.76595	0.000549307	3.33363	0.00301732	0.519721	0.502293	0.598855	0.590401	0.596138
ENSG00000226856	AC093901.1	lincRNA	54258	8.60703	0.613627	0.613627	0.803766
ENSG00000185010	F8	protein_coding	191152	73.9001	-0.674994	0.674994	0.219464	0.37603	0.791818	-0.118709	0.93821	-0.515295	0.0630794	0.135893	0.128359	0.133341
ENSG00000279401	AL133383.2	TEC	2335	0.343203	1.76985	1.76985	NA
ENSG00000279668	AC024610.2	lincRNA	251372	0.593366	-2.83066	2.83066	NA
ENSG00000265396	MIR3128	miRNA	65	9.00708	1.03669	1.03669	0.531185
ENSG00000107672	NSMCE4A	protein_coding	18129	3045.06	-0.672109	0.672109	0.000539633	-5.10113	1.84e-06	-3.58129	0.00134176	-1.33352	0.0385778	0.100669	0.0942629
ENSG00000231189	AC013448.1	lincRNA	5838	0.514805	2.36181	2.36181	NA
ENSG00000224321	RPL12P14	processed_pseudogene	489	18.7058	-3.02509	3.02509	0.00222213
ENSG00000231050	AL109917.1	antisense_RNA	1187	149.416	0.8046	0.8046	0.100456
ENSG00000280062	AL031719.1	TEC	2586	1.40927	-4.083	4.083	NA
ENSG00000127481	UBR4	protein_coding	135770	25832.6	0.08658	0.08658	0.685375	0.853478	0.510723	-0.974131	0.458241	-0.351936	0.00491034	0.0394796	0.0359834	0.0370088
ENSG00000156925	ZIC3	protein_coding	11549	9.85283	-6.89756	6.89756	0.000107787	-0.90647	NA	-1.47715	0.237022
ENSG00000174721	FGFBP3	protein_coding	2894	247.045	-0.0714264	0.0714264	0.864563			-2.05097	0.0851011
ENSG00000259673	IQCH-AS1	lincRNA	118225	472.137	0.223908	0.223908	0.472703
ENSG00000133961	NUMB	protein_coding	183510	1595.24	-0.443336	0.443336	0.0638112	0.733374	0.57852	1.6531	0.179178	-0.82443	0.0253762	0.0800981	0.0746552	0.0774928
ENSG00000249478	AC010307.3	antisense_RNA	5017	4.33137	4.42376	4.42376	0.0600605
ENSG00000100225	FBXO7	protein_coding	24153	4550.9	-0.727815	0.727815	1.14e-05	-4.05106	0.000185179	-4.89598	6.47e-06	-0.574347	0.0484591	0.115647	0.108746
ENSG00000164761	TNFRSF11B	protein_coding	28643	145.356	-0.564989	0.564989	0.217859	-0.854543	0.510188	0.345761	0.811921	-1.02741	0.0412597	0.10481	0.098194	0.102207
ENSG00000154310	TNIK	protein_coding	399069	852.951	1.10182	1.10182	1.31e-07	6.11524	7.87e-09	5.97799	2.24e-08	0.01441	0.970332	0.978931	0.978001	0.977638
ENSG00000220517	ASS1P1	processed_pseudogene	1236	47.5803	0.906431	0.906431	0.1473
ENSG00000183837	PNMA3	protein_coding	4058	5.82901	-0.864818	0.864818	0.748495
ENSG00000236348	PSMC1P10	processed_pseudogene	1326	5.26427	-2.99754	2.99754	0.143194
ENSG00000158773	USF1	protein_coding	6726	3745.31	-0.879526	0.879526	1.37e-05	-5.48302	2.63e-07	-5.00071	3.95e-06	-0.844693	0.0403625	0.103389
ENSG00000060140	STYK1	protein_coding	55379	40.7594	0.190096	0.190096	0.854695	0.545398	0.691525	0.608506	0.6582	-0.359076	0.601549	0.685467
ENSG00000066322	ELOVL1	protein_coding	4677	6004.72	-0.904039	0.904039	1.07e-07	-7.95722	3.18e-14	-7.12131	1.55e-11	-0.583963	0.248207	0.357539
ENSG00000252757	RN7SKP96	misc_RNA	296	0.402648	-2.2631	2.2631	NA
ENSG00000199483	RNU4-15P	snRNA	140	0.791155	-3.24833	3.24833	NA
ENSG00000196427	NBPF4	protein_coding	20740	9.48474	2.73879	2.73879	0.04649	1.85486	0.115492	-0.472075	0.736944
ENSG00000272021	AC008592.5	lincRNA	546	1.61111	4.02909	4.02909	NA
ENSG00000237238	BMS1P10	unprocessed_pseudogene	7208	425.311	-0.36184	0.36184	0.219865
ENSG00000255165	AC134775.1	sense_intronic	941	45.5514	1.60649	1.60649	0.0118513
ENSG00000115266	APC2	protein_coding	26942	276.909	-1.77509	1.77509	1.29e-07			-3.4935	0.0017907
ENSG00000267317	AC027307.2	antisense_RNA	910	36.8942	-0.471775	0.471775	0.567943
ENSG00000187187	ZNF546	protein_coding	36907	155.029	0.963643	0.963643	0.00734023	2.08342	0.0722153
ENSG00000115756	HPCAL1	protein_coding	124728	6120.52	-1.48693	1.48693	1.25e-15	-4.1824	0.000110614	-4.37829	6.48e-05	-0.682466	0.0101296	0.0508217	0.0469365	0.0480088
ENSG00000264564	AC090897.2	processed_pseudogene	129	3.5664	0.0085534	0.0085534	0.998368
ENSG00000259782	AC008915.1	sense_intronic	836	44.8351	2.86723	2.86723	0.000326856
ENSG00000281376	ABALON	antisense_RNA	1902	126.722	0.107077	0.107077	0.89386
ENSG00000250519	AP002784.1	lincRNA	41056	9.72836	-0.632505	0.632505	0.70053
ENSG00000224958	PGM5-AS1	antisense_RNA	2663	1.19183	2.38013	2.38013	NA
ENSG00000275377	MIR1299	miRNA	82	6.28886	1.35755	1.35755	0.513162
ENSG00000145757	SPATA9	protein_coding	46530	3.16957	1.60079	1.60079	0.556577	-0.616429	0.64843
ENSG00000165507	C10orf10	protein_coding	7829	63.6018	0.3125	0.3125	0.651113			0.96958	0.460745
ENSG00000232519	AL353807.2	antisense_RNA	604	72.3806	1.97521	1.97521	0.00133016
ENSG00000260136	AC008915.2	lincRNA	4848	251.707	0.54838	0.54838	0.168706
ENSG00000268603	AC053503.5	antisense_RNA	635	26.9854	-1.03365	1.03365	0.290705
ENSG00000270231	NBPF8	unprocessed_pseudogene	31386	1402.52	0.439455	0.439455	0.0553303
ENSG00000272473	AC006273.1	lincRNA	860	88.0901	0.60722	0.60722	0.243682
ENSG00000265222	AC079336.2	sense_intronic	13470	4.29285	2.59351	2.59351	0.351258
ENSG00000166292	TMEM100	protein_coding	12494	34.3349	0.602265	0.602265	0.508623	0.386011	0.785854
ENSG00000181218	HIST3H2A	protein_coding	894	7352.35	0.0670023	0.0670023	0.84761
ENSG00000278272	HIST1H3C	protein_coding	410	18172.8	0.564565	0.564565	0.029342
ENSG00000255403	AP000641.1	processed_pseudogene	1638	2.14724	4.43924	4.43924	0.227495
ENSG00000258748	AL359399.1	antisense_RNA	748	0.332544	1.72986	1.72986	NA
ENSG00000261438	AL157394.1	sense_overlapping	1223	36.5693	1.16158	1.16158	0.281847
ENSG00000168967	PMCHL1	transcribed_unprocessed_pseudogene	10004	1.45393	-4.14677	4.14677	NA
ENSG00000167513	CDT1	protein_coding	6045	3587.42	-0.44307	0.44307	0.068933	-2.8256	0.011433	-4.13958	0.000171787	-0.366962	0.00337114	0.0340138
ENSG00000077935	SMC1B	protein_coding	69556	0.827772	3.07898	3.07898	NA	0.646363	NA	-1.16199	0.366248
ENSG00000110422	HIPK3	protein_coding	100351	2848.72	0.751481	0.751481	0.000172096	4.98004	3.3e-06	3.8993	0.000436025	-0.133234	0.529412	0.622496	0.614784	0.619775
ENSG00000182836	PLCXD3	protein_coding	203674	4.24297	1.03084	1.03084	0.72162	3.14589	0.00449645	0.829527	0.534112
ENSG00000204776	IGKV1OR-3	IG_V_pseudogene	479	11.826	1.03292	1.03292	0.580575
ENSG00000260815	PPIAP47	processed_pseudogene	494	21.2768	-3.84828	3.84828	0.00108475
ENSG00000232044	LINC01105	processed_transcript	68588	17.1953	1.99626	1.99626	0.0961164
ENSG00000229415	SFTA3	protein_coding	40541	0.726963	-3.15448	3.15448	NA	-0.246043	0.866744	-1.05575	0.416868
ENSG00000231544	RSL24D1P11	processed_pseudogene	490	3.51005	-1.49423	1.49423	0.581984
ENSG00000264204	AGAP7P	unprocessed_pseudogene	21737	4.19497	-1.54169	1.54169	0.512559
ENSG00000282478	AL109837.2	lincRNA	5241	0.593366	-2.83066	2.83066	NA
ENSG00000165861	ZFYVE1	protein_coding	57761	810.869	-0.0112981	0.0112981	0.972707	0.791422	0.544847	0.719708	0.59471	-0.611819	0.105352	0.191817	0.18296	0.188537
ENSG00000147475	ERLIN2	protein_coding	22502	1634.67	0.045145	0.045145	0.871457	-2.67312	0.0173942	-1.76843	0.146481	-1.17039	0.0414192	0.105027	0.0983821
ENSG00000212385	RNU6-817P	snRNA	103	26.0521	1.06465	1.06465	0.244263
ENSG00000228677	TTC3-AS1	antisense_RNA	6260	1.52461	-1.83441	1.83441	NA
ENSG00000239510	RPL9P5	processed_pseudogene	470	7.32692	-0.104728	0.104728	0.95994
ENSG00000157353	FUK	protein_coding	25853	1032.01	-0.696885	0.696885	0.00100752	-4.89693	4.87e-06	0.905513	0.493699	-2.07571	0.0293755	0.0861098	0.0805104	0.0837196
ENSG00000119778	ATAD2B	protein_coding	178450	1502.93	0.326668	0.326668	0.120338	4.1579	0.000121862	3.79553	0.000636052	-0.387919	0.0602661	0.13231	0.124921	0.129768
ENSG00000129625	REEP5	protein_coding	46160	3290.14	-0.608591	0.608591	0.00383265			-2.24807	0.0563335	-0.792203	0.0255752	0.0802771	0.0748142	0.0775496
ENSG00000117399	CDC20	protein_coding	4248	15840	-1.18539	1.18539	3.86e-10	-7.6702	2.76e-13	-9.68935	1.1e-20	-0.206018	0.0424071	0.106474
ENSG00000115750	TAF1B	protein_coding	91062	1012.24	0.377373	0.377373	0.186007	4.97838	3.32e-06	4.51093	3.69e-05	-0.377178	0.00661959	0.0427193	0.0392951	0.0397439
ENSG00000254793	FDPSP4	processed_pseudogene	1048	46.7658	1.17218	1.17218	0.104911
ENSG00000262759	MRPS21P9	processed_pseudogene	546	1.08479	1.37458	1.37458	NA
ENSG00000126787	DLGAP5	protein_coding	43566	1649.46	-0.384082	0.384082	0.229896	-0.5803	0.670265	0.167874	0.911223	-0.738333	0.0652409	0.138789	0.131129	0.136086
ENSG00000231328	TPT1P7	processed_pseudogene	516	0.990609	-2.45315	2.45315	NA
ENSG00000177479	ARIH2	protein_coding	67561	7627.67	-0.506334	0.506334	0.0021941	-1.79087	0.130407	-2.49349	0.031913	-0.575729	0.0102561	0.0510427	0.0471759	0.0482519
ENSG00000087258	GNAO1	protein_coding	166110	212.118	0.98555	0.98555	0.00207713	4.06933	0.000172562	1.31314	0.300417	0.287166	0.435707	0.540066	0.528801	0.53482
ENSG00000261816	AC134312.6	lincRNA	2181	0.402648	-2.2631	2.2631	NA
ENSG00000141433	ADCYAP1	protein_coding	7229	37.3861	-0.228724	0.228724	0.79174			1.28141	0.313552
ENSG00000251365	AC122710.2	lincRNA	6062	67.6091	2.14994	2.14994	1.05e-05
ENSG00000263201	AC040162.4	protein_coding	2475	4.70284	-0.759149	0.759149	0.766395			-1.23877	0.33128
ENSG00000256436	TAS2R31	protein_coding	1020	274.697	1.34104	1.34104	2.74e-06
ENSG00000204778	CBWD4P	unprocessed_pseudogene	35101	37.1035	-0.47417	0.47417	0.571614
ENSG00000047365	ARAP2	protein_coding	296288	832.76	0.434182	0.434182	0.0878169			2.8991	0.0110704	0.264636	0.30842	0.419506	0.406243	0.412734
ENSG00000263013	AC133065.4	sense_intronic		757.863	0.876322	0.876322	0.000491463
ENSG00000184619	KRBA2	protein_coding	8074	222.844	1.6993	1.6993	4.39e-05	-0.236105	0.872539	-0.1271	0.933903
ENSG00000170525	PFKFB3	protein_coding	109710	7885.7	-0.343796	0.343796	0.107807	2.74218	0.0143937	2.23108	0.0584627	-0.384982	0.0079884	0.0461586	0.042621	0.043535
ENSG00000214534	ZNF705E	protein_coding	7503	8.35397	0.862466	0.862466	0.654813			0.0717164	0.96208
ENSG00000253471	AC012574.1	lincRNA	82346	1.48041	3.89381	3.89381	NA
ENSG00000258666	AL157871.4	antisense_RNA	20271	0.697963	2.82076	2.82076	NA
ENSG00000166333	ILK	protein_coding	7166	2731.33	-1.44882	1.44882	1.5e-14	-10.0796	4.75e-22	-6.61208	4.7e-10	-1.26542	0.0199512	0.0703864
ENSG00000222031	AC023469.1	lincRNA	47554	27.9824	-0.0679334	0.0679334	0.953866
ENSG00000132749	TESMIN	protein_coding	44124	63.749	-0.133674	0.133674	0.87488	1.09983	NA	0.865161	0.51461
ENSG00000270953	AC007938.3	antisense_RNA	622	3.30317	-3.36715	3.36715	0.174829
ENSG00000271727	AL357054.2	lincRNA	39196	13.0481	1.67972	1.67972	0.201946
ENSG00000274099	ABCB10P1	processed_pseudogene	2180	7.03613	-0.485921	0.485921	0.828714
ENSG00000233433	AC006144.1	processed_pseudogene	1599	0.332544	1.72986	1.72986	NA
ENSG00000164088	PPM1M	protein_coding	4804	1114.38	-1.10052	1.10052	1.03e-07			-7.52246	8.84e-13
ENSG00000211886	TRAJ3	TR_J_gene	61	1.46706	3.89967	3.89967	NA
ENSG00000272172	AC138696.2	antisense_RNA	222	129.157	-0.241538	0.241538	0.660626
ENSG00000136155	SCEL	protein_coding	109589	12.9021	-0.737397	0.737397	0.619222	1.09232	0.386118	-0.107432	0.943195
ENSG00000206824	Y_RNA	misc_RNA	101	64.7275	1.54704	1.54704	0.0298565
ENSG00000187626	ZKSCAN4	protein_coding	7601	472.19	0.0836282	0.0836282	0.821394	2.86962	0.0100945	-0.115254	0.939449
ENSG00000257674	AC020629.1	processed_pseudogene	1649	5.62087	-0.688492	0.688492	0.749679
ENSG00000212306	Y_RNA	misc_RNA	94	23.651	3.67258	3.67258	0.000176987
ENSG00000264175	MIR3189	miRNA	72	9.68997	0.342229	0.342229	0.864002
ENSG00000106459	NRF1	protein_coding	145368	1508.44	0.179263	0.179263	0.522204	6.00349	1.5e-08	1.89963	0.1149	0.157342	0.360089	0.46934	0.456945	0.463544
ENSG00000153391	INO80C	protein_coding	45761	554.041	-0.0124144	0.0124144	0.970992	3.31041	0.00266923	-0.276357	0.851464	1.07547	0.219196	0.326246	0.313754	0.319766
ENSG00000224059	HSPA8P16	processed_pseudogene	1864	10.675	-4.4135	4.4135	0.00814245
ENSG00000244281	AC107302.1	processed_pseudogene	1031	1.88049	4.25595	4.25595	0.281941
ENSG00000125354	2006-09-01	protein_coding	77646	945.939	-0.545927	0.545927	0.0148753	-2.18715	0.0575119	1.79499	0.139795	-1.54925	0.0178128	0.0665578	0.0616624	0.0634588
ENSG00000260977	AC016722.3	lincRNA	2462	34.9206	0.380984	0.380984	0.672192
ENSG00000226212	TRGV6	TR_V_pseudogene	298	0.759638	-1.86888	1.86888	NA
ENSG00000240710	AL512306.3	antisense_RNA	13530	2.84586	0.504691	0.504691	0.900161
ENSG00000224228	AL031599.1	lincRNA	288110	8.4491	-0.359505	0.359505	0.88732
ENSG00000165125	TRPV6	protein_coding	14559	2.72822	-2.66789	2.66789	0.481858	-1.26116	0.309085
ENSG00000280083	AC079777.1	TEC	1952	2.40916	-0.00810258	0.00810258	0.998868
ENSG00000169760	NLGN1	protein_coding	890360	636.201	0.560402	0.560402	0.012057	2.75331	0.0139652	0.420055	0.767285	-0.0804969	0.738502	0.798759	0.794576	0.797715
ENSG00000160799	CCDC12	protein_coding	60284	5214.27	0.363355	0.363355	0.0560419	2.96754	0.00762611	2.34571	0.045052	-0.399331	0.00263266	0.0314157	0.0282429	0.0286951
ENSG00000144891	AGTR1	protein_coding	45224	21.5851	0.552943	0.552943	0.614514	0.977514	0.442682	0.925158	0.48331
ENSG00000272779	AC245060.4	unprocessed_pseudogene	7177	713.44	-0.644583	0.644583	0.00704684
ENSG00000138606	SHF	protein_coding	33961	478.14	-0.0637793	0.0637793	0.888964	-0.636637	0.63602	-4.22614	0.000121223	2.482	0.105625	0.192125	0.183233	0.188746
ENSG00000279616	AL096817.1	TEC	1774	41.023	1.71092	1.71092	0.00907034
ENSG00000280650	KCNIP4-IT1	lincRNA	9847	103.62	0.700188	0.700188	0.164306
ENSG00000278867	AC090616.7	TEC	2178	43.4532	1.7268	1.7268	0.0244736
ENSG00000233984	RPSAP14	processed_pseudogene	358	1.40927	-4.083	4.083	NA
ENSG00000157388	CACNA1D	protein_coding	484770	415.656	0.129279	0.129279	0.756005	1.21026	0.331877			-0.863802	0.137508	0.231152	0.221441	0.226994
ENSG00000214106	PAXIP1-AS2	antisense_RNA	23703	89.797	0.289379	0.289379	0.58526
ENSG00000132383	RPA1	protein_coding	70380	6160.87	-1.3385	1.3385	5.45e-15	-3.89833	0.000333757	-9.70808	9.3e-21	-0.401488	0.00806343	0.0465337	0.0429617	0.0438817
ENSG00000130349	C6orf203	protein_coding	23129	523.703	0.700014	0.700014	0.00385722	2.29784	0.0448065	4.71993	1.46e-05	-0.481218	0.238128	0.346265	0.333962
ENSG00000250474	WBP1LP2	processed_pseudogene	997	65.0934	0.333779	0.333779	0.711068
ENSG00000264395	MIR3193	miRNA	54	134.261	0.813878	0.813878	0.107806
ENSG00000239201	RPL21P106	processed_pseudogene	477	0.686407	2.78051	2.78051	NA
ENSG00000207194	RNU6-1026P	snRNA	107	0.593366	-2.83066	2.83066	NA
ENSG00000278735	AL627230.8	unprocessed_pseudogene	201	0.343203	1.76985	1.76985	NA
ENSG00000283160	MIR4521	miRNA	59	78.8067	-2.36296	2.36296	0.000134764
ENSG00000251998	RNU6-168P	snRNA	100	1.8901	-4.52477	4.52477	0.302496
ENSG00000261270	AC012181.3	sense_intronic	1064	151.337	1.81771	1.81771	5e-06
ENSG00000108298	RPL19	protein_coding	4444	60279	-1.77646	1.77646	4.15e-24	-11.5905	1.44e-28	-13.1971	2.16e-37	-0.419148	0.00415292	0.0366383
ENSG00000185038	MROH2A	protein_coding	57744	2.57741	-1.46433	1.46433	0.698443	0.394932	NA	0.408197	NA
ENSG00000273604	EPOP	protein_coding	3718	719.287	-1.70355	1.70355	3.97e-09
ENSG00000152778	IFIT5	protein_coding	6415	1090.45	0.187069	0.187069	0.590292			-0.790851	0.55431
ENSG00000174740	PABPC5	protein_coding	3989	120.653	1.20992	1.20992	0.00235095			1.67348	0.172897
ENSG00000283215	LINC02537	lincRNA	7439	0.343203	1.76985	1.76985	NA
ENSG00000172382	PRSS27	protein_coding	8133	204.173	-0.216252	0.216252	0.659147	-2.81613	0.0117479	-1.87927	0.119373	-1.30373	0.126498	0.218622
ENSG00000214110	LDHAP4	processed_pseudogene	997	268.926	-1.63124	1.63124	0.000128564
ENSG00000273381	AL158071.4	lincRNA	4124	64.3764	1.03347	1.03347	0.11134
ENSG00000233041	PHGR1	protein_coding	5401	0.514805	2.36181	2.36181	NA
ENSG00000124343	XG	protein_coding	64452	70.9331	-0.154779	0.154779	0.83056	3.51807	0.00132347	1.30393	0.304098	0.338302	0.499467	0.596653	0.587963	0.593496
ENSG00000048649	RSF1	protein_coding	161021	2532.26	0.388682	0.388682	0.219191	3.78544	0.000511814	2.89545	0.0111786	-0.00294845	0.993844	0.996438	0.996112	0.995663
ENSG00000279549	AP000437.1	TEC	2084	179.986	2.30029	2.30029	8.5e-06
ENSG00000167193	CRK	protein_coding	42473	3682.57	-0.241386	0.241386	0.216089	3.90187	0.000329525	4.31007	8.63e-05	-0.764348	0.033056	0.092181	0.0863475	0.0899112
ENSG00000100028	SNRPD3	protein_coding	54477	5301.73	-0.992821	0.992821	5.1e-09			-3.95415	0.000354326	1.19172	0.0105822	0.0518262	0.0479227	0.0490198
ENSG00000138867	GUCD1	protein_coding	15512	5330.9	-0.671564	0.671564	0.000385123	-2.43402	0.0323185	0.0273764	0.986835	-1.08397	0.06685	0.14088	0.133245
ENSG00000255774	AP000439.2	lincRNA	5978	1.52843	3.93961	3.93961	NA
ENSG00000006634	DBF4	protein_coding	33325	1768.36	0.349647	0.349647	0.247781	5.59957	1.42e-07	4.25844	0.000106444	-0.0796022	0.615322	0.697446	0.691766	0.697041
ENSG00000260306	AC092375.2	lincRNA	1664	8.37582	0.554793	0.554793	0.754841
ENSG00000253506	NACA2	protein_coding	776	48.8568	-2.1587	2.1587	0.00187657
ENSG00000078018	MAP2	protein_coding	310060	37.2614	-0.00846584	0.00846584	0.993594	-0.94735	0.458721	-0.637966	0.640892	-0.992727	0.122345	0.213565
ENSG00000169248	CXCL11	protein_coding	7733	2.99137	-1.83948	1.83948	0.634046	-0.957221	0.453405
ENSG00000198326	TMEM239	protein_coding	3982	9.85969	1.3598	1.3598	0.448232			-2.75144	0.0165116
ENSG00000152104	PTPN14	protein_coding	203753	12552.2	0.584964	0.584964	0.000369527	6.06492	1.05e-08	2.09802	0.0773108	0.179067	0.129298	0.221468	0.211887	0.217419
ENSG00000256288	AC022075.3	lincRNA	5431	5.62523	0.774112	0.774112	0.756103
ENSG00000220515	PGAM1P10	processed_pseudogene	760	54.7228	0.966377	0.966377	0.150084
ENSG00000106992	AK1	protein_coding	11263	257.013	-0.232128	0.232128	0.565376	-8.61553	1.74e-16	-1.41785	0.258918	-2.42317	0.0380824	0.100082	0.0937428
ENSG00000099251	HSD17B7P2	transcribed_unprocessed_pseudogene	22125	65.0409	1.52047	1.52047	0.00755865
ENSG00000234268	AP000936.3	processed_pseudogene	254	151.676	-2.27434	2.27434	5.56e-05
ENSG00000276291	FRG1HP	transcribed_unprocessed_pseudogene	226161	1882.59	0.602358	0.602358	0.00110385
ENSG00000276831	AC020922.4	lincRNA	338	8.56289	-3.09433	3.09433	0.101786
ENSG00000258386	AL352984.1	lincRNA	11783	2.4533	-0.54134	0.54134	0.899921
ENSG00000265552	AC104961.2	lincRNA	1160	0.591265	2.59963	2.59963	NA
ENSG00000105497	ZNF175	protein_coding	21210	869.221	1.02135	1.02135	3.61e-05			2.60904	0.0239975
ENSG00000256916	AP000851.1	antisense_RNA	21154	21.7559	0.40336	0.40336	0.711693
ENSG00000261307	AC102797.1	lincRNA	57211	10.7843	0.212441	0.212441	0.90741
ENSG00000186198	SLC51B	protein_coding	8026	2.15375	-3.67222	3.67222	0.357453
ENSG00000078804	TP53INP2	protein_coding	9149	431.79	-0.0337099	0.0337099	0.941693			-1.06054	0.414421
ENSG00000124571	XPO5	protein_coding	53745	4864.59	-0.720526	0.720526	1.13e-05	-4.12618	0.0001381	-4.58218	2.71e-05	-0.477293	0.080861	0.159411	0.151191	0.156327
ENSG00000230483	AC124057.1	antisense_RNA	3393	107.786	0.0837325	0.0837325	0.899344
ENSG00000187109	NAP1L1	protein_coding	48446	17695.8	-0.320588	0.320588	0.23286	-7.79872	1.05e-13	1.69268	0.167548
ENSG00000267696	ERVK-28	lincRNA	8000	1.66883	-0.664344	0.664344	NA
ENSG00000186314	PRELID2	protein_coding	363570	93.5559	0.373834	0.373834	0.56411			2.80587	0.0143027
ENSG00000245105	A2M-AS1	antisense_RNA	2883	26.2009	1.12006	1.12006	0.236168
ENSG00000170876	TMEM43	protein_coding	18739	4168.14	-0.253815	0.253815	0.217045	-0.17635	0.905806	-1.50945	0.225945	-0.423436	0.00304004	0.0328349	0.0295363
ENSG00000201690	RNY1P2	misc_RNA	116	0.311665	-0.259656	0.259656	NA
ENSG00000272372	AC009102.2	antisense_RNA	1638	51.8664	0.342221	0.342221	0.649004
ENSG00000283122	HYMAI	non_coding	3346	140.882	1.66499	1.66499	0.000346903
ENSG00000183153	GJD3	protein_coding	884	0.709519	2.85916	2.85916	NA
ENSG00000128510	CPA4	protein_coding	31046	2474.49	0.057021	0.057021	0.826738	0.96599	0.448744	0.109053	0.942182	-0.424105	0.00609663	0.0419478	0.0384576	0.0391357
ENSG00000110013	SIAE	protein_coding	62594	589.068	-0.709638	0.709638	0.0196072	-1.07875	0.392456			-0.998104	0.0493982	0.117108	0.110119	0.114811
ENSG00000225849	MKRN7P	transcribed_processed_pseudogene	13513	0.521031	2.40858	2.40858	NA
ENSG00000272379	AL008729.2	lincRNA	472	25.8369	1.75995	1.75995	0.0310895
ENSG00000197302	ZNF720	protein_coding	81640	584.705	0.33263	0.33263	0.271344	0.862058	0.50644	0.011356	0.99485
ENSG00000069667	RORA	protein_coding	741035	330.759	0.791147	0.791147	0.00259914	4.47864	3.21e-05	-4.85147	7.96e-06	1.24097	0.0768406	0.154654	0.14651	0.15127
ENSG00000166407	LMO1	protein_coding	44412	22.0924	-0.273462	0.273462	0.837599	0.228016	0.877378	0.226177	0.879571	3.4587	0.444512	0.547886
ENSG00000198826	ARHGAP11A	protein_coding	24805	5214.84	0.246188	0.246188	0.366375	1.18294	0.343892	0.373832	0.795071
ENSG00000103005	USB1	protein_coding	22072	3502.96	-0.255904	0.255904	0.201434	-2.30478	0.0441204	-3.93722	0.000378033	-0.289688	0.205684	0.311874	0.299842
ENSG00000217825	AC099552.1	lincRNA	1892	0.343203	1.76985	1.76985	NA
ENSG00000159450	TCHH	protein_coding	9137	74.9036	-0.19922	0.19922	0.81258
ENSG00000270562	AC097634.1	lincRNA	2466	1.45978	-0.256771	0.256771	NA
ENSG00000249176	AC027801.3	processed_pseudogene	697	1.63786	-2.22663	2.22663	NA
ENSG00000167617	CDC42EP5	protein_coding	8238	57.7307	-2.25007	2.25007	0.000257355	-3.12447	0.00480245	-4.32214	8.21e-05	0.715129	0.406382	0.513166
ENSG00000211584	SLC48A1	protein_coding	28837	1589.68	-0.105291	0.105291	0.711325	0.512538	0.711644	1.31181	0.300995
ENSG00000228643	AC079779.2	processed_transcript	15096	13.5626	1.61847	1.61847	0.305351
ENSG00000182255	KCNA4	protein_coding	7282	37.3945	1.55716	1.55716	0.0203726			-0.130772	0.93213
ENSG00000197385	ZNF860	protein_coding	9857	173.179	1.00761	1.00761	0.0376865			2.00907	0.0926627
ENSG00000046647	GEMIN8	protein_coding	21614	731.938	0.657074	0.657074	0.00187289	-0.394972	0.780534	1.59791	0.196153	-0.972877	0.0515963	0.120005	0.113074
ENSG00000112175	BMP5	protein_coding	121919	3.69952	1.90768	1.90768	0.476592	0.848185	0.513735	0.494525	0.725231
ENSG00000148344	PTGES	protein_coding	14716	2212.81	-0.312956	0.312956	0.133913	-1.72484	0.147723	-3.00506	0.00813494	-0.432594	0.00775929	0.0455772	0.0420504
ENSG00000172500	FIBP	protein_coding	4798	7611	-1.97486	1.97486	3.26e-24	-11.4875	3.87e-28	-13.0734	9.76e-37	-0.433909	0.00317373	0.0332971
ENSG00000248568	KRT8P48	processed_pseudogene	1219	7.9546	0.453908	0.453908	0.835151
ENSG00000278909	AC007608.4	TEC	3364	36.5495	0.199317	0.199317	0.873531
ENSG00000236496	GPS2P1	processed_pseudogene	985	7.97976	-3.1983	3.1983	0.0493266
ENSG00000228944	AC004485.1	antisense_RNA	59057	0.354759	1.87578	1.87578	NA
ENSG00000229390	MICD	unprocessed_pseudogene	1663	36.4702	1.39739	1.39739	0.112129
ENSG00000253401	VTA1P2	processed_pseudogene	910	7.98354	6.3284	6.3284	0.000986922
ENSG00000239264	TXNDC5	protein_coding	29297	877.836	0.592265	0.592265	0.0222476	-0.0477781	0.973955	-2.3464	0.0449982
ENSG00000272995	AC097505.1	antisense_RNA	564	8.41672	0.734455	0.734455	0.730715
ENSG00000156958	GALK2	protein_coding	212213	1778.71	0.358287	0.358287	0.056396	2.8107	0.0119211	2.95217	0.00952989	-0.435755	0.0175577	0.0661698	0.0613473	0.0630863
ENSG00000012232	EXTL3	protein_coding	155130	3607.28	-0.215416	0.215416	0.331406	5.59988	1.42e-07	1.48264	0.235165	-0.313312	0.133794	0.226561	0.216918	0.222387
ENSG00000226057	PHF2P2	transcribed_unprocessed_pseudogene	115963	2975.16	0.621268	0.621268	0.00271216
ENSG00000283235	AC139493.2	processed_transcript	25950	14.5169	0.712824	0.712824	0.593734
ENSG00000227850	SEPT2P1	processed_pseudogene	179	1.60706	-4.27129	4.27129	NA
ENSG00000264172	PDLIM1P3	processed_pseudogene	598	24.1323	0.74749	0.74749	0.608271
ENSG00000108684	ASIC2	protein_coding	1161877	178.617	0.398359	0.398359	0.382104	4.84468	6.22e-06
ENSG00000167494	NOS2P2	transcribed_unprocessed_pseudogene	9218	0.901595	3.1849	3.1849	NA
ENSG00000134809	TIMM10	protein_coding	2340	3894.11	-1.4433	1.4433	3.14e-14	-9.34321	3.85e-19	-10.3028	2.84e-23	-0.434919	0.00689807	0.0434225
ENSG00000258240	AC002351.1	lincRNA	6129	11.9026	1.58248	1.58248	0.29352
ENSG00000231842	AC020559.1	lincRNA	25046	53.7957	1.09801	1.09801	0.102528
ENSG00000249781	LINC02112	lincRNA	262521	0.56905	2.52577	2.52577	NA
ENSG00000082438	COBLL1	protein_coding	190055	406.974	0.411326	0.411326	0.212796	1.73115	0.146024	1.79121	0.140707	-0.435329	0.00842701	0.0472712	0.0435791	0.0444763
ENSG00000236951	AC007359.1	lincRNA	46670	0.343203	1.76985	1.76985	NA
ENSG00000111203	ITFG2	protein_coding	47169	3288.46	0.701674	0.701674	3.93e-05			0.658899	0.628723	-1.0932	0.0577829	0.128963	0.121772	0.126765
ENSG00000116171	SCP2	protein_coding	124474	1108.66	-0.665605	0.665605	0.00262469	0.472063	0.735335	-0.311295	0.832378	-0.418462	0.222844	0.330078	0.317769	0.324068
ENSG00000268670	AC016586.1	sense_intronic	1134	358.971	1.28854	1.28854	0.000177202
ENSG00000214832	UPF3AP2	transcribed_processed_pseudogene	1471	10.8165	-0.321634	0.321634	0.841136
ENSG00000144031	ANKRD53	protein_coding	7119	14.6579	1.68623	1.68623	0.122548	1.30774	0.289256	-0.216551	0.884774
ENSG00000163719	MTMR14	protein_coding	52960	3673.52	-0.274822	0.274822	0.155769	1.44264	0.235668	-0.880457	0.506835	-0.200522	0.0254373	0.0801444	0.0747149	0.0775065
ENSG00000254348	AC120036.4	processed_pseudogene	255	0.88112	3.1634	3.1634	NA
ENSG00000276176	MIR6090	miRNA	59	0.236506	1.32251	1.32251	NA
ENSG00000139641	ESYT1	protein_coding	26421	7071.48	-1.56064	1.56064	1.45e-18	-9.0209	5.88e-18			-0.439145	0.00924661	0.0488386	0.0450758	0.0459811
ENSG00000257086	AP001453.3	lincRNA	2555	149.432	-1.56399	1.56399	3.37e-06
ENSG00000207523	SNORA66	snoRNA	132	115.817	1.57445	1.57445	0.000197325
ENSG00000064999	ANKS1A	protein_coding	202148	1177.03	-0.198599	0.198599	0.41604	1.88598	0.108651	1.00117	0.444389	-0.443363	0.00862879	0.0478501	0.0440749	0.0448727
ENSG00000148572	NRBF2	protein_coding	21784	562.342	-0.199309	0.199309	0.496225	-0.115053	0.938652	1.91832	0.110917	-0.971476	0.0264647	0.0816064	0.0762126
ENSG00000205890	AC108134.1	antisense_RNA	6652	3.93674	1.20902	1.20902	0.642225
ENSG00000152463	OLAH	protein_coding	41625	2.02191	4.34409	4.34409	0.254129	1.97488	0.0907589	0.362116	0.801796
ENSG00000237781	AL356356.1	antisense_RNA	9162	117.82	0.919706	0.919706	0.0403352
ENSG00000182888	AC007685.1	processed_pseudogene	451	0.715155	-1.87671	1.87671	NA
ENSG00000263575	MIR4665	miRNA	78	7.01595	-1.57052	1.57052	0.511157
ENSG00000105364	MRPL4	protein_coding	8144	4686.46	-1.46404	1.46404	4.33e-14	-8.18828	5.32e-15	-9.92372	1.18e-21	-0.169929	0.308607	0.419637
ENSG00000139977	NAA30	protein_coding	25373	901.706	0.378386	0.378386	0.0991812			-0.105304	0.944288
ENSG00000206102	KRTAP19-8	protein_coding	317	1.02961	3.36925	3.36925	NA
ENSG00000130052	STARD8	protein_coding	78176	378.987	0.254356	0.254356	0.487154	1.70782	0.152396	3.36041	0.0027737	-0.94805	0.0250659	0.0797096	0.0742586	0.0770924
ENSG00000066405	CLDN18	protein_coding	34920	0.858009	3.10469	3.10469	NA	-0.90647	NA
ENSG00000156052	GNAQ	protein_coding	315371	1854.53	-0.0301111	0.0301111	0.924698	4.96353	3.57e-06	1.4465	0.24834	0.193994	0.316807	0.427134	0.414323	0.421058
ENSG00000160191	PDE9A	protein_coding	121873	303.679	-1.25489	1.25489	5.6e-05	-3.43835	0.00173943	-4.93718	5.33e-06	-0.422484	0.200067	0.306126	0.294149	0.300226
ENSG00000254221	PCDHGB1	protein_coding	162877	336.126	0.636042	0.636042	0.0808678
ENSG00000176788	BASP1	protein_coding	211245	30.017	-3.47193	3.47193	6.43e-06	-0.28446	0.845982	-1.04407	0.422489	1.39825	0.43462	0.539226
ENSG00000279319	AC105074.1	TEC	3094	14.1819	0.254613	0.254613	0.868617
ENSG00000225218	AP001628.1	lincRNA	5437	176.096	0.807376	0.807376	0.0163081
ENSG00000219200	RNASEK	protein_coding	2115	262.957	0.183586	0.183586	0.644064			-2.58834	0.0253309
ENSG00000254380	AC093331.2	lincRNA	16612	3.14044	4.98864	4.98864	0.0711568
ENSG00000196693	ZNF33B	protein_coding	64383	1017.02	0.445224	0.445224	0.0577861	4.31103	6.52e-05	3.65342	0.00105039
ENSG00000124731	TREM1	protein_coding	18793	8.13381	1.31306	1.31306	0.459152			2.15427	0.0687792
ENSG00000218416	PP14571	processed_transcript	7399	10.7264	-0.775352	0.775352	0.577343
ENSG00000176896	TCEANC	protein_coding	28775	150.7	0.857155	0.857155	0.0293714			1.92539	0.109441
ENSG00000279147	AC112504.1	TEC	1840	14.6025	2.51823	2.51823	0.0570485
ENSG00000225762	LINC01389	antisense_RNA	27549	11.4116	-0.416982	0.416982	0.78462
ENSG00000269289	AC011503.1	antisense_RNA	38849	3.72503	-3.37968	3.37968	0.211861
ENSG00000128683	GAD1	protein_coding	47938	268.255	0.850268	0.850268	0.00495789	4.47335	3.29e-05	1.63139	0.185685	0.943924	0.267639	0.377107	0.364739	0.371364
ENSG00000260017	AC138811.1	antisense_RNA	9098	4.23957	0.613806	0.613806	0.82533
ENSG00000163945	UVSSA	protein_coding	48726	2341.93	-0.185393	0.185393	0.45052	-1.183	0.343892	-2.50623	0.0309369	-0.431636	0.101962	0.187049	0.178327	0.183782
ENSG00000238009	AL627309.1	lincRNA	44428	2.69016	2.29677	2.29677	0.503207
ENSG00000243849	CFAP44-AS1	antisense_RNA	30001	0.473012	2.28278	2.28278	NA
ENSG00000163611	SPICE1	protein_coding	72469	1822.26	0.204528	0.204528	0.317631	1.35154	0.270993	0.424312	0.764863	-0.452486	0.00644863	0.0425853	0.0391464	0.0396598
ENSG00000246089	AC016065.1	antisense_RNA	3591	340.54	0.320515	0.320515	0.364524
ENSG00000179477	ALOX12B	protein_coding	15067	10.9072	-0.159057	0.159057	0.946562	-0.427542	0.76025
ENSG00000264616	MIR4755	miRNA	71	12.5152	2.38151	2.38151	0.0911097
ENSG00000212017	MIR548U	miRNA	80	26.6096	1.25617	1.25617	0.247686
ENSG00000162236	STX5	protein_coding	25191	1826.61	-0.971735	0.971735	1.16e-06	3.95641	0.00026727	-5.82531	5.44e-08	2.6311	0.256878	0.366385	0.353997	0.360605
ENSG00000263503	MAPK8IP1P2	processed_pseudogene	1471	2.32338	-2.61747	2.61747	0.465891
ENSG00000268439	EMG1	protein_coding	26507	36.2847	0.444298	0.444298	0.610876
ENSG00000271303	SRXN1	protein_coding	6755	187.032	-1.44687	1.44687	0.000580306			-5.36619	6.43e-07
ENSG00000267550	AC022517.1	antisense_RNA	345	2.66504	1.83662	1.83662	0.561921
ENSG00000137573	SULF1	protein_coding	194291	471.705	0.606558	0.606558	0.0311207	3.53244	0.00125926	3.30166	0.0033395	-0.453083	0.00562578	0.0410775	0.0375701	0.0384109
ENSG00000265015	AP005901.3	transcribed_processed_pseudogene	776	16.3454	-0.0576952	0.0576952	0.969313
ENSG00000274995	AC013564.1	sense_intronic	706	162.138	1.50113	1.50113	0.000107867
ENSG00000113805	CNTN3	protein_coding	258572	383.381	0.615952	0.615952	0.0181137	4.64562	1.54e-05	3.16206	0.00513944	-0.268	0.225465	0.333344	0.321101	0.327484
ENSG00000064652	SNX24	protein_coding	185915	1695.19	0.43686	0.43686	0.0366901	5.8697	3.22e-08	4.43047	5.2e-05	0.0879322	0.418994	0.524923	0.513323	0.519066
ENSG00000279603	AP000720.2	TEC	768	3.64752	0.398864	0.398864	0.895691
ENSG00000239213	NCK1-AS1	antisense_RNA	20328	156.308	0.847994	0.847994	0.0240709
ENSG00000179361	ARID3B	protein_coding	56954	856.465	0.44062	0.44062	0.0887186	3.13106	0.00470594	2.34948	0.0446594	-0.454895	0.00672052	0.0430278	0.0395843	0.0399686
ENSG00000156886	ITGAD	protein_coding	33193	3.93213	-1.54313	1.54313	0.639191	0.325507	NA	-0.0690301	NA
ENSG00000213013	RPS15AP36	processed_pseudogene	381	4.0699	-0.448055	0.448055	0.892678
ENSG00000272966	AC064836.2	lincRNA	461	1.51866	3.93664	3.93664	NA
ENSG00000177191	B3GNT8	protein_coding	3371	11.6995	2.01653	2.01653	0.156857			0.162082	0.914784
ENSG00000267491	AC100788.1	antisense_RNA	1761	1.5889	4.00469	4.00469	NA
ENSG00000272869	AC008575.2	protein_coding		9.53693	6.5883	6.5883	0.000333756
ENSG00000254530	AC090124.1	lincRNA	258417	15.2539	2.7188	2.7188	0.014285
ENSG00000101096	NFATC2	protein_coding	175874	5542.48	-0.284329	0.284329	0.256708	0.794733	0.543128	0.227619	0.878927	-0.455166	0.00387516	0.0353499	0.0320511	0.0329952
ENSG00000135763	URB2	protein_coding	33965	6838.82	0.562057	0.562057	0.000620544	4.8696	5.54e-06	5.06094	2.94e-06	-0.462936	0.000763517	0.0231462	0.0204491	0.0199565
ENSG00000273821	AL096828.3	lincRNA	461	13.2719	-0.0695306	0.0695306	0.965506
ENSG00000282904	AC107398.4	bidirectional_promoter_lncRNA	6693	9.63508	1.15811	1.15811	0.524684
ENSG00000005436	GCFC2	protein_coding	58989	1023.79	-0.0919516	0.0919516	0.777632	0.547724	0.690281	1.69022	0.168217	-0.344827	0.280758	0.390697	0.378057	0.384343
ENSG00000248643	RBM14-RBM4	protein_coding	29843	356.787	1.31584	1.31584	2.99e-06
ENSG00000104728	ARHGEF10	protein_coding	134665	211.62	1.2615	1.2615	5.76e-05	3.61906	0.000929284	-0.561779	0.685475	0.182406	0.405147	0.512238	0.500703	0.506181
ENSG00000241280	AC106712.1	lincRNA	37568	13.9852	0.000690404	0.000690404	0.999781
ENSG00000215817	ZC3H11B	protein_coding	4798	102.962	-0.793766	0.793766	0.130813
ENSG00000161682	FAM171A2	protein_coding	10660	341.548	-2.57095	2.57095	2.48e-15	-6.92549	5.02e-11	-4.27947	9.75e-05	-3.11404	0.170598	0.271625	0.260862
ENSG00000138107	ACTR1A	protein_coding	40830	7436.75	-1.084	1.084	4.78e-10			-2.09963	0.0770289	-0.905481	0.0270041	0.0825485	0.0771445	0.0799556
ENSG00000197989	SNHG12	antisense_RNA	4445	9152.92	0.777985	0.777985	0.000490706
ENSG00000201622	RNU6-621P	snRNA	108	1.1072	-2.60929	2.60929	NA
ENSG00000235191	NUCB1-AS1	antisense_RNA	7961	3.82661	1.17024	1.17024	0.701848
ENSG00000253415	AC016877.2	processed_pseudogene	1068	3.54792	-1.00453	1.00453	0.746378
ENSG00000176984	AP000679.1	antisense_RNA	2702	11.0132	1.44169	1.44169	0.436559
ENSG00000203859	HSD3B2	protein_coding	8104	4.66631	0.0274116	0.0274116	0.992659	-0.473751	0.734359	-1.70968	0.162676
ENSG00000076321	KLHL20	protein_coding	71761	1291.6	0.795843	0.795843	0.000176047	5.65769	1.04e-07	3.67485	0.00097595	-0.0774328	0.369215	0.477478	0.465388	0.471861
ENSG00000110203	FOLR3	protein_coding	25023	2.0481	3.25264	3.25264	0.380407	0.21499	NA	1.84884	0.126289
ENSG00000123201	GUCY1B2	transcribed_unitary_pseudogene	86351	77.0487	-0.152839	0.152839	0.817958
ENSG00000149716	ORAOV1	protein_coding	22340	2564.06	0.552941	0.552941	0.00357158	0.169907	0.909859	0.475034	0.73573	-0.544671	0.212368	0.318759	0.306534
ENSG00000070731	ST6GALNAC2	protein_coding	21577	19.8924	0.518138	0.518138	0.681294	-1.46653	0.227166	1.42228	0.257452
ENSG00000089225	TBX5	protein_coding	54511	0.402648	-2.2631	2.2631	NA
ENSG00000144036	EXOC6B	protein_coding	650057	1627.85	-0.0507539	0.0507539	0.86265	3.22816	0.00347809	-0.48964	0.727843	0.0810591	0.493243	0.591815	0.58271	0.588647
ENSG00000259968	AC093283.1	lincRNA	1074	15.4684	3.44378	3.44378	0.00191057
ENSG00000124097	HMGB1P1	processed_pseudogene	635	262.439	-2.39648	2.39648	2.67e-09
ENSG00000072832	CRMP1	protein_coding	144974	1276.58	-0.938693	0.938693	8.26e-07			0.239828	0.872174	-1.48659	0.0157215	0.0628987	0.0582715	0.0599591
ENSG00000268047	AC018766.1	antisense_RNA	2080	29.8158	0.108347	0.108347	0.919702
ENSG00000106100	NOD1	protein_coding	54257	1458.57	0.180985	0.180985	0.465731	2.53669	0.0249526	2.28944	0.0513434	-0.496237	0.0931819	0.175768	0.16707	0.172484
ENSG00000263828	MIR4439	miRNA	79	0.751312	2.92111	2.92111	NA
ENSG00000257611	AC010182.1	processed_pseudogene	2433	2.04639	1.81167	1.81167	0.608173
ENSG00000260708	AL118516.1	antisense_RNA	669	613.135	-0.641813	0.641813	0.0109537
ENSG00000143793	C1orf35	protein_coding	4685	2366.13	-1.17374	1.17374	2.85e-09	-7.57348	5.51e-13			-0.15018	0.562798	0.652107
ENSG00000227355	AL359644.1	antisense_RNA	93331	268.326	1.02672	1.02672	0.00024317
ENSG00000252521	RNU5D-2P	snRNA	49	1.56753	3.98558	3.98558	NA
ENSG00000271964	AC090948.1	antisense_RNA	548	86.0189	0.921017	0.921017	0.0730722
ENSG00000272316	AL021368.2	lincRNA	5351	64.7403	1.06182	1.06182	0.0712778
ENSG00000241475	AL160408.4	lincRNA	6833	2.74173	-0.435719	0.435719	0.915688
ENSG00000283338	AC090582.1	unprocessed_pseudogene	198	17.2182	2.75477	2.75477	0.0181845
ENSG00000207014	SNORD116-3	snoRNA	94	62.7301	-0.195947	0.195947	0.770351
ENSG00000258708	SLC25A21-AS1	antisense_RNA	1923	246.439	1.00139	1.00139	0.000744719
ENSG00000250309	AC008453.1	antisense_RNA	1732	1.02961	3.36925	3.36925	NA
ENSG00000101441	CST4	protein_coding	3400	2.61707	-4.99354	4.99354	0.188051			-2.0576	0.0839613
ENSG00000178719	GRINA	protein_coding	3357	2070.34	-1.7687	1.7687	9.72e-21	-9.30818	5.14e-19			0.249358	0.659241	0.734597
ENSG00000232098	AC012313.1	lincRNA	4246	872.745	0.250387	0.250387	0.323926
ENSG00000226961	PPIAP60	processed_pseudogene	491	0.591265	2.59963	2.59963	NA
ENSG00000225750	AL357500.1	lincRNA	2500	65.4909	1.71529	1.71529	0.000829493
ENSG00000240392	RPL9P3	processed_pseudogene	574	51.0893	-4.07563	4.07563	3.57e-07
ENSG00000235879	FAR1P1	processed_pseudogene	933	2.7196	0.068917	0.068917	0.985874
ENSG00000038219	BOD1L1	protein_coding	58985	8420.61	0.757506	0.757506	0.00201046	4.40831	4.34e-05	3.42927	0.00221968	-0.463282	0.00211423	0.0292493	0.0263818	0.0267477
ENSG00000164509	IL31RA	protein_coding	71474	451.988	0.242803	0.242803	0.438121	-0.179755	0.904029	4.15379	0.000162137	-1.49672	0.0103829	0.0513548	0.0474954	0.0485202
ENSG00000272717	AC112236.2	antisense_RNA	844	19.5042	1.62871	1.62871	0.108231
ENSG00000252184	RNU2-10P	snRNA	210	1.20795	-3.86045	3.86045	NA
ENSG00000233585	AC231533.2	processed_pseudogene	1326	5.36863	-0.081753	0.081753	0.974191
ENSG00000154917	RAB6B	protein_coding	71597	652.83	0.274345	0.274345	0.300431	3.24259	0.00332479	2.63308	0.0225855	-0.461284	0.103217	0.188704	0.179829	0.185388
ENSG00000198997	MIR107	miRNA	80	9.22479	1.22315	1.22315	0.502134
ENSG00000168913	ENHO	protein_coding	2001	28.3147	-1.21027	1.21027	0.1881			-0.391985	0.784434
ENSG00000100604	CHGA	protein_coding	12213	1.17289	-2.63293	2.63293	NA
ENSG00000164035	EMCN	protein_coding	484785	8.81148	-0.101245	0.101245	0.964946	2.06489	0.0751345
ENSG00000226359	ACTG1P24	processed_pseudogene	876	45.325	1.05818	1.05818	0.196779
ENSG00000131558	EXOC4	protein_coding	813516	4464.89	0.298238	0.298238	0.10981	6.36827	1.74e-09	1.51152	0.225334	0.368205	0.0298087	0.0867452	0.0810791	0.0843948
ENSG00000037042	TUBG2	protein_coding	7701	1226.33	0.0884974	0.0884974	0.746852	-1.83404	0.120227	-4.68646	1.7e-05	-0.251919	0.458724	0.561502
ENSG00000100483	VCPKMT	protein_coding	7968	525.27	0.916108	0.916108	0.00128997	3.78312	0.000515944	2.06827	0.082199	0.424421	0.447289	0.5505
ENSG00000232392	AC002366.1	processed_pseudogene	1668	6.70972	-3.10328	3.10328	0.0803021
ENSG00000111319	SCNN1A	protein_coding	30887	194.987	0.288686	0.288686	0.472076	-0.947738	0.458648	-2.29323	0.0509185	-0.222004	0.654099	0.730102	0.724872	0.730389
ENSG00000270200	AC005229.3	processed_pseudogene	693	0.498816	2.3201	2.3201	NA
ENSG00000136231	IGF2BP3	protein_coding	160258	9589.65	0.142884	0.142884	0.56244	4.94029	3.98e-06	1.66463	0.175676	0.148631	0.509688	0.605402	0.597052	0.60254
ENSG00000260493	AC011773.4	antisense_RNA	4985	35.2496	1.35658	1.35658	0.0563303
ENSG00000243115	RN7SL849P	misc_RNA	294	0.617069	2.63528	2.63528	NA
ENSG00000188153	COL4A5	protein_coding	257701	404.976	-0.236802	0.236802	0.455303	-2.32156	0.0424127	-0.809405	0.544798
ENSG00000125356	NDUFA1	protein_coding	5175	3452.5	-2.18582	2.18582	2.14e-14	-7.33802	2.97e-12	-9.5484	4.13e-20	-0.0925908	0.550664	0.641351
ENSG00000234677	AC068058.1	sense_intronic	18023	0.473012	2.28278	2.28278	NA
ENSG00000213703	AL138847.1	processed_pseudogene	545	83.6081	4.27119	4.27119	6.04e-14
ENSG00000213972	AL024509.1	processed_pseudogene	1551	0.504146	2.33411	2.33411	NA
ENSG00000182021	AL591379.1	transcribed_unprocessed_pseudogene	15845	2.6223	1.78179	1.78179	0.578202
ENSG00000261451	AC104964.2	sense_overlapping	4640	96.0242	0.293791	0.293791	0.592583
ENSG00000271749	AC005828.6	unprocessed_pseudogene	231	23.3132	1.84137	1.84137	0.0296186
ENSG00000253123	AC091182.1	processed_transcript	5409	0.971829	3.29798	3.29798	NA
ENSG00000232891	AL450344.3	sense_intronic	5016	7.00304	1.33993	1.33993	0.566681
ENSG00000150551	LYPD1	protein_coding	26726	2468.86	0.696047	0.696047	0.000613662			4.30711	8.72e-05	0.0520656	0.888887	0.917439	0.915995	0.915805
ENSG00000009954	BAZ1B	protein_coding	81880	8894.27	-0.305416	0.305416	0.201421	3.45543	0.00164081	2.45951	0.0345461	-0.431548	0.014415	0.0605628	0.0560647	0.0575645
ENSG00000265376	MIR466	miRNA	83	1.00662	-3.59611	3.59611	NA
ENSG00000087842	PIR	protein_coding	108765	2031.46	-0.606021	0.606021	0.00136414	0.631657	0.638755	0.366494	0.799155	-0.66335	0.0135328	0.0586286	0.0542625	0.0556655
ENSG00000232223	CNN2P10	processed_pseudogene	917	1.1639	3.54893	3.54893	NA
ENSG00000240766	PLCXD2-AS1	antisense_RNA	697	1.96324	4.30199	4.30199	0.220565
ENSG00000128203	ASPHD2	protein_coding	15742	87.6251	-0.754905	0.754905	0.176865	0.443426	0.751322	0.492944	0.726152	0.178864	0.820081	0.863726	0.861483
ENSG00000123612	ACVR1C	protein_coding	102238	5.9113	1.10238	1.10238	0.562883	2.55902	0.0235565	0.133354	0.930697
ENSG00000189149	CRYM-AS1	transcribed_unitary_pseudogene	38188	255.214	0.984102	0.984102	0.00540554
ENSG00000138443	ABI2	protein_coding	119504	2343.71	0.0992044	0.0992044	0.7265	3.06757	0.00568002	4.50482	3.78e-05	-0.597713	0.0598556	0.131865	0.124481	0.129426
ENSG00000214719	AC005562.1	processed_transcript	96325	15.249	1.2454	1.2454	0.488197
ENSG00000228044	AL160408.1	lincRNA	36887	4.35436	2.68501	2.68501	0.259105
ENSG00000284523	AC004834.1	antisense_RNA	73374	246.227	0.599604	0.599604	0.0976221
ENSG00000258278	CLUHP8	unprocessed_pseudogene	5346	0.805297	-3.27224	3.27224	NA
ENSG00000260431	AC074051.2	processed_pseudogene	351	0.343203	1.76985	1.76985	NA
ENSG00000207034	Y_RNA	misc_RNA	116	31.5999	1.16127	1.16127	0.148188
ENSG00000213950	RPS10P2	processed_pseudogene	493	13.3375	-2.84777	2.84777	0.0335469
ENSG00000240616	RPS6P25	processed_pseudogene	747	129.018	0.229202	0.229202	0.681294
ENSG00000250462	LRRC37BP1	transcribed_unprocessed_pseudogene	7786	193.766	-0.567024	0.567024	0.152511
ENSG00000113456	RAD1	protein_coding	13725	2294.78	0.243969	0.243969	0.247886			0.276513	0.851464
ENSG00000275878	RN7SL43P	misc_RNA	290	1.64732	0.0677269	0.0677269	NA
ENSG00000272862	AC106052.1	lincRNA	496	4.23377	1.37341	1.37341	0.665507
ENSG00000274893	AL136317.2	lincRNA	6291	0.498816	2.3201	2.3201	NA
ENSG00000234497	ERICH3-AS1	antisense_RNA	48668	1.8901	-4.52477	4.52477	0.302496
ENSG00000228903	RASA4CP	transcribed_unprocessed_pseudogene	14941	46.5998	-0.292685	0.292685	0.744173
ENSG00000163659	TIPARP	protein_coding	33535	6539.35	1.01281	1.01281	2.7e-07	5.74705	6.36e-08	3.12686	0.00569627	0.11419	0.735244	0.796682	0.792258	0.795733
ENSG00000281490	CICP14	processed_pseudogene	2829	2.88683	-1.70106	1.70106	0.628023
ENSG00000230910	AL391807.1	antisense_RNA	5065	15.1091	-0.161267	0.161267	0.924977
ENSG00000137880	GCHFR	protein_coding	3690	392.814	-2.51599	2.51599	4.92e-13	-7.54142	6.9e-13	-6.01713	1.8e-08	-1.0361	0.0677252	0.142107
ENSG00000243280	AC093663.2	processed_pseudogene	312	30.1632	2.34654	2.34654	0.00653146
ENSG00000215349	MRPL3P1	processed_pseudogene	1032	14.3745	-1.19595	1.19595	0.288762
ENSG00000252042	Y_RNA	misc_RNA	92	5.5468	-0.347726	0.347726	0.879691
ENSG00000228172	AL020996.1	antisense_RNA	4048	125.097	0.555612	0.555612	0.195151
ENSG00000220875	HIST1H3PS1	processed_pseudogene	416	13.7865	0.486575	0.486575	0.728711
ENSG00000188089	PLA2G4E	protein_coding	69608	0.337874	1.74995	1.74995	NA	0.376435	NA	0.693111	NA
ENSG00000184281	TSSC4	protein_coding	3390	3449.33	-1.15648	1.15648	1.35e-06			-6.87754	8.18e-11
ENSG00000102445	RUBCNL	protein_coding	96190	55.0117	0.634868	0.634868	0.34095	1.77246	0.13506	0.0856597	0.954522	-0.0194132	0.983815	0.988209	0.987813	0.987587
ENSG00000155324	GRAMD2B	protein_coding	136362	364.531	0.468386	0.468386	0.135645	3.19104	0.00390486	1.20948	0.344938
ENSG00000109065	NAT9	protein_coding	5820	3395.28	-0.930402	0.930402	1.93e-06	-5.20978	1.07e-06	-9.334	2.93e-19	0.248127	0.0862344	0.166708
ENSG00000168824	NSG1	protein_coding	70918	5.71584	-0.893069	0.893069	0.681026	-0.151287	0.919197	-1.31279	0.300505
ENSG00000234695	AC002076.1	antisense_RNA	2688	3.12444	0.310484	0.310484	0.925464
ENSG00000145868	FBXO38	protein_coding	58901	3997.06	0.694097	0.694097	0.000323037	4.06776	0.00017363	3.97708	0.000324309	-0.4648	0.00817443	0.0466778	0.0430614	0.0439522
ENSG00000052841	TTC17	protein_coding	136001	4389.14	-0.312051	0.312051	0.155862	2.37882	0.0369311	3.39811	0.0024551	-0.690996	0.0486336	0.115861	0.108937	0.113604
ENSG00000235559	NOP56P1	processed_pseudogene	371	127.664	-2.10644	2.10644	3.98e-05
ENSG00000230177	AL080317.1	antisense_RNA	810	82.2857	0.245056	0.245056	0.68497
ENSG00000168944	CEP120	protein_coding	78707	1299.87	0.453522	0.453522	0.0572918	2.28701	0.0459022	3.0781	0.00659774	-0.53457	0.182188	0.284962	0.273767	0.280239
ENSG00000270052	BX546450.2	lincRNA	628	2.66948	-2.81836	2.81836	0.458958
ENSG00000214883	AC024405.1	unprocessed_pseudogene	13274	1.20024	1.03831	1.03831	NA
ENSG00000164638	SLC29A4	protein_coding	32501	90.227	-1.75051	1.75051	6.36e-05	-2.99797	0.00697889
ENSG00000197748	CFAP43	protein_coding	102474	19.6187	0.960732	0.960732	0.394046	0.604609	NA	1.13966	0.376875
ENSG00000170456	DENND5B	protein_coding	208874	2073.03	-0.146288	0.146288	0.589291	3.54104	0.0012233	0.219343	0.883057	0.0955067	0.783817	0.835455	0.832121	0.833948
ENSG00000263961	C1orf186	protein_coding	49736	0.687303	2.80036	2.80036	NA	-0.159364	NA	0.622634	0.650099
ENSG00000250966	AC023886.2	processed_pseudogene	410	9.30406	-2.16395	2.16395	0.122548
ENSG00000242207	HOXB-AS4	antisense_RNA	6257	3.25699	1.40704	1.40704	0.642758
ENSG00000273599	AL731571.1	antisense_RNA	5427	283.907	0.761066	0.761066	0.0348429
ENSG00000234325	MRPS10P2	processed_pseudogene	380	21.3432	0.981558	0.981558	0.324682
ENSG00000105701	FKBP8	protein_coding	12326	7612.35	-2.33911	2.33911	1.68e-24	-10.2622	8.07e-23	-9.3425	2.74e-19	-1.16148	0.0173213	0.0658438	0.0610609
ENSG00000113231	PDE8B	protein_coding	219358	49.7509	-0.0521998	0.0521998	0.954776			-1.59596	0.196804
ENSG00000124762	CDKN1A	protein_coding	10879	6998.07	-0.891068	0.891068	1.76e-06	-1.65037	0.168192	-0.876134	0.509108	-0.733692	0.159519	0.257885	0.247585
ENSG00000009780	FAM76A	protein_coding	37143	280.113	-0.402431	0.402431	0.227041	1.26578	0.30711	-0.200886	0.89313	0.1113	0.783749	0.835455	0.832121	0.833948
ENSG00000260889	CKBP1	processed_pseudogene	1986	0.402648	-2.2631	2.2631	NA
ENSG00000273588	AC093838.1	unprocessed_pseudogene	2190	3.0363	-0.896461	0.896461	0.787798
ENSG00000070388	FGF22	protein_coding	4492	16.316	-2.27489	2.27489	0.126476	-0.829388	NA	-1.4311	0.254063
ENSG00000105369	CD79A	protein_coding	4252	1.91522	4.26757	4.26757	0.221358	-0.157984	0.915404	-0.865622	0.514371
ENSG00000226781	TBCAP1	processed_pseudogene	326	54.8885	-2.63571	2.63571	0.00016795
ENSG00000229018	PMS2P7	unprocessed_pseudogene	15562	190.168	0.96943	0.96943	0.00426951
ENSG00000205076	LGALS7	protein_coding	2521	3.36793	-2.1423	2.1423	0.421175	0.483339	NA	-1.9527	0.103605
ENSG00000126464	PRR12	protein_coding	34796	2384.95	-0.393315	0.393315	0.143788	-2.36203	0.0384815	-3.11454	0.00591093	-0.466102	0.00295744	0.0324016	0.0291289	0.0297592
ENSG00000227045	AL589765.1	antisense_RNA	7360	31.1227	1.62821	1.62821	0.0431452
ENSG00000170473	PYM1	protein_coding	31205	1006.13	-1.04034	1.04034	6.39e-07	-4.19881	0.000103575	-0.751638	0.576544	-1.169	0.011816	0.0549507	0.050832	0.0519008
ENSG00000135341	MAP3K7	protein_coding	73472	2094.66	-0.14411	0.14411	0.616132	2.09474	0.0705258	2.86666	0.0121378	-0.563572	0.0940081	0.176603	0.167945	0.173337
ENSG00000111684	LPCAT3	protein_coding	42324	2237.43	-0.313854	0.313854	0.157856	-3.34636	0.00237361
ENSG00000105991	HOXA1	protein_coding	3003	287.854	0.81887	0.81887	0.00804783			-1.15319	0.37047
ENSG00000137133	HINT2	protein_coding	2394	2401.04	-1.65441	1.65441	6.04e-12	-9.32083	4.62e-19			-0.44541	0.222717	0.329943
ENSG00000255503	AP001767.3	lincRNA	24794	1.75517	4.14755	4.14755	0.305675
ENSG00000067334	DNTTIP2	protein_coding	13635	3477.93	0.0558318	0.0558318	0.884544			-0.880086	0.506919
ENSG00000239039	SNORD13	snoRNA	103	816.094	1.08029	1.08029	0.00163757
ENSG00000274272	AC069281.2	processed_transcript	6468	16.8465	-0.610477	0.610477	0.666382
ENSG00000249834	PGBD4P3	processed_pseudogene	960	0.591265	2.59963	2.59963	NA
ENSG00000257698	AC084033.3	lincRNA	4647	460.186	-1.5116	1.5116	2.09e-10
ENSG00000127863	TNFRSF19	protein_coding	105734	1313.2	-0.485339	0.485339	0.0113879	1.15287	0.357504	0.668104	0.62412	-0.468854	0.00931114	0.0489331	0.0451671	0.0461116
ENSG00000119632	IFI27L2	protein_coding	2474	849.571	-2.60122	2.60122	3.71e-21	-9.58203	4.65e-20	-1.00287	NA
ENSG00000200235	SNORA27	snoRNA	125	0.58157	-2.83701	2.83701	NA
ENSG00000196172	ZNF681	protein_coding	19696	378.051	0.388597	0.388597	0.21501			0.989309	0.450269
ENSG00000236259	PPIAP64	processed_pseudogene	482	0.526361	2.42163	2.42163	NA
ENSG00000235763	SNRPGP5	processed_pseudogene	219	1.38452	-4.05861	4.05861	NA
ENSG00000169609	C15orf40	protein_coding	23200	2492.47	1.01596	1.01596	5.25e-08	-1.17369	0.348181	0.689795	0.611462	-1.44784	0.0861878	0.166665	0.158044
ENSG00000216990	HSPD1P10	processed_pseudogene	1675	0.949614	3.25686	3.25686	NA
ENSG00000264138	AC024267.2	unprocessed_pseudogene	732	1.20121	3.59274	3.59274	NA
ENSG00000234261	AL138720.1	lincRNA	428174	2.51157	-0.840856	0.840856	0.82081
ENSG00000256576	LINC02361	lincRNA	2960	22.3647	-0.0639351	0.0639351	0.963082
ENSG00000229474	PATL2	protein_coding	45584	73.8271	0.86508	0.86508	0.0937169	-0.514353	0.710358
ENSG00000089199	CHGB	protein_coding	13931	100.7	-1.38342	1.38342	0.00136293	-1.30213	0.291674	-1.98278	0.0975727
ENSG00000257390	AC023055.1	protein_coding	70271	217.245	1.77758	1.77758	2.91e-07			-3.98501	0.000315138
ENSG00000257022	AC008250.1	antisense_RNA	60747	1.78674	3.07954	3.07954	0.390771
ENSG00000275989	AL442128.1	unprocessed_pseudogene	89	9.03804	1.85916	1.85916	0.245246
ENSG00000237899	AL031289.1	lincRNA	18499	59.5523	0.981173	0.981173	0.107416
ENSG00000075142	SRI	protein_coding	21875	3276.5	-1.3116	1.3116	1.4e-11	-8.44209	7.08e-16	-1.07038	0.409758
ENSG00000242612	DECR2	protein_coding	10661	675.047	-0.933025	0.933025	4.93e-05	-5.48975	2.54e-07	-3.17134	0.00498968
ENSG00000136943	CTSV	protein_coding	9964	67.7209	-1.37385	1.37385	0.0137573			-4.83752	8.5e-06
ENSG00000249722	AC025752.1	lincRNA	891	4.15316	5.38664	5.38664	0.0253157
ENSG00000140992	PDPK1	protein_coding	65224	2879.34	-0.39295	0.39295	0.0378897	1.99246	0.0874568	1.66708	0.174853	-0.469863	0.00763855	0.0452981	0.0417934	0.042592
ENSG00000276656	MIR6083	miRNA	105	1.79337	4.18286	4.18286	0.24187
ENSG00000213526	SETP8	processed_pseudogene	627	1.38806	-4.0608	4.0608	NA
ENSG00000260001	TGFBR3L	protein_coding	2952	42.1352	-1.65869	1.65869	0.0139933	0.0992943	0.947249	-2.84672	0.0128174
ENSG00000233780	HNRNPA1P30	transcribed_processed_pseudogene	11035	3.17786	-0.761725	0.761725	0.805595
ENSG00000185947	ZNF267	protein_coding	43599	2242.51	1.45319	1.45319	4.56e-09	5.94889	2.07e-08	5.89417	3.66e-08
ENSG00000225938	AL109741.1	antisense_RNA	845	26.2943	3.58479	3.58479	0.000112218
ENSG00000240853	RN7SL328P	misc_RNA	299	62.8424	1.36384	1.36384	0.0169672
ENSG00000138303	ASCC1	protein_coding	121102	790.992	-0.43957	0.43957	0.071219	3.37238	0.00217598	-0.928668	0.481936	0.34742	0.129423	0.221558	0.21196	0.217462
ENSG00000234817	AL136309.2	lincRNA	21313	48.4281	1.1622	1.1622	0.0550269
ENSG00000175662	TOM1L2	protein_coding	128911	3289.74	-0.654658	0.654658	0.00133233	1.068	0.39758	0.599513	0.663548	-0.474884	0.00891818	0.0482713	0.0445497	0.0454147
ENSG00000188909	BSX	protein_coding	4150	3.62786	0.545083	0.545083	0.86592	0.649799	NA	1.32145	0.297278
ENSG00000198832	SELENOM	protein_coding	15297	1056.61	-1.96164	1.96164	7.15e-15	-8.24725	3.35e-15
ENSG00000242244	ATP5G1P3	processed_pseudogene	702	0.354759	1.87578	1.87578	NA
ENSG00000147606	SLC26A7	protein_coding	188658	4.11665	-0.112461	0.112461	0.968796	-1.59849	0.183305	0.186284	0.901103	-1.74688	0.0187436	0.0681743
ENSG00000148832	PAOX	protein_coding	12460	10.1157	-0.838849	0.838849	0.577911	0.353893	0.804223	-0.425585	0.763999
ENSG00000171943	SRGAP2C	protein_coding	208012	1102.28	0.890973	0.890973	1.14e-05	6.58441	4.58e-10	2.52503	0.0295733	0.50844	0.0239366	0.078167	0.072795	0.0759065
ENSG00000206418	RAB12	protein_coding	29936	1825.65	-0.926288	0.926288	4.71e-07	-1.54756	0.199423	2.1918	0.0637522
ENSG00000279795	AC138907.10	TEC	982	9.09571	-0.0173822	0.0173822	0.993417
ENSG00000124357	NAGK	protein_coding	15461	3290.71	-0.199494	0.199494	0.39093	-5.38205	4.45e-07			-0.869676	0.0326173	0.0913442	0.0855689
ENSG00000148411	NACC2	protein_coding	88748	5611.96	-0.648382	0.648382	0.00104046	-0.700378	0.597299	-1.07857	0.405694	-0.527599	0.0953636	0.17835	0.16979	0.175192
ENSG00000232164	LINC01873	lincRNA	9144	0.692633	2.81059	2.81059	NA
ENSG00000225898	AC002075.1	processed_pseudogene	675	14.3737	-0.282436	0.282436	0.876673
ENSG00000141485	SLC13A5	protein_coding	28854	2.10086	0.750329	0.750329	0.851073	-0.344277	0.810424	-0.806536	0.546171
ENSG00000204860	FAM201A	antisense_RNA	4516	395.658	-0.434535	0.434535	0.201653
ENSG00000262519	TXNP4	processed_pseudogene	309	48.4838	-2.97179	2.97179	2.07e-06
ENSG00000243813	AC078857.1	processed_pseudogene	666	0.402648	-2.2631	2.2631	NA
ENSG00000283413	AC008703.1	lincRNA	27557	1.16055	-2.60899	2.60899	NA
ENSG00000230978	LINC00160	lincRNA	13374	1.34258	3.76589	3.76589	NA
ENSG00000173846	PLK3	protein_coding	5765	1650.63	-0.137939	0.137939	0.629666	-1.66777	0.163441	-2.30844	0.049192	-0.301047	0.452753	0.555594
ENSG00000166167	BTRC	protein_coding	203288	1089.63	-0.68436	0.68436	0.00135909	0.183576	0.902052	1.06743	0.41131	-0.790997	0.0131479	0.0578555	0.0535609	0.0548479
ENSG00000236117	LINC01639	lincRNA	9350	11.1226	-0.30427	0.30427	0.853782
ENSG00000279207	AC015813.6	TEC	5807	387.811	-0.1897	0.1897	0.639301
ENSG00000200701	RNU6-674P	snRNA	106	0.372926	-0.259656	0.259656	NA
ENSG00000142046	TMEM91	protein_coding	33172	298.471	0.500658	0.500658	0.174796	0.935872	0.464977
ENSG00000049618	ARID1B	protein_coding	433405	7130.04	0.801715	0.801715	4.32e-06	5.63671	1.16e-07	4.77423	1.14e-05	-0.443618	0.0420912	0.106027	0.0994369	0.103543
ENSG00000170631	ZNF16	protein_coding	20530	1316.66	0.384842	0.384842	0.0827445	1.15836	0.354876	2.33828	0.0458346	-0.62163	0.0724913	0.148823	0.140902
ENSG00000232939	AL158829.1	antisense_RNA	11683	0.827772	3.07898	3.07898	NA
ENSG00000234911	TEX21P	transcribed_unitary_pseudogene	46313	427.485	1.08587	1.08587	0.000595608
ENSG00000204928	GRXCR2	protein_coding	78605	1.43772	3.85434	3.85434	NA	-0.517261	0.708691
ENSG00000281207	SLFNL1-AS1	antisense_RNA	29300	3891.56	1.21424	1.21424	5.73e-09
ENSG00000254041	AC021546.1	antisense_RNA	45746	2.86197	-1.72317	1.72317	0.633812
ENSG00000283994	AC092652.3	sense_intronic	7242	54.2304	2.34889	2.34889	0.000103332
ENSG00000256538	AC046130.2	lincRNA	19302	11.0337	1.81547	1.81547	0.183045
ENSG00000272677	AC124016.1	antisense_RNA	9726	147.269	0.0256774	0.0256774	0.96598
ENSG00000167985	SDHAF2	protein_coding	17487	592.785	0.569394	0.569394	0.015741	-0.72468	0.583097
ENSG00000115216	NRBP1	protein_coding	14469	4824.33	-1.85322	1.85322	4.55e-23	-11.2129	6.76e-27	-5.79361	6.48e-08	-1.43186	0.0342363	0.0939384	0.0879773
ENSG00000205579	DYNLL1P1	processed_pseudogene	268	72.9774	-2.61766	2.61766	2.11e-06
ENSG00000231105	AL031728.1	antisense_RNA	6484	3.81064	-0.388278	0.388278	0.904731
ENSG00000242282	AC108488.1	lincRNA	5060	261.051	0.0820889	0.0820889	0.836707
ENSG00000266968	AC023421.1	sense_intronic	1784	0.450797	2.18419	2.18419	NA
ENSG00000127903	ZNF835	protein_coding	9802	20.1987	-0.276651	0.276651	0.843739			-0.874459	0.509692
ENSG00000253302	STAU2-AS1	antisense_RNA	21522	4.67344	-4.81605	4.81605	0.103755
ENSG00000244716	BX679664.3	processed_pseudogene	554	640.692	-2.99539	2.99539	8.02e-17
ENSG00000260276	AC022167.2	antisense_RNA	12351	281.284	1.03919	1.03919	0.00210175
ENSG00000126733	DACH2	protein_coding	684146	0.805297	-3.27224	3.27224	NA	-0.626415	0.642011	-0.22296	0.881276	-1	0.401428	0.509072
ENSG00000138821	SLC39A8	protein_coding	180217	927.718	-0.181721	0.181721	0.601291	4.19818	0.000103804			-0.532222	0.109083	0.196401	0.187424	0.193036
ENSG00000253553	AC090568.2	antisense_RNA	410298	68.827	0.383179	0.383179	0.526004
ENSG00000157212	PAXIP1	protein_coding	59397	2584.34	0.707737	0.707737	0.000195127	3.89139	0.000342341	4.24266	0.000113253	-0.525259	0.102512	0.187743	0.178949	0.1845
ENSG00000207606	MIR554	miRNA	95	50.1908	5.7483	5.7483	8.62e-11
ENSG00000279458	AC244230.1	processed_transcript	11867	1.59932	-4.28409	4.28409	NA
ENSG00000258404	LINC02320	lincRNA	96654	11.4297	-0.960181	0.960181	0.557416
ENSG00000207016	SNORA36C	snoRNA	131	9.53064	2.56114	2.56114	0.154104
ENSG00000176136	MC5R	protein_coding	3174	2.8044	-5.07521	5.07521	0.120301			-1.12148	0.384473
ENSG00000223390	AL445685.1	antisense_RNA	10888	18.6656	1.1499	1.1499	0.299615
ENSG00000100319	ZMAT5	protein_coding	36055	707.429	-1.45463	1.45463	2.07e-07	-3.25574	0.00318367	-0.0648322	0.966333	-1.56552	0.0130895	0.0578493	0.0535609	0.0548417
ENSG00000160602	NEK8	protein_coding	17558	418.527	0.102618	0.102618	0.791469	-0.845914	0.514856	-1.99883	0.0945203	-0.0665721	0.909331	0.932209	0.93115
ENSG00000188338	SLC38A3	protein_coding	16240	46.2631	-1.2492	1.2492	0.0740518	-2.88018	0.00979981	-1.00978	0.440031
ENSG00000245937	LINC01184	lincRNA	142746	1356.23	0.269777	0.269777	0.198129
ENSG00000257256	AC008147.1	antisense_RNA	10380	0.408108	2.05303	2.05303	NA
ENSG00000170128	GPR25	protein_coding	1223	0.509476	2.34801	2.34801	NA
ENSG00000109674	NEIL3	protein_coding	53107	1440.62	0.637154	0.637154	0.00166504	4.08321	0.000163443	5.27966	1e-06	-0.78855	0.03517	0.0955059	0.0894754	0.0932192
ENSG00000065833	ME1	protein_coding	220682	888.233	-0.49151	0.49151	0.0402174	3.67923	0.000750754	3.37862	0.00261495	-0.478758	0.00629327	0.0424554	0.0389976	0.0396449
ENSG00000232756	AC004990.1	antisense_RNA	4787	5.68845	2.64903	2.64903	0.209844
ENSG00000255993	PSMC1P9	processed_pseudogene	1334	12.3591	-2.6041	2.6041	0.102347
ENSG00000142149	HUNK	protein_coding	171318	2.47727	0.56686	0.56686	0.893326	-0.0286757	0.984682	0.504026	0.719927
ENSG00000110169	HPX	protein_coding	11568	33.8738	1.29086	1.29086	0.145182	0.305949	0.832741	-0.299777	0.83841
ENSG00000180834	MAP6D1	protein_coding	9718	41.8012	0.813921	0.813921	0.311242
ENSG00000168952	STXBP6	protein_coding	240641	419.621	0.687635	0.687635	0.00667069	6.3074	2.53e-09	2.76927	0.015766	0.359688	0.269153	0.378894	0.366488	0.373208
ENSG00000228793	AL138881.1	lincRNA	30500	3.45955	3.00579	3.00579	0.254116
ENSG00000256678	AC025423.3	processed_pseudogene	468	1.50067	-0.119724	0.119724	NA
ENSG00000231419	LINC00689	processed_transcript	23673	2.53803	2.02477	2.02477	0.486503
ENSG00000132681	ATP1A4	protein_coding	35407	2.21893	0.985549	0.985549	0.790304	-0.560282	0.682194	0.177661	NA
ENSG00000271138	IGLVIVOR22-1	IG_V_pseudogene	517	13.4067	2.41844	2.41844	0.110669
ENSG00000260144	AC100827.2	unprocessed_pseudogene	7143	119.277	1.15929	1.15929	0.0214627
ENSG00000218069	RSL24D1P1	processed_pseudogene	492	9.07859	-2.3504	2.3504	0.179132
ENSG00000253428	LINC01942	lincRNA	16390	15.6419	0.0282958	0.0282958	0.985749
ENSG00000123178	SPRYD7	protein_coding	23784	584.903	-0.826471	0.826471	0.00026173	0.847679	0.513821	-3.70172	0.000891231	0.517416	0.268941	0.378653	0.366262
ENSG00000106443	PHF14	protein_coding	196294	4294.72	0.135866	0.135866	0.697043	3.77906	0.000523603	2.05705	0.0840264	-0.224681	0.294248	0.404646	0.391753	0.398194
ENSG00000236409	NRADDP	transcribed_unitary_pseudogene	2641	29.5738	0.943007	0.943007	0.329255
ENSG00000258760	AL355076.2	lincRNA	82310	5.59966	1.0814	1.0814	0.673677
ENSG00000227666	CYCSP24	processed_pseudogene	315	43.4553	1.27925	1.27925	0.0460709
ENSG00000263682	AP005139.1	unprocessed_pseudogene	2562	1.99492	-2.32578	2.32578	0.559331
ENSG00000250266	LINC01612	lincRNA	9160	0.473012	2.28278	2.28278	NA
ENSG00000204296	C6orf10	protein_coding	83386	11.9091	0.528803	0.528803	0.782877	2.59916	0.0212248	-0.376589	0.793789
ENSG00000249889	ALG1L11P	unprocessed_pseudogene	4022	1.3906	3.81524	3.81524	NA
ENSG00000238121	LINC00426	lincRNA	36875	2.92873	-4.11179	4.11179	0.241703
ENSG00000242259	C22orf39	protein_coding	96864	511.966	0.630018	0.630018	0.013094			-1.10394	0.39334
ENSG00000225339	AL354740.1	processed_transcript	38200	128.097	-0.902356	0.902356	0.0272143
ENSG00000241162	RN7SL617P	misc_RNA	307	0.498816	2.3201	2.3201	NA
ENSG00000270431	AC005000.2	processed_pseudogene	309	2.66742	4.75058	4.75058	0.109926
ENSG00000172139	SLC9C1	protein_coding	153371	11.5609	1.06149	1.06149	0.518046	1.55037	0.198593	1.1362	0.378452
ENSG00000279772	AC026422.1	TEC	451	6.28597	1.06254	1.06254	0.608422
ENSG00000226081	USP12PX	processed_pseudogene	1056	29.4745	0.474793	0.474793	0.598782
ENSG00000185187	SIGIRR	protein_coding	11739	894.013	-2.19641	2.19641	8.56e-18	-9.58925	4.35e-20	0.238148	0.873308
ENSG00000075073	TACR2	protein_coding	12964	2.66637	-2.13911	2.13911	0.535755	-0.187637	0.900295
ENSG00000169299	PGM2	protein_coding	36304	2797.39	-0.802417	0.802417	0.00107928	0.820351	0.528935	-0.906808	0.493059	-0.309145	0.105517	0.192042	0.183167	0.188721
ENSG00000199646	RNU6-1272P	snRNA	106	5.51967	3.76313	3.76313	0.0769674
ENSG00000244256	RN7SL130P	misc_RNA	304	42.1854	1.32265	1.32265	0.0750651
ENSG00000257322	AC138123.2	antisense_RNA	212264	4.18429	-0.0303447	0.0303447	0.99262
ENSG00000278040	uc_338	misc_RNA	167	15.3202	1.23328	1.23328	0.318234
ENSG00000184647	PRSS55	protein_coding	28620	1.37891	1.29821	1.29821	NA			0.177661	NA
ENSG00000127083	OMD	protein_coding	10216	3.7908	-1.0565	1.0565	0.658907			0.0682544	0.964259
ENSG00000243954	RN7SL743P	misc_RNA	297	10.4806	0.869401	0.869401	0.589844
ENSG00000184716	SERINC4	protein_coding	6059	23.0968	0.376827	0.376827	0.739986	-2.43609	0.0321451	-0.574926	0.67774
ENSG00000275538	RNVU1-19	snRNA	166	7649.43	0.907028	0.907028	0.00125185
ENSG00000227462	PSME2P6	processed_pseudogene	326	0.236506	1.32251	1.32251	NA
ENSG00000267284	AC022031.2	lincRNA	67698	117.492	0.911641	0.911641	0.0312426
ENSG00000232692	AP001596.1	antisense_RNA	93146	21.5653	-0.271861	0.271861	0.862072
ENSG00000226266	AC009961.1	lincRNA	41727	99.8028	-0.332199	0.332199	0.537927
ENSG00000231464	AC024937.2	processed_pseudogene	1495	4.50692	-0.138987	0.138987	0.960823
ENSG00000234751	AP002381.1	processed_pseudogene	614	0.399113	-2.25192	2.25192	NA
ENSG00000279711	AP004782.1	TEC	3432	5.11037	0.610532	0.610532	0.807607
ENSG00000000460	C1orf112	protein_coding	192073	2267.64	-0.0171276	0.0171276	0.956994	2.40152	0.0349604			-0.449402	0.0984335	0.182316	0.173692	0.179138
ENSG00000215032	GNL3LP1	processed_pseudogene	1642	10.6456	-0.633235	0.633235	0.683493
ENSG00000199122	MIR148B	miRNA	98	34.4146	1.61581	1.61581	0.0853969
ENSG00000197279	ZNF165	protein_coding	8588	108.295	0.326571	0.326571	0.554376	0.85466	0.510156	0.241873	0.871272
ENSG00000217289	AC079776.1	processed_pseudogene	1151	7.44102	-1.0407	1.0407	0.641566
ENSG00000140563	MCTP2	protein_coding	252414	275.605	2.06166	2.06166	2.33e-15	10.4678	1.11e-23	7.57345	6.11e-13	0.458784	0.188378	0.292204	0.280599	0.287158
ENSG00000134817	APLNR	protein_coding	3737	3.05655	-2.39335	2.39335	0.460522
ENSG00000148814	LRRC27	protein_coding	47764	592.461	0.257297	0.257297	0.307657	1.23712	0.31945	0.967278	0.461744	-0.289418	0.253092	0.362368	0.34992	0.356602
ENSG00000254150	AC087664.3	processed_pseudogene	327	2.78053	-1.59645	1.59645	0.602471
ENSG00000235749	AL390860.1	antisense_RNA	107313	234.677	0.941581	0.941581	0.0017617
ENSG00000134256	CD101	protein_coding	34726	82.3035	0.0913774	0.0913774	0.896205	0.295974	0.839145	-0.593112	0.667115
ENSG00000069956	MAPK6	protein_coding	115266	3456.85	-0.215042	0.215042	0.391917	5.18678	1.2e-06			-0.329026	0.149235	0.245642	0.235497	0.241324
ENSG00000218574	HNRNPA1P37	processed_pseudogene	968	2.21457	-4.73562	4.73562	0.24938
ENSG00000107187	LHX3	protein_coding	8878	18.3001	0.41645	0.41645	0.738112			1.10564	0.392551
ENSG00000178952	TUFM	protein_coding	3997	10145.3	-1.77535	1.77535	2.32e-18	-9.76444	8.78e-21	-10.5428	2.54e-24	-0.479286	0.00677304	0.0431063
ENSG00000211513	MIR320E	miRNA	52	14.7501	2.39777	2.39777	0.0726847
ENSG00000111615	KRR1	protein_coding	20775	3506.82	0.43132	0.43132	0.198299			-0.0221116	0.989162
ENSG00000275638	AC011939.3	antisense_RNA	465	28.7399	0.737824	0.737824	0.419319
ENSG00000122145	TBX22	protein_coding	17013	1.01985	3.36456	3.36456	NA
ENSG00000104154	SLC30A4	protein_coding	43196	301.788	-0.152113	0.152113	0.667797	0.803818	0.537671	0.969246	0.460839	-0.430318	0.415868	0.522427	0.510822	0.516363
ENSG00000222724	RNU2-63P	snRNA	193	101.756	1.62104	1.62104	0.00369637
ENSG00000235558	AC146949.1	unprocessed_pseudogene	38882	48.0934	1.3413	1.3413	0.0300279
ENSG00000165868	HSPA12A	protein_coding	179044	574.716	-0.309296	0.309296	0.239383	2.43206	0.0324561	-2.53463	0.0289424	0.335609	0.343904	0.453392	0.440863	0.447104
ENSG00000161980	POLR3K	protein_coding	7221	3924.06	-1.18948	1.18948	1.86e-08	-7.60866	4.29e-13			-0.488274	0.00594311	0.0417139
ENSG00000173930	SLCO4C1	protein_coding	62563	101.081	0.158382	0.158382	0.80809	1.51263	0.211133	-0.541065	0.697928	0.558993	0.576759	0.664277	0.657596	0.662453
ENSG00000231256	C17orf105	protein_coding	7177	3.99677	1.60686	1.60686	0.549217			-0.121062	0.937061
ENSG00000251139	AC084871.1	antisense_RNA	7681	0.332544	1.72986	1.72986	NA
ENSG00000229348	HYI-AS1	3prime_overlapping_ncRNA	3068	5.71417	1.25317	1.25317	0.565993
ENSG00000153165	RGPD3	protein_coding	77086	41.7078	-0.411641	0.411641	0.648991	0.153717	0.917569	-0.275993	0.851488	-0.695065	0.582144	0.668475
ENSG00000109062	SLC9A3R1	protein_coding	20701	1528.01	-1.08821	1.08821	1.49e-07	-4.84001	6.35e-06	-2.26995	0.0536531	-1.19526	0.0131684	0.0578555	0.0535609
ENSG00000031698	SARS	protein_coding	24251	8265.08	-1.17435	1.17435	7.82e-12	-8.43405	7.53e-16	-5.61987	1.68e-07	-1.17343	0.0111943	0.0536001	0.0495595
ENSG00000260600	AC092125.1	sense_intronic	1994	1.81828	4.19029	4.19029	0.248872
ENSG00000186818	LILRB4	protein_coding	26470	0.805297	-3.27224	3.27224	NA	-1.56677	0.193409	-1.12148	0.384473
ENSG00000257818	C1GALT1P1	processed_pseudogene	1088	11.634	2.21731	2.21731	0.102864
ENSG00000207234	RNU6-125P	snRNA	106	13.5742	2.47838	2.47838	0.0606224
ENSG00000161618	ALDH16A1	protein_coding	17879	2563.55	-1.42619	1.42619	2.2e-11	-6.48976	8.24e-10			-1.63357	0.0105434	0.0517736	0.0478567
ENSG00000169894	MUC3A	protein_coding	18791	7.49854	-3.37203	3.37203	0.533519			-1.77888	0.14386
ENSG00000205423	CNEP1R1	protein_coding	12678	493.918	0.746962	0.746962	0.00853765	0.540215	0.694663	1.32883	0.294616
ENSG00000270531	AC022001.1	processed_pseudogene	267	16.4247	0.518546	0.518546	0.694797
ENSG00000235241	BX284668.4	processed_pseudogene	507	0.461457	2.21434	2.21434	NA
ENSG00000236045	AL031283.3	antisense_RNA	1298	35.9768	2.54912	2.54912	0.000533865
ENSG00000158079	PTPDC1	protein_coding	79062	1002.12	0.056433	0.056433	0.8438	2.30721	0.0438595	0.870697	0.511503	-0.333591	0.04659	0.112475	0.105767	0.110198
ENSG00000171236	LRG1	protein_coding	4065	0.343203	1.76985	1.76985	NA			0.740984	NA
ENSG00000165494	PCF11	protein_coding	30463	6624.24	0.747675	0.747675	6.37e-05	1.75195	0.140511	0.690657	0.611113	-0.13618	0.65054	0.727098	0.72194	0.727494
ENSG00000101353	MROH8	protein_coding	78362	198.24	0.779681	0.779681	0.0652233	0.810314	0.534172	-0.173671	0.908145
ENSG00000227811	FAM212B-AS1	antisense_RNA	7957	13.9227	-0.362841	0.362841	0.825785
ENSG00000135253	KCP	protein_coding	48268	8.85736	-4.75335	4.75335	0.0102408			-0.620967	0.650868
ENSG00000143436	MRPL9	protein_coding	3921	4389.87	-0.754065	0.754065	4.91e-06	-6.59205	4.39e-10	-6.77539	1.62e-10	-0.0910724	0.698363	0.766064
ENSG00000108797	CNTNAP1	protein_coding	17201	1920.28	-0.631078	0.631078	0.00245804	-3.80675	0.000473122	-5.60789	1.79e-07	-0.371558	0.275548	0.385425	0.372947
ENSG00000203825	AC239859.1	unprocessed_pseudogene	31066	1.6525	2.95691	2.95691	NA
ENSG00000233273	AMMECR1LP1	processed_pseudogene	840	37.8872	-1.09339	1.09339	0.198457
ENSG00000183111	ARHGEF37	protein_coding	83021	257.421	-0.33666	0.33666	0.362581	-0.804983	0.537037	1.39218	0.268988	-1.18067	0.0524203	0.121158	0.114215	0.119078
ENSG00000271270	TMCC1-AS1	antisense_RNA	24704	212.136	0.11303	0.11303	0.84985
ENSG00000156875	MFSD14A	protein_coding	45280	162.589	1.05454	1.05454	0.00658908	3.18555	0.00397373	2.84724	0.0128044	-0.489211	0.00474376	0.0388643	0.0353953	0.0364667
ENSG00000155158	TTC39B	protein_coding	143738	494.829	0.280576	0.280576	0.332788	2.63169	0.0194548	-0.968991	0.460971	0.121779	0.49519	0.593378	0.584398	0.590268
ENSG00000220091	LAP3P1	processed_pseudogene	293	9.48546	1.33057	1.33057	0.396833
ENSG00000113648	H2AFY	protein_coding	66014	23019	0.477431	0.477431	0.00342789	3.45321	0.00165231	3.42976	0.00221622	-0.499358	0.00176734	0.0275777	0.0248654	0.0248653
ENSG00000260773	AC055855.2	antisense_RNA	16789	11.4823	2.12231	2.12231	0.20696
ENSG00000185347	TEDC1	protein_coding	9720	2365.96	-0.684259	0.684259	0.0105252	-4.03893	0.000194245	-6.73032	2.18e-10	0.156572	0.500558	0.59751
ENSG00000277247	AC083809.1	antisense_RNA	471	0.450797	2.18419	2.18419	NA
ENSG00000199933	RNY1P16	misc_RNA	110	14.881	1.32005	1.32005	0.264658
ENSG00000106546	AHR	protein_coding	429793	2004.31	0.669114	0.669114	0.00109012	4.26198	8e-05			-0.966383	0.0911762	0.173402	0.164709	0.170147
ENSG00000254106	LINC01848	lincRNA	1569	19.2672	6.62345	6.62345	2.19e-05
ENSG00000068137	PLEKHH3	protein_coding	9080	1002.3	-1.34625	1.34625	8.19e-09	-3.40272	0.00196828	-4.73164	1.39e-05	-0.395356	0.199332	0.305488
ENSG00000169291	SHE	protein_coding	32341	11.646	0.0677509	0.0677509	0.967144	1.99063	0.0878111	0.528842	0.705647
ENSG00000115386	REG1A	protein_coding	3057	28.6916	1.63821	1.63821	0.0454684	3.03746	0.0062165	0.542894	0.696815
ENSG00000108846	ABCC3	protein_coding	57475	702.357	-0.44748	0.44748	0.125059	-1.70142	0.154079	-1.87344	0.120687	-0.827701	0.0195639	0.0695253	0.0645086	0.0666367
ENSG00000253722	AC010834.1	antisense_RNA	806	7.39165	1.55028	1.55028	0.329109
ENSG00000224730	LILRB1-AS1	antisense_RNA	3170	10.5858	0.351747	0.351747	0.838337
ENSG00000244314	RN7SL36P	misc_RNA	275	62.5205	0.585638	0.585638	0.41642
ENSG00000144524	COPS7B	protein_coding	27583	2505.54	0.116562	0.116562	0.598827	2.26415	0.0484003	-0.304977	0.836052	-0.277971	0.0598889	0.131907	0.124518	0.129451
ENSG00000237037	NDUFA6-AS1	processed_transcript	46811	205.106	0.884	0.884	0.0176425
ENSG00000268009	SSX4	protein_coding	9831	1.81192	-4.44586	4.44586	0.323446
ENSG00000243156	MICAL3	protein_coding	236910	10153.8	0.00150016	0.00150016	0.99616	0.265235	0.856656	0.229184	0.878234
ENSG00000231341	VDAC1P6	processed_pseudogene	854	6.4821	-0.610172	0.610172	0.748495
ENSG00000277829	AL031651.2	sense_intronic	548	9.04238	-1.41564	1.41564	0.393182
ENSG00000231386	AC007395.1	processed_pseudogene	676	1.51539	-2.09837	2.09837	NA
ENSG00000259529	AL136295.5	protein_coding	16184	36.4075	0.724386	0.724386	0.406527
ENSG00000175782	SLC35E3	protein_coding	47858	1260.46	0.554019	0.554019	0.00995789			1.98579	0.0969551
ENSG00000133943	DGLUCY	protein_coding	165299	1810.63	0.592268	0.592268	0.00645766	2.67726	0.017199	0.89447	0.499521	-0.494766	0.297349	0.407513	0.394619	0.401308
ENSG00000131089	ARHGEF9	protein_coding	174307	2771.43	0.559159	0.559159	0.00125214	4.48184	3.16e-05	-2.48676	0.0324411
ENSG00000169967	MAP3K2	protein_coding	89735	1527.79	0.201665	0.201665	0.505321	3.42702	0.0018103	3.40465	0.00240639	-0.499753	0.00620188	0.042174	0.0386983	0.0394214
ENSG00000134532	SOX5	protein_coding	1033044	12740.7	0.616396	0.616396	0.00056222	4.31758	6.34e-05	-1.38912	0.270101	0.606793	0.125981	0.218014	0.208396	0.214189
ENSG00000145781	COMMD10	protein_coding	327771	1151.65	-0.0517998	0.0517998	0.866931			0.270244	0.854982	-2.32706	0.0335123	0.0929476	0.087022	0.0906202
ENSG00000259581	TYRO3P	processed_pseudogene	2704	1040.12	1.47722	1.47722	2.05e-06
ENSG00000278993	AC002350.2	TEC	1827	24.8094	0.957207	0.957207	0.356194
ENSG00000165392	WRN	protein_coding	139968	888.739	0.114916	0.114916	0.713639	4.14039	0.00013068	2.9418	0.00981231	-0.225519	0.226734	0.334283	0.322153	0.328535
ENSG00000228661	AC090587.1	antisense_RNA	1191	6.82789	2.60472	2.60472	0.154642
ENSG00000248098	BCKDHA	protein_coding	27545	103.881	0.462636	0.462636	0.38166
ENSG00000226948	RPS4XP2	processed_pseudogene	792	14.9039	-3.96442	3.96442	0.000528254
ENSG00000258869	LINC02312	lincRNA	14725	0.236506	1.32251	1.32251	NA
ENSG00000176868	AL358781.1	antisense_RNA	2712	15.397	0.514437	0.514437	0.769725
ENSG00000257746	AC138123.3	lincRNA	17078	0.686407	2.78051	2.78051	NA
ENSG00000220635	KRASP1	processed_pseudogene	551	0.726963	-3.15448	3.15448	NA
ENSG00000259109	AC004858.1	processed_pseudogene	241	15.3318	6.30035	6.30035	0.000100708
ENSG00000264743	DPRXP4	processed_pseudogene	567	66.625	1.06795	1.06795	0.0635121
ENSG00000268423	AC093503.1	sense_intronic	53805	7.12046	1.57118	1.57118	0.461873
ENSG00000243967	NBPF5P	transcribed_unprocessed_pseudogene	34976	9.97931	1.53461	1.53461	0.344735
ENSG00000246225	AC006299.1	antisense_RNA	116013	27.5216	0.0724356	0.0724356	0.951515
ENSG00000234805	AC090505.1	processed_pseudogene	1833	44.6403	0.916825	0.916825	0.273042
ENSG00000246366	LACTB2-AS1	antisense_RNA	54702	14.5656	0.0542873	0.0542873	0.973316
ENSG00000083544	TDRD3	protein_coding	177421	863.616	-0.375364	0.375364	0.103057	3.05503	0.00590126	1.36248	0.281045	-0.153503	0.328598	0.438796	0.426077	0.432433
ENSG00000276678	GHRLOS	misc_RNA	69	4.0972	-4.61732	4.61732	0.135779
ENSG00000156162	DPY19L4	protein_coding	74133	802.203	-0.455392	0.455392	0.137817	3.09021	0.00531612	3.2672	0.00371942	-0.278835	0.32014	0.430368	0.417507	0.424083
ENSG00000087116	ADAMTS2	protein_coding	234579	17.6967	0.413132	0.413132	0.765826	-0.435019	0.756061	-0.480469	NA
ENSG00000253550	AC016065.2	processed_pseudogene	443	1.14591	-1.10736	1.10736	NA
ENSG00000075399	VPS9D1	protein_coding	13852	610.739	-1.24453	1.24453	9.95e-08	-4.61217	1.79e-05	-3.42745	0.00223226	-1.24041	0.0216421	0.0737971	0.068623
ENSG00000248540	AC010931.2	lincRNA	3363	1.20962	2.37534	2.37534	NA
ENSG00000103274	NUBP1	protein_coding	25565	2743.61	-1.16986	1.16986	1.38e-10	-7.80839	9.77e-14	-5.11957	2.21e-06	-0.149983	0.234832	0.342715	0.330512	0.336945
ENSG00000218739	CEBPZOS	protein_coding	19705	1645.89	-0.0380984	0.0380984	0.893626			0.18519	0.901805
ENSG00000239415	AP001469.3	antisense_RNA	2584	109.149	1.41969	1.41969	0.000390649
ENSG00000112053	SLC26A8	protein_coding	81354	0.919444	-0.833941	0.833941	NA	-0.184665	NA	-0.16454	NA
ENSG00000183826	BTBD9	protein_coding	471697	1086.71	0.0810213	0.0810213	0.782223	4.95286	3.75e-06	0.804208	0.547054	0.386544	0.0934277	0.176014	0.167323	0.172689
ENSG00000186474	KLK12	protein_coding	6138	2.18484	-3.63467	3.63467	0.363089	-1.08816	0.388102	-2.02446	0.0897867
ENSG00000258908	AL355075.3	lincRNA	2300	1.21023	-1.41918	1.41918	NA
ENSG00000179456	ZBTB18	protein_coding	8537	2406.35	0.309275	0.309275	0.186563			0.0133104	0.993831
ENSG00000103510	KAT8	protein_coding	15639	1864.53	-0.278082	0.278082	0.247733	-4.93304	4.11e-06	-0.6676	0.624378	-1.99249	0.0562109	0.126835	0.119704
ENSG00000223502	AL731537.1	antisense_RNA	5974	0.289855	1.55151	1.55151	NA
ENSG00000259977	AL121578.3	lincRNA	43258	822.183	0.315343	0.315343	0.178626
ENSG00000199313	RNU4-82P	snRNA	139	3.77312	2.82629	2.82629	0.263249
ENSG00000280719	PCAT5	lincRNA	22618	11.7964	0.51264	0.51264	0.772261
ENSG00000172037	LAMB2	protein_coding	12004	6024.22	-1.16234	1.16234	5.84e-10	-7.4322	1.52e-12	-8.88816	1.55e-17	-0.81056	0.0274737	0.083206	0.0777782
ENSG00000235776	AC000089.1	processed_pseudogene	800	218.983	-3.28625	3.28625	1.07e-12
ENSG00000198690	FAN1	protein_coding	39256	2947.12	0.145868	0.145868	0.498762	2.06408	0.0752598	0.399641	0.77938
ENSG00000155666	KDM8	protein_coding	18273	910.171	0.592076	0.592076	0.00619541	1.28984	0.29647	1.10196	0.394138	-0.470502	0.0593697	0.131006	0.123655
ENSG00000113303	BTNL8	protein_coding	51829	38.4915	0.224846	0.224846	0.790618	0.984676	0.439075	-0.450701	0.748925
ENSG00000178498	DTX3	protein_coding	5182	1479.84	-0.9851	0.9851	1.67e-07	-4.95109	3.78e-06
ENSG00000257696	AC010203.2	antisense_RNA	1613	17.5752	1.01271	1.01271	0.475979
ENSG00000221227	MIR1305	miRNA	85	6.30053	-0.122432	0.122432	0.957251
ENSG00000256922	AC087894.2	lincRNA	27656	12.6586	-0.779416	0.779416	0.588636
ENSG00000260939	AC007346.2	processed_pseudogene	891	0.990609	-2.45315	2.45315	NA
ENSG00000169660	HEXDC	protein_coding	24327	650.042	-0.933209	0.933209	9.96e-06	-4.18873	0.000107736	-1.60449	0.193954	-1.21247	0.0394457	0.102009	0.0954948
ENSG00000253355	AP003469.1	processed_transcript	4499	16.6275	0.975675	0.975675	0.42714
ENSG00000271122	AC018647.2	antisense_RNA	4199	858.468	0.54864	0.54864	0.00773177
ENSG00000129991	TNNI3	protein_coding	6006	7.6103	3.61305	3.61305	0.0521863	1.54587	0.199938	-0.0010378	0.999659
ENSG00000275592	VN1R7P	processed_pseudogene	1220	0.593366	-2.83066	2.83066	NA
ENSG00000083799	CYLD	protein_coding	59885	839.182	-0.0212655	0.0212655	0.954575	0.448908	0.748395	1.24616	0.328494	0.0715738	0.949058	0.962311	0.961338	0.960059
ENSG00000231952	DPY19L1P2	unprocessed_pseudogene	25813	24.361	-0.585993	0.585993	0.666364
ENSG00000229401	MIR5689HG	lincRNA	22465	29.7769	0.735186	0.735186	0.524348
ENSG00000226822	AL390036.1	lincRNA	35757	0.71882	1.44681	1.44681	NA
ENSG00000235432	AL663074.2	unprocessed_pseudogene	1279	1.3076	-1.82923	1.82923	NA
ENSG00000233776	LINC01251	antisense_RNA	5441	5.85833	-1.24515	1.24515	0.588636
ENSG00000280356	AL021877.2	lincRNA	10683	1523.32	0.413732	0.413732	0.129776
ENSG00000012822	CALCOCO1	protein_coding	19228	1495.57	-0.844384	0.844384	0.000222309	-3.24313	0.00331918	-6.21496	5.63e-09	-0.789083	0.104708	0.190947	0.182042
ENSG00000181085	MAPK15	protein_coding	6199	7.56181	-3.68484	3.68484	0.0400968	-1.35763	0.268825	-1.9942	0.0953824
ENSG00000231300	EZH2P1	processed_pseudogene	290	3.52948	-3.64951	3.64951	0.168204
ENSG00000273580	AC087072.2	unprocessed_pseudogene	681	8.86231	1.69791	1.69791	0.377418
ENSG00000213719	CLIC1	protein_coding	9182	11753.2	-2.02057	2.02057	6.63e-27	-9.65977	2.33e-20	-0.51127	0.716011
ENSG00000215193	PEX26	protein_coding	53218	5534.48	0.40025	0.40025	0.0260102			1.03247	0.428307
ENSG00000197283	SYNGAP1	protein_coding	37880	988.122	-0.0558261	0.0558261	0.848035	-2.95384	0.00794301	-0.843454	0.526917
ENSG00000174500	GCSAM	protein_coding	12464	1.12974	-0.860564	0.860564	NA	-0.643314	NA
ENSG00000251478	AC008817.1	processed_pseudogene	1905	1.30853	-3.99494	3.99494	NA
ENSG00000278462	AL359880.1	sense_intronic	265	12.5185	1.02257	1.02257	0.573301
ENSG00000234698	AL161937.1	lincRNA	5380	12.5215	0.327429	0.327429	0.860696
ENSG00000262904	TMPOP2	processed_pseudogene	1200	146.863	1.08856	1.08856	0.00631323
ENSG00000263916	AC100778.2	sense_intronic	1613	68.407	2.10707	2.10707	1.52e-05
ENSG00000134698	AGO4	protein_coding	49718	556.102	-0.197867	0.197867	0.506443	-1.25951	0.309685	0.0343048	0.982748	-1.03617	0.0314207	0.0893046	0.0835369	0.0867838
ENSG00000228485	GRK5-IT1	sense_intronic	3229	245.491	0.21268	0.21268	0.586356
ENSG00000158201	ABHD3	protein_coding	53908	288.075	-0.0983274	0.0983274	0.815744	-1.31384	0.286611	0.646422	0.635688	-1.25797	0.0766442	0.154326	0.146206	0.150982
ENSG00000163939	PBRM1	protein_coding	140565	3742.47	0.0292289	0.0292289	0.928241	3.57541	0.00108363	2.76177	0.0160795	-0.508359	0.00149793	0.0263886	0.0236422	0.0235383
ENSG00000116521	SCAMP3	protein_coding	6451	7771.34	-1.66774	1.66774	3.16e-20	-10.6863	1.36e-24	-12.0782	1.28e-31	-0.734675	0.0127418	0.0570485
ENSG00000212952	BX088651.1	processed_pseudogene	450	57.9734	1.10594	1.10594	0.056114
ENSG00000236796	AL157884.3	unprocessed_pseudogene	33020	29.9777	-0.116619	0.116619	0.924698
ENSG00000223760	MED15P9	transcribed_unprocessed_pseudogene	9796	326.933	0.825666	0.825666	0.0235192
ENSG00000243709	LEFTY1	protein_coding	25100	7.33436	0.906192	0.906192	0.743926	-1.42626	0.241742
ENSG00000278643	uc_338	misc_RNA	185	8.78066	-0.540669	0.540669	0.809226
ENSG00000236871	LINC00106	lincRNA	2975	170.2	1.0954	1.0954	0.00296118
ENSG00000249628	LINC00942	lincRNA	6793	2.84598	-1.74624	1.74624	0.660103
ENSG00000215305	VPS16	protein_coding	26029	1607.02	-1.42359	1.42359	4.64e-13	-8.14473	7.5e-15
ENSG00000183929	DUSP5P1	processed_pseudogene	1138	148.441	0.385575	0.385575	0.487025
ENSG00000225355	ARL6IP1P2	processed_pseudogene	562	5.31644	-2.44372	2.44372	0.261169
ENSG00000179097	HTR1F	protein_coding	3139	0.726963	-3.15448	3.15448	NA
ENSG00000163156	SCNM1	protein_coding	13633	3379.51	-0.919408	0.919408	5.58e-07	-7.50468	8.97e-13
ENSG00000196586	MYO6	protein_coding	170345	549.981	-0.563926	0.563926	0.120588	-0.517793	0.708472	1.69398	0.167182
ENSG00000251550	AC091133.4	processed_pseudogene	307	94.3145	1.44447	1.44447	0.00211137
ENSG00000236740	AL033384.1	lincRNA	67645	4.82163	0.886434	0.886434	0.713902
ENSG00000140264	SERF2	protein_coding	25502	15175.1	-1.66554	1.66554	4.41e-16			1.89211	0.116618	-3.39504	0.0184922	0.0676996	0.0627276	0.0645941
ENSG00000129514	FOXA1	protein_coding	6075	189.502	1.20624	1.20624	0.000200415			0.46724	0.739719
ENSG00000278929	AP001784.1	TEC	427	0.83136	3.06152	3.06152	NA
ENSG00000213177	PRDX2P4	processed_pseudogene	599	1.65525	-4.33362	4.33362	NA
ENSG00000225614	ZNF469	protein_coding	13286	762.765	-1.32298	1.32298	2.2e-05
ENSG00000263945	MIR548Y	miRNA	109	3.78302	0.41133	0.41133	0.904094
ENSG00000128482	RNF112	protein_coding	6151	8.33944	-1.11634	1.11634	0.499996
ENSG00000249899	AC025180.1	antisense_RNA	57859	14.4981	2.35139	2.35139	0.0549663
ENSG00000248752	AC010235.1	lincRNA	203001	0.530333	0.768086	0.768086	NA
ENSG00000270627	AL592221.1	processed_pseudogene	381	0.857034	0.234423	0.234423	NA
ENSG00000235505	AP002004.1	transcribed_unprocessed_pseudogene	17524	3.49032	-0.389899	0.389899	0.91958
ENSG00000154473	BUB3	protein_coding	16190	12498.9	0.0929094	0.0929094	0.717569			-4.32601	8.07e-05
ENSG00000004142	POLDIP2	protein_coding	10345	10252.2	-1.43011	1.43011	1.64e-15	-7.88033	5.72e-14	-8.06587	1.41e-14	-0.509903	0.00713941	0.043953	0.0405451
ENSG00000257556	LINC02298	lincRNA	5395	23.7882	-0.681939	0.681939	0.517556
ENSG00000259376	AC090907.1	antisense_RNA	5740	15.0485	0.0868648	0.0868648	0.964468
ENSG00000204006	C1orf185	protein_coding	45852	1.00334	2.07052	2.07052	NA	0.640244	NA	0.642234	0.638109
ENSG00000237410	AP001092.1	antisense_RNA	13282	0.343203	1.76985	1.76985	NA
ENSG00000096092	TMEM14A	protein_coding	15479	501.108	-1.43472	1.43472	2.55e-09	-6.60105	4.15e-10	-1.45621	0.244767	-1.89194	0.0143593	0.0604664	0.0559551
ENSG00000086289	EPDR1	protein_coding	268098	1127.06	-0.193839	0.193839	0.459426	0.461463	0.74154			-1.80683	0.0696254	0.144908	0.13722	0.142323
ENSG00000115657	ABCB6	protein_coding	9251	77.0979	0.956099	0.956099	0.0504708	-4.70891	1.16e-05	-4.999	3.98e-06	-0.510972	0.00649313	0.0427086
ENSG00000225333	AL035404.1	processed_pseudogene	567	1.44694	0.547172	0.547172	NA
ENSG00000152223	EPG5	protein_coding	119665	2264.47	0.497835	0.497835	0.0135872	3.44015	0.00172867	3.67533	0.000975254	-0.514102	0.00232174	0.0303094	0.0272926	0.0274967
ENSG00000170275	CRTAP	protein_coding	33794	13036.7	-0.536189	0.536189	0.00378478	-0.784707	0.548698	-1.55072	0.21168	-0.514887	0.00425099	0.0370266	0.0335528	0.0346952
ENSG00000128829	EIF2AK4	protein_coding	101445	6767.86	0.317619	0.317619	0.103681	2.9577	0.00785959	2.8224	0.0136807	-0.515672	0.00827232	0.0468021	0.0431744	0.0440029
ENSG00000213695	RPS7P14	processed_pseudogene	582	20.4954	-3.14131	3.14131	0.00103419
ENSG00000276809	AL138955.1	sense_intronic	1039	51.9907	1.1311	1.1311	0.120052
ENSG00000159239	AC005041.1	protein_coding	27826	1.57218	-3.18807	3.18807	NA
ENSG00000072506	HSD17B10	protein_coding	3115	7425.72	-2.19527	2.19527	5.38e-25	-11.2089	6.97e-27	-12.6016	2.81e-34	-0.516801	0.000158339	0.0165932
ENSG00000276673	uc_338	misc_RNA	174	0.775574	-1.89228	1.89228	NA
ENSG00000266325	MIR3665	miRNA	104	0.343203	1.76985	1.76985	NA
ENSG00000229204	PTGES3P3	processed_pseudogene	481	9.31077	-1.23369	1.23369	0.402717
ENSG00000263829	FAM60BP	processed_pseudogene	657	0.517366	-1.29014	1.29014	NA
ENSG00000255447	AC044839.4	lincRNA	12039	20.504	2.12614	2.12614	0.0579291
ENSG00000256699	TMEM132D-AS2	lincRNA	4061	1.20795	-3.86045	3.86045	NA
ENSG00000236081	ELFN1-AS1	lincRNA	3661	489.169	-0.389533	0.389533	0.171698
ENSG00000269210	AC019171.1	antisense_RNA	1055	0.665088	2.7379	2.7379	NA
ENSG00000248362	AC011352.1	antisense_RNA	792	1.14735	2.31009	2.31009	NA
ENSG00000231187	AL356056.2	antisense_RNA	15363	138.092	1.42886	1.42886	0.000626538
ENSG00000203325	AL445248.1	antisense_RNA	21183	0.553501	1.09125	1.09125	NA
ENSG00000101639	CEP192	protein_coding	133690	4588.76	-0.406656	0.406656	0.0213573	1.75075	0.140817	-1.4293	0.254747	-0.109435	0.534991	0.627456	0.620078	0.624969
ENSG00000254021	AC027031.1	lincRNA	3306	0.591265	2.59963	2.59963	NA
ENSG00000229023	AC067945.1	processed_pseudogene	928	134.117	2.11904	2.11904	2.54e-08
ENSG00000168334	XIRP1	protein_coding	9386	1.15369	2.37573	2.37573	NA			0.475567	NA
ENSG00000231199	MTND5P19	processed_pseudogene	1793	2.60013	-0.530688	0.530688	0.886599
ENSG00000226276	AC093382.1	lincRNA	2411	6.8037	6.09856	6.09856	0.00245298
ENSG00000279464	AC096720.2	TEC	2457	105.257	1.7846	1.7846	1.17e-05
ENSG00000277763	AL138995.1	lincRNA	674	4.43119	0.0170235	0.0170235	0.99606
ENSG00000146350	TBC1D32	protein_coding	255251	347.049	0.0195509	0.0195509	0.963801	2.51778	0.0261876	1.05268	0.418242	-0.179764	0.43891	0.542722	0.531789	0.53776
ENSG00000242578	AC073288.2	lincRNA	8103	5.93445	-0.020962	0.020962	0.994706
ENSG00000168758	SEMA4C	protein_coding	11041	3602.62	-0.596932	0.596932	0.00280545	-4.49065	3.05e-05	-4.97819	4.41e-06	-0.374188	0.450551	0.553479	0.543136
ENSG00000213872	AC092798.1	processed_pseudogene	408	0.372926	-0.259656	0.259656	NA
ENSG00000248851	AC006427.1	processed_pseudogene	711	4.04543	-0.657219	0.657219	0.840774
ENSG00000229589	ACVR2B-AS1	antisense_RNA	3793	79.0425	0.312079	0.312079	0.695008
ENSG00000268683	AC020910.1	sense_intronic	2567	7.78649	0.574422	0.574422	0.788979
ENSG00000137860	SLC28A2	protein_coding	25615	1.83773	1.89875	1.89875	0.582642			-0.845529	NA
ENSG00000244128	LINC01322	lincRNA	448463	6.95839	1.59583	1.59583	0.366154
ENSG00000100593	ISM2	protein_coding	24456	4.07256	-0.695231	0.695231	0.801692	1.1257	0.369786	0.219825	0.88296
ENSG00000238406	RNU7-171P	snRNA	61	0.639285	2.70302	2.70302	NA
ENSG00000263672	RN7SL750P	misc_RNA	237	12.4005	1.5154	1.5154	0.362149
ENSG00000186577	SMIM29	protein_coding	3090	716.603	-1.35022	1.35022	6.32e-10	-7.11831	1.37e-11	-3.7257	0.000817901
ENSG00000032389	EIPR1	protein_coding	188957	3894.75	-0.440828	0.440828	0.0286852	1.64304	0.170373	1.41092	0.261604	-0.516957	0.000885496	0.0236697	0.0209629	0.0205094
ENSG00000199109	MIR411	miRNA	95	0.498816	2.3201	2.3201	NA
ENSG00000273145	BX537318.1	lincRNA	1892	27.1504	0.279966	0.279966	0.776007
ENSG00000281904	AC233263.6	lincRNA	1962	0.289855	1.55151	1.55151	NA
ENSG00000114735	HEMK1	protein_coding	27016	3320.14	0.00862167	0.00862167	0.975821			-4.25678	0.00010708
ENSG00000184349	EFNA5	protein_coding	294006	1656.08	0.558272	0.558272	0.00462252	7.00753	2.89e-11
ENSG00000218281	HIST1H2APS3	unprocessed_pseudogene	133	10.7034	6.75113	6.75113	0.000137762
ENSG00000272912	AL356608.1	lincRNA	819	0.332544	1.72986	1.72986	NA
ENSG00000275611	AL159153.1	sense_intronic	316	59.4364	0.285937	0.285937	0.709103
ENSG00000226476	LINC01748	lincRNA	124775	4.18804	1.11955	1.11955	0.667919
ENSG00000137414	FAM8A1	protein_coding	11364	300.042	-0.495731	0.495731	0.114377			-0.692338	0.610122
ENSG00000263657	AC023389.1	antisense_RNA	26733	0.337874	1.74995	1.74995	NA
ENSG00000143977	SNRPG	protein_coding	12409	7096.78	-1.02861	1.02861	1.58e-07	-6.6137	3.83e-10	-7.4269	1.78e-12	-0.517836	0.00341136	0.0340284	0.0306657
ENSG00000200741	RNA5SP161	rRNA	114	1.42263	3.84614	3.84614	NA
ENSG00000188996	HUS1B	protein_coding	1024	108.715	0.481164	0.481164	0.467645
ENSG00000164074	ABHD18	protein_coding	74621	356.497	0.660429	0.660429	0.0130381	2.93613	0.00835824	3.73251	0.000797532	-0.294205	0.531673	0.624597	0.616865	0.621816
ENSG00000148660	CAMK2G	protein_coding	62090	2092.63	-0.0957578	0.0957578	0.691134	1.28526	0.298482	3.41835	0.00230047	-0.98984	0.023926	0.0781605	0.0727911	0.0759065
ENSG00000213228	RPL12P38	transcribed_processed_pseudogene	2318	49.8557	-2.48512	2.48512	0.000364156
ENSG00000155974	GRIP1	protein_coding	721731	531.819	-0.477961	0.477961	0.0830822	1.88176	0.109541	-4.52228	3.51e-05	0.597966	0.167619	0.267994	0.257403	0.263828
ENSG00000119801	YPEL5	protein_coding	13592	554.361	-0.600291	0.600291	0.0431077	-0.79811	0.541134	-1.7341	0.155907	-0.477161	0.0127251	0.0570485	0.0528538
ENSG00000021776	AQR	protein_coding	118057	4162.07	0.125637	0.125637	0.657781	2.80624	0.0120624	2.72272	0.0177795	-0.522643	0.00539862	0.0404868	0.0369998	0.0379007
ENSG00000187790	FANCM	protein_coding	64950	719.664	0.12322	0.12322	0.671969	2.69519	0.016401	1.9725	0.0995959
ENSG00000173065	FAM222B	protein_coding	99254	1568.27	-0.233884	0.233884	0.420878	2.38713	0.0361911	4.36593	6.82e-05	-0.768231	0.0527683	0.121472	0.114557	0.119444
ENSG00000277072	STAG3L2	transcribed_unprocessed_pseudogene	8447	2365.91	1.03091	1.03091	1.91e-06
ENSG00000198355	PIM3	protein_coding	3567	2995.41	-1.57571	1.57571	2.65e-11			-10.47	5.34e-24
ENSG00000204501	PRAMEF15	protein_coding	7017	3.9704	-5.59105	5.59105	0.0459721	-1.24034	0.318089
ENSG00000273302	AC016747.3	sense_intronic	790	2.24294	-0.168069	0.168069	0.96784
ENSG00000278214	LINC02139	lincRNA	12293	0.332544	1.72986	1.72986	NA
ENSG00000227288	AL138799.1	processed_pseudogene	1674	7.83158	-1.95365	1.95365	0.232298
ENSG00000229752	RPL7P10	processed_pseudogene	738	27.5585	-2.35478	2.35478	0.00197568
ENSG00000100058	CRYBB2P1	transcribed_unprocessed_pseudogene	72749	776.573	0.387205	0.387205	0.12118
ENSG00000169371	SNUPN	protein_coding	28386	1351.58	-0.585399	0.585399	0.00240295	-1.69286	0.156332	-5.05231	3.07e-06	0.0206413	0.87041	0.902886	0.901372	0.901776
ENSG00000175029	CTBP2	protein_coding	176853	7413.02	0.183305	0.183305	0.341085	3.42842	0.0018014	-1.28777	0.310836	0.248461	0.373444	0.482001	0.470045	0.476458
ENSG00000235893	BX284632.1	processed_pseudogene	540	4.46857	-1.15202	1.15202	0.644282
ENSG00000222344	RNU6-613P	snRNA	107	0.791155	-3.24833	3.24833	NA
ENSG00000224297	AL158825.1	processed_pseudogene	520	0.343203	1.76985	1.76985	NA
ENSG00000279483	AC090498.1	processed_pseudogene	74	400.646	-2.18734	2.18734	1.65e-11
ENSG00000153993	SEMA3D	protein_coding	191302	282.412	-0.391832	0.391832	0.317269	2.53172	0.0252826	-2.83876	0.0130953	0.751108	0.119965	0.210607	0.201351	0.207476
ENSG00000260186	LINC02137	lincRNA	41144	4.87107	-0.700339	0.700339	0.835295
ENSG00000244230	RN7SL151P	misc_RNA	282	9.92827	-0.923013	0.923013	0.550082
ENSG00000243547	HNRNPKP4	processed_pseudogene	1385	139.719	-1.41611	1.41611	0.00374895
ENSG00000091879	ANGPT2	protein_coding	63758	3.38125	2.95143	2.95143	0.265408	-0.338175	0.814323	-1.58336	0.200792
ENSG00000236778	INTS6-AS1	antisense_RNA	99997	124.061	1.04753	1.04753	0.0260146
ENSG00000101577	LPIN2	protein_coding	96321	4142.2	0.0904177	0.0904177	0.730786	2.34933	0.0396757	2.21739	0.0602577	-0.522987	0.000148101	0.0165932	0.0148405	0.0163692
ENSG00000099998	GGT5	protein_coding	25488	23.5965	0.650602	0.650602	0.548491	0.84633	NA	0.11014	0.94164
ENSG00000275238	MIR4734	miRNA	69	14.9809	0.299842	0.299842	0.832846
ENSG00000177675	CD163L1	protein_coding	133212	385.974	0.984913	0.984913	0.00320913	3.5122	0.0013505
ENSG00000275278	AC012150.2	antisense_RNA	543	0.509476	2.34801	2.34801	NA
ENSG00000119446	RBM18	protein_coding	27215	1601.21	0.138064	0.138064	0.604687	3.17876	0.00405849	3.19683	0.00461456	-0.52305	0.00905419	0.0484607	0.0447167	0.0455508
ENSG00000237515	SHISA9	protein_coding	338793	3.30701	-0.601043	0.601043	0.859022	-1.24305	0.317068	-0.773277	0.563784
ENSG00000126267	COX6B1	protein_coding	10638	13870	-2.39623	2.39623	1.26e-33	-11.9897	2.07e-30	-15.3421	8e-50	-0.103394	0.0798652	0.158119	0.149927
ENSG00000259617	AC020661.4	antisense_RNA	5591	2.55519	-1.53963	1.53963	0.714169
ENSG00000257764	AC020656.1	antisense_RNA	732	0.992479	-3.57639	3.57639	NA
ENSG00000174652	ZNF266	protein_coding	22980	1852.08	-0.000295599	0.000295599	0.999223	2.54234	0.0245955	2.14251	0.0704367	-0.147271	0.672461	0.745185	0.740137
ENSG00000213371	NAP1L1P3	processed_pseudogene	879	18.2309	-1.16071	1.16071	0.321782
ENSG00000284700	AL049637.2	bidirectional_promoter_lncRNA	1707	4.51233	-1.09692	1.09692	0.713133
ENSG00000280187	AC022107.1	TEC	3093	373.679	0.665883	0.665883	0.0231482
ENSG00000162779	AXDND1	protein_coding	189015	67.4933	0.978434	0.978434	0.0619932	0.714591	0.589172	-0.0771224	0.95888	1.01064	0.470607	0.571119	0.561758	0.567707
ENSG00000264999	MIR5089	miRNA	83	4.68215	-0.572022	0.572022	0.856754
ENSG00000261487	AC135048.1	processed_transcript	8125	0.80466	3.01555	3.01555	NA
ENSG00000136997	MYC	protein_coding	6000	2158	0.213251	0.213251	0.439776	0.433287	0.756756	-3.02003	0.00777943	0.311223	0.353503	0.462543
ENSG00000123908	AGO2	protein_coding	115463	8888.8	0.325759	0.325759	0.0583916	3.5309	0.00126633	3.47791	0.00188705	-0.523854	0.00959884	0.0497027	0.0458876	0.046805
ENSG00000276135	FAM27E2	processed_pseudogene	402	67.0744	0.733533	0.733533	0.323103
ENSG00000219355	RPL31P52	processed_pseudogene	366	3.08778	1.56194	1.56194	0.610054
ENSG00000035141	FAM136A	protein_coding	6115	3092.95	-1.26339	1.26339	1.35e-11	-7.99695	2.35e-14	-9.96894	7.61e-22	-0.526026	0.00601177	0.0417139
ENSG00000182810	DDX28	protein_coding	2168	2621.79	-0.220472	0.220472	0.328605
ENSG00000253562	AC107909.2	antisense_RNA	2322	0.593366	-2.83066	2.83066	NA
ENSG00000186416	NKRF	protein_coding	17558	1744.4	0.0554481	0.0554481	0.833088			2.57399	0.0262972
ENSG00000148843	PDCD11	protein_coding	49644	13667.5	-0.169818	0.169818	0.399793	-2.03819	0.0795841	-2.90917	0.010768	-0.527663	0.000222652	0.0184314	0.0163129	0.0163891
ENSG00000235544	RPS11P1	processed_pseudogene	472	1.11973	-0.141539	0.141539	NA
ENSG00000253846	PCDHGA10	protein_coding	99992	355.079	0.424549	0.424549	0.213179
ENSG00000254968	AP003063.1	lincRNA	228611	4.06921	0.0321452	0.0321452	0.992157
ENSG00000125255	SLC10A2	protein_coding	22848	2.0355	-4.63153	4.63153	0.27475
ENSG00000100934	SEC23A	protein_coding	77727	1441.19	-0.77921	0.77921	0.00042081	1.08235	0.390806	-3.53032	0.00158585	0.266398	0.193786	0.298546	0.286727	0.29299
ENSG00000223695	FO393418.1	lincRNA	7891	9.02495	0.725178	0.725178	0.753462
ENSG00000235875	ARHGEF7-AS2	antisense_RNA	1866	1.40271	-0.15253	0.15253	NA
ENSG00000173250	GPR151	protein_coding	3087	0.332544	1.72986	1.72986	NA
ENSG00000223959	AFG3L1P	transcribed_unitary_pseudogene	29575	3797.75	0.822582	0.822582	4.03e-07
ENSG00000256977	LIMS3	protein_coding	26440	0.794931	0.732569	0.732569	NA	1.08815	0.388102	-0.670432	NA
ENSG00000227477	STK4-AS1	lincRNA	2608	77.2308	-0.529403	0.529403	0.309679
ENSG00000260570	AC133550.1	antisense_RNA	6588	2.4097	-0.41845	0.41845	0.915958
ENSG00000072778	ACADVL	protein_coding	8148	19230.1	-1.90166	1.90166	3.37e-26	-12.5072	5.47e-33	0.326343	NA	-1.19951	0.296636	0.406838
ENSG00000163704	PRRT3	protein_coding	6852	304.591	0.36998	0.36998	0.27804			0.670807	0.622763
ENSG00000256733	AP003721.2	lincRNA	11798	0.687303	2.80036	2.80036	NA
ENSG00000259396	AC087721.1	sense_intronic	1145	163.169	1.59316	1.59316	0.191481
ENSG00000240445	FOXO3B	processed_pseudogene	1927	610.26	0.379027	0.379027	0.167648
ENSG00000271817	U3	snoRNA	218	6.87926	6.11517	6.11517	0.00217347
ENSG00000239482	AC112487.1	lincRNA	30313	26.5576	0.969608	0.969608	0.348807
ENSG00000269950	AP000962.1	lincRNA	7919	0.408108	2.05303	2.05303	NA
ENSG00000279134	AC090643.1	TEC	3099	0.670418	2.74866	2.74866	NA
ENSG00000145632	PLK2	protein_coding	6278	22416.4	0.421197	0.421197	0.0249014	-0.749624	0.569172	-2.80886	0.0141824	-0.334558	0.0606254	0.132611
ENSG00000100441	KHNYN	protein_coding	12548	4355.8	-0.376623	0.376623	0.0698045			-6.7532	1.88e-10
ENSG00000258732	AC025884.1	unprocessed_pseudogene	3901	120.446	0.35118	0.35118	0.597309
ENSG00000277112	ANKRD20A21P	transcribed_unprocessed_pseudogene	67899	6.80726	1.56349	1.56349	0.362865
ENSG00000254295	AC008429.3	lincRNA	2255	34.8126	2.02474	2.02474	0.0119381
ENSG00000214076	CPSF1P1	processed_pseudogene	3729	70.6192	-0.616669	0.616669	0.242488
ENSG00000254665	AC091053.1	antisense_RNA	3250	307.892	1.37844	1.37844	6.2e-07
ENSG00000258168	AC025569.1	antisense_RNA	74960	22.4343	0.671323	0.671323	0.493032
ENSG00000252062	RNU6-469P	snRNA	100	2.21078	3.38515	3.38515	0.283228
ENSG00000214424	FAM149B1P1	processed_pseudogene	1609	5.54768	4.79367	4.79367	0.0252725
ENSG00000101082	SLA2	protein_coding	33898	8.64256	-0.13663	0.13663	0.943766	-0.793149	0.544037	-1.59019	0.198702
ENSG00000229417	NPM1P25	processed_pseudogene	853	5.64089	-0.840349	0.840349	0.68244
ENSG00000235608	NKX1-1	protein_coding	3399	0.872355	-3.41444	3.41444	NA
ENSG00000058091	CDK14	protein_coding	744166	2819.39	0.0869603	0.0869603	0.709296	4.15985	0.000121	-0.927275	0.482564	0.329199	0.0454625	0.110778	0.104084	0.108641
ENSG00000113645	WWC1	protein_coding	180652	1055.01	0.525644	0.525644	0.0181078	5.37715	4.56e-07	4.25758	0.000106782	-0.500538	0.113105	0.201868	0.192741	0.198577
ENSG00000277138	MIR6509	miRNA	84	0.236506	1.32251	1.32251	NA
ENSG00000164164	OTUD4	protein_coding	69323	4818.9	0.48681	0.48681	0.0131387			5.63158	1.58e-07	-1.24064	0.0155771	0.0628123	0.058098	0.0598247
ENSG00000178105	DDX10	protein_coding	275905	3002.47	0.214841	0.214841	0.387368	5.56303	1.72e-07	2.14782	0.0696593	0.413932	0.185729	0.288933	0.277453	0.284017
ENSG00000125257	ABCC4	protein_coding	281646	2274.05	0.168995	0.168995	0.496189	7.33252	3.07e-12	5.84215	4.94e-08	-0.176114	0.269407	0.379077	0.366644	0.373295
ENSG00000277548	AC018926.3	sense_intronic	405	8.82148	-0.883721	0.883721	0.58255
ENSG00000276754	AC006111.3	antisense_RNA	382	0.665088	2.7379	2.7379	NA
ENSG00000270019	AC110769.2	lincRNA	1547	349.667	1.33285	1.33285	9.46e-06
ENSG00000169100	SLC25A6	protein_coding	6572	20315.8	-1.24202	1.24202	1.21e-09	-5.89588	2.78e-08	-8.93763	1.01e-17	-0.466749	0.126986	0.219095
ENSG00000101040	ZMYND8	protein_coding	147675	15007.8	0.105298	0.105298	0.670156	3.3478	0.00236187	3.29173	0.00344267	-0.530693	0.00566008	0.0411164	0.0376684	0.0384547
ENSG00000218350	LYPLA1P3	processed_pseudogene	694	28.2763	-3.19255	3.19255	0.000133675
ENSG00000239480	AC073517.1	antisense_RNA	7962	2.20558	-0.274452	0.274452	0.957356
ENSG00000188365	AC092171.1	antisense_RNA	3276	10.3899	-0.220232	0.220232	0.900213
ENSG00000198851	CD3E	protein_coding	11630	0.343203	1.76985	1.76985	NA	-0.688616	NA	0.384341	NA
ENSG00000270629	NBPF14	protein_coding	148366	3113.58	1.27842	1.27842	2.02e-11	8.15236	7.06e-15	6.50629	9.25e-10
ENSG00000123739	PLA2G12A	protein_coding	20088	512.962	-0.531944	0.531944	0.0718637
ENSG00000007202	KIAA0100	protein_coding	31014	12112	-1.0973	1.0973	1.21e-10	-8.40781	9.2e-16	-9.54579	4.23e-20	-0.535013	0.00189516	0.0285109	0.0257475	0.0258205
ENSG00000183665	TRMT12	protein_coding	11330	2257.26	-0.0916657	0.0916657	0.744533
ENSG00000261594	TPBGL	protein_coding	2792	5.67452	-0.32783	0.32783	0.899344
ENSG00000225479	PLCB1-IT1	sense_intronic	8214	37.4127	0.706562	0.706562	0.335661
ENSG00000252507	RNU7-81P	snRNA	63	0.473012	2.28278	2.28278	NA
ENSG00000118596	SLC16A7	protein_coding	193788	1352.58	0.665075	0.665075	0.022274	3.32664	0.0025338	4.3031	8.85e-05	-0.681908	0.0939023	0.176505	0.167859	0.173194
ENSG00000235221	AL355478.1	lincRNA	10768	39.9702	0.717937	0.717937	0.356639
ENSG00000155256	ZFYVE27	protein_coding	23786	4343.85	-0.102152	0.102152	0.713952	0.807228	0.535812	0.474756	0.735763	-0.535824	0.00777915	0.0456357	0.0421011
ENSG00000274976	AC087588.2	sense_intronic	425	14.0901	2.90497	2.90497	0.015824
ENSG00000168488	ATXN2L	protein_coding	14202	7479.37	-0.364784	0.364784	0.0678683	-4.59647	1.92e-05	-5.08146	2.66e-06	-0.464879	0.148519	0.24479	0.234715
ENSG00000258717	AL132711.1	lincRNA	3954	5.50846	-1.14675	1.14675	0.617134
ENSG00000199405	SNORA1B	snoRNA	132	0.236506	1.32251	1.32251	NA
ENSG00000163590	PPM1L	protein_coding	323305	311.718	0.0862047	0.0862047	0.841116	2.02607	0.0815973	-2.66361	0.0208616	0.325296	0.361585	0.470647	0.458254	0.464674
ENSG00000267327	AC009271.1	lincRNA	130484	94.9689	0.0757286	0.0757286	0.915724
ENSG00000205923	CEMP1	protein_coding	1382	8.86302	0.382601	0.382601	0.859022
ENSG00000006831	ADIPOR2	protein_coding	100104	4462.85	-0.255802	0.255802	0.176834	2.96389	0.00770947	3.24084	0.00402979	-0.555936	0.0438345	0.108405	0.101761	0.106098
ENSG00000140534	TICRR	protein_coding	55574	7162.76	0.474608	0.474608	0.00797418	3.50987	0.00136076	4.75497	1.25e-05	-0.540047	0.00144078	0.0260553	0.0232935	0.0231868
ENSG00000264324	AC006030.1	protein_coding	151773	9.20395	0.756637	0.756637	0.654138
ENSG00000100505	TRIM9	protein_coding	120799	1208.25	0.0271611	0.0271611	0.935814	0.133213	0.928973	-0.319357	0.827769	-0.542378	0.00187426	0.0282425	0.0255073	0.0255936
ENSG00000215973	MIR933	miRNA	76	83.6081	1.58637	1.58637	0.000931154
ENSG00000169253	AL669983.1	processed_pseudogene	317	49.4012	-3.04317	3.04317	1.78e-05
ENSG00000126524	SBDS	protein_coding	7924	2729.71	-1.06782	1.06782	4.69e-06	-3.64798	0.000838731	-6.21187	5.74e-09	-0.13991	0.153479	0.250422
ENSG00000249754	NDUFB4P9	processed_pseudogene	387	0.343203	1.76985	1.76985	NA
ENSG00000234277	LINC01641	lincRNA	37444	2.88766	0.532801	0.532801	0.881764
ENSG00000225027	IFNWP4	processed_pseudogene	293	0.633058	2.66936	2.66936	NA
ENSG00000153574	RPIA	protein_coding	59291	1800.56	-0.821447	0.821447	0.000193622	0.709636	0.592217	0.343903	0.813153	-0.550607	0.00587128	0.04165	0.0382093	0.0388846
ENSG00000149782	PLCB3	protein_coding	17627	2706.45	-0.941337	0.941337	2.2e-06	-4.94222	3.94e-06	-7.18227	1.02e-11	-0.369918	0.151986	0.248631	0.238409
ENSG00000207151	Y_RNA	misc_RNA	101	1.18673	-3.83601	3.83601	NA
ENSG00000235974	VN2R19P	unitary_pseudogene	13337	0.973164	2.11737	2.11737	NA
ENSG00000226374	LINC01345	lincRNA	4433	5.08874	-5.95113	5.95113	0.043007
ENSG00000256321	AC087258.1	lincRNA	92219	0.521031	2.40858	2.40858	NA
ENSG00000166225	FRS2	protein_coding	109440	2633.94	0.795355	0.795355	8.04e-05	5.62984	1.2e-07	4.20646	0.000131079	-0.0732687	0.692297	0.761313	0.75648	0.761138
ENSG00000113597	TRAPPC13	protein_coding	41517	434.484	-0.808627	0.808627	0.00717944	-1.72724	0.147091			-0.555207	0.00198525	0.0288314	0.0260321	0.0259895
ENSG00000228666	KRT18P1	processed_pseudogene	1330	10.2152	-1.80151	1.80151	0.186648
ENSG00000254677	OSBPL9P2	processed_pseudogene	1227	1.61059	-4.27579	4.27579	NA
ENSG00000224329	LINC00297	lincRNA	15792	0.514805	2.36181	2.36181	NA
ENSG00000237854	LINC00674	transcribed_unprocessed_pseudogene	13610	62.5252	-0.679503	0.679503	0.334471
ENSG00000224407	AL136988.1	antisense_RNA	1581	0.810481	1.77612	1.77612	NA
ENSG00000185721	DRG1	protein_coding	131111	2818.81	-1.09789	1.09789	1.98e-09	-0.154344	0.917276	-4.53103	3.37e-05
ENSG00000102468	HTR2A	protein_coding	65526	0.498816	2.3201	2.3201	NA			0.496086	NA
ENSG00000071082	RPL31	protein_coding	22317	36285	-1.60522	1.60522	4.02e-16	-2.45456	0.0307444	-13.2112	1.82e-37	1.89747	0.131634	0.223889	0.214339
ENSG00000280433	FP565260.7	protein_coding	9973	30.6713	-0.997483	0.997483	0.195286			0.332798	NA
ENSG00000273388	AC005291.2	antisense_RNA	26106	1929.29	0.529856	0.529856	0.0165559
ENSG00000259437	AC093334.1	lincRNA	11944	2.64072	4.73656	4.73656	0.107084
ENSG00000253516	HMGB1P41	processed_pseudogene	439	4.01938	0.246546	0.246546	0.932654
ENSG00000072401	UBE2D1	protein_coding	35778	301.474	-0.55565	0.55565	0.129523	-0.70619	0.593798	2.17504	0.0659463	-1.33199	0.0252363	0.0799483	0.0744844	0.0772615
ENSG00000187559	FOXD4L3	protein_coding	2038	45.629	1.47856	1.47856	0.0924731
ENSG00000136940	PDCL	protein_coding	30242	1508.7	-0.195166	0.195166	0.375936			-0.339245	0.816274	0.675453	0.329216	0.439438	0.426676	0.43297
ENSG00000248506	AC097474.1	processed_pseudogene	1370	1.01895	3.35426	3.35426	NA
ENSG00000108819	PPP1R9B	protein_coding	16895	4665.22	-1.1142	1.1142	3.32e-09	-4.6429	1.56e-05	-5.30183	8.93e-07	-0.389102	0.246532	0.355621	0.34324
ENSG00000272234	AC008945.1	antisense_RNA	603	1.46575	2.77492	2.77492	NA
ENSG00000139531	SUOX	protein_coding	9461	1303.65	-0.584574	0.584574	0.00431685			-2.43595	0.0364853	-0.698774	0.136012	0.229098
ENSG00000171044	XKR6	protein_coding	305321	402.669	-0.31288	0.31288	0.401942	0.30861	0.831444	-2.50209	0.0312552	-0.101839	0.0322142	0.0907389	0.0849625	0.0883396
ENSG00000278156	TSC22D1-AS1	antisense_RNA	4539	145.941	0.562715	0.562715	0.166736
ENSG00000130222	GADD45G	protein_coding	1542	7.08662	-0.522381	0.522381	0.818033
ENSG00000141294	LRRC46	protein_coding	6086	102.11	-0.869609	0.869609	0.0576346	-4.60114	1.88e-05	-2.35093	0.0445162
ENSG00000279452	AC006277.1	TEC	1609	2.28424	-1.83854	1.83854	0.640299
ENSG00000255435	AP001267.3	antisense_RNA	19183	0.337874	1.74995	1.74995	NA
ENSG00000271696	AC023141.13	processed_pseudogene	942	0.791155	-3.24833	3.24833	NA
ENSG00000189337	KAZN	protein_coding	1225251	791.926	0.359371	0.359371	0.147996	4.44491	3.7e-05	-5.63436	1.56e-07
ENSG00000258616	LINC02303	lincRNA	9702	0.83669	3.07025	3.07025	NA
ENSG00000275467	AC083806.3	lincRNA	454	14.8865	1.43416	1.43416	0.273639
ENSG00000145555	MYO10	protein_coding	274362	1829.68	0.532511	0.532511	0.00352556	4.78262	8.28e-06	4.91375	5.96e-06	-0.729649	0.0797917	0.158026	0.149842	0.15482
ENSG00000235884	LINC00941	lincRNA	7030	1233.37	0.441695	0.441695	0.0548071
ENSG00000252496	RNA5SP33	rRNA	97	12.1865	6.94036	6.94036	4.06e-05
ENSG00000231113	AL035587.1	antisense_RNA	7996	247.111	0.855287	0.855287	0.00395809
ENSG00000131746	TNS4	protein_coding	25769	70.5279	0.650057	0.650057	0.260356	1.7948	0.129432	0.926404	0.482874
ENSG00000157927	RADIL	protein_coding	86664	20.1592	4.79261	4.79261	3.28e-05	1.81737	0.123892	2.2047	0.0619847
ENSG00000168763	CNNM3	protein_coding	17666	737.426	-0.17671	0.17671	0.572345	-0.57153	0.675737	1.29746	0.307121	-1.19317	0.0288757	0.085432	0.079916
ENSG00000270175	AC023509.4	antisense_RNA	774	131.569	0.121325	0.121325	0.818652
ENSG00000236526	AL035448.1	antisense_RNA	9273	4.52799	0.0672913	0.0672913	0.980027
ENSG00000204815	TTC25	protein_coding	35016	404.51	0.389962	0.389962	0.207706	0.77805	0.552685	0.530415	0.704595
ENSG00000267212	AC018761.3	lincRNA	562	36.9414	-0.748418	0.748418	0.490575
ENSG00000265010	AC087301.1	sense_intronic	1613	45.7516	1.62825	1.62825	0.0112019
ENSG00000270164	LINC01480	lincRNA	1721	1.78647	-2.17046	2.17046	0.640672
ENSG00000213338	ATF4P1	processed_pseudogene	1072	0.409038	-0.897359	0.897359	NA
ENSG00000227083	L29074.1	antisense_RNA	1281	3.93805	0.292442	0.292442	0.937104
ENSG00000134313	KIDINS220	protein_coding	116549	2221.1	-0.135592	0.135592	0.619904	2.92621	0.00859057	2.27982	0.0524398	-0.557211	0.00411917	0.0366383	0.0331792	0.0341205
ENSG00000232629	HLA-DQB2	protein_coding	7436	31.8399	-0.214686	0.214686	0.828621	-1.99575	0.0869067
ENSG00000254286	AC083923.2	antisense_RNA		170.673	-0.392364	0.392364	0.418888
ENSG00000143869	GDF7	protein_coding	12581	97.0445	0.655606	0.655606	0.230592			-0.28309	0.847453
ENSG00000121766	ZCCHC17	protein_coding	67971	2256.67	-1.30792	1.30792	2e-09	0.0859573	0.953863	0.762124	0.570406	-0.719477	0.0570934	0.128075	0.120932	0.126079
ENSG00000216775	AL109918.1	transcribed_unprocessed_pseudogene	4789	419.341	0.304904	0.304904	0.309341
ENSG00000259293	LIPC-AS1	antisense_RNA	63845	0.854911	1.89738	1.89738	NA
ENSG00000154065	ANKRD29	protein_coding	63959	165.001	-0.652291	0.652291	0.0872026	-1.23453	0.320724	1.34419	0.288329	-1.14061	0.181297	0.284011	0.272791	0.279297
ENSG00000213025	COX20P1	processed_pseudogene	356	40.5252	-1.23312	1.23312	0.0689972
ENSG00000267871	AC005261.1	antisense_RNA	13114	76.5101	1.60838	1.60838	0.00148193
ENSG00000229007	EXOSC3P1	processed_pseudogene	499	18.7067	0.734914	0.734914	0.482076
ENSG00000223156	RNU2-18P	snRNA	161	1.63069	4.03418	4.03418	NA
ENSG00000104812	GYS1	protein_coding	25185	4178.21	-0.905318	0.905318	9.37e-07	-4.64404	1.55e-05	-5.3767	6.11e-07	-0.564834	0.00555039	0.0407918	0.0372929	0.0381558
ENSG00000233420	AC002127.2	lincRNA	46094	0.395578	-2.24067	2.24067	NA
ENSG00000235029	MNX1-AS2	antisense_RNA	825	1.30411	-0.692788	0.692788	NA
ENSG00000206623	RNU6-979P	snRNA	106	4.63429	2.03657	2.03657	0.388113
ENSG00000102125	TAZ	protein_coding	10208	1034.11	-0.908743	0.908743	0.000100241	-6.47932	8.78e-10	-3.8187	0.000585875	-1.23186	0.0869231	0.167735	0.159097
ENSG00000249599	BMPR1B-AS1	lincRNA	13733	0.343203	1.76985	1.76985	NA
ENSG00000274911	AL627230.2	unprocessed_pseudogene	654	52.4764	1.15447	1.15447	0.131591
ENSG00000246090	AP002026.1	antisense_RNA	212499	105.591	0.201317	0.201317	0.716279
ENSG00000165948	IFI27L1	protein_coding	22564	450.836	-0.572437	0.572437	0.0471432	-3.84745	0.000405283	-0.151172	0.92072	-1.44825	0.0243046	0.0785617	0.0731542
ENSG00000268892	AC010620.1	unprocessed_pseudogene	1101	1.71069	4.10206	4.10206	0.330403
ENSG00000227953	LINC01341	processed_transcript	16372	320.051	0.914639	0.914639	0.00985286
ENSG00000234181	AL353795.2	antisense_RNA	1763	28.0913	2.80211	2.80211	0.00992256
ENSG00000223629	DEFA8P	unprocessed_pseudogene	873	0.332544	1.72986	1.72986	NA
ENSG00000121653	MAPK8IP1	protein_coding	20814	753.534	-1.72682	1.72682	1.91e-14	-8.64645	1.35e-16	-1.46402	0.24191	-1.73111	0.0601048	0.132162	0.12477
ENSG00000149577	SIDT2	protein_coding	18712	1105.22	-0.681213	0.681213	0.00585592	-2.66719	0.0176719	-3.29673	0.00338858	-0.568634	0.00519662	0.0400452	0.0365975
ENSG00000021645	NRXN3	protein_coding	1697917	896.608	1.865	1.865	4.45e-22	12.3356	3.94e-32	-2.11826	0.0740316	3.12025	0.0530382	0.121823	0.11496	0.119848
ENSG00000207633	MIR505	miRNA	83	15.0967	0.75653	0.75653	0.709618
ENSG00000254501	AP003068.1	antisense_RNA	981	9.76172	-1.00936	1.00936	0.523821
ENSG00000238279	BX470102.1	antisense_RNA	1512	94.2789	-0.664699	0.664699	0.292911
ENSG00000182405	PGBD4	protein_coding	6611	925.316	1.03697	1.03697	2.83e-07
ENSG00000235821	IFITM4P	processed_pseudogene	419	15.3454	2.08405	2.08405	0.129819
ENSG00000256433	AC005840.3	lincRNA	2243	304.841	0.285045	0.285045	0.449813
ENSG00000213754	AL356317.1	processed_pseudogene	1686	3.50547	0.955454	0.955454	0.756669
ENSG00000249142	AC074134.1	processed_pseudogene	1107	12.0009	0.230542	0.230542	0.900948
ENSG00000023330	ALAS1	protein_coding	16241	3486.72	-1.01116	1.01116	4.21e-08	-4.88163	5.24e-06	-5.1457	1.95e-06	-0.568897	0.00921296	0.0488386	0.0450758
ENSG00000235008	AL023775.1	processed_pseudogene	1745	36.1716	-1.45478	1.45478	0.0556121
ENSG00000236508	ATP13A5-AS1	antisense_RNA	7118	0.408108	2.05303	2.05303	NA
ENSG00000158717	RNF166	protein_coding	9926	1424.53	-1.1202	1.1202	1.94e-06	-5.87891	3.05e-08	-4.39542	6.03e-05	-1.26179	0.0428495	0.10706
ENSG00000241641	RPS23P6	processed_pseudogene	665	26.7269	1.07488	1.07488	0.195149
ENSG00000108578	BLMH	protein_coding	43861	3439.45	-0.361268	0.361268	0.0508099	3.79024	0.000503454	-1.89797	0.115268	0.356388	0.0783677	0.156566	0.148527	0.153373
ENSG00000224843	LINC00240	lincRNA	66932	93.2822	0.344241	0.344241	0.514713
ENSG00000255121	AP003392.4	lincRNA	3180	497.294	0.810424	0.810424	0.000341601
ENSG00000081479	LRP2	protein_coding	235576	8.07284	5.35308	5.35308	0.00470605	2.01264	0.0838446	0.416101	0.769385
ENSG00000225469	AL023773.1	unprocessed_pseudogene	1123	0.593366	-2.83066	2.83066	NA
ENSG00000257443	AC068305.3	antisense_RNA	143599	12.1273	0.132285	0.132285	0.948818
ENSG00000164168	TMEM184C	protein_coding	54661	1102.28	0.21181	0.21181	0.44397			1.49112	0.232395
ENSG00000188985	DHFRP1	processed_pseudogene	558	13.1532	-1.02141	1.02141	0.396593
ENSG00000162687	KCNT2	protein_coding	383446	265.65	-0.308597	0.308597	0.374767	-1.26746	0.306387	-2.27397	0.0531712	-0.479212	0.0604188	0.132384	0.124997	0.129824
ENSG00000242290	ZBTB20-AS5	lincRNA	83931	0.354759	1.87578	1.87578	NA
ENSG00000233401	PRKAR1AP1	processed_pseudogene	1161	3.06398	4.94816	4.94816	0.0723969
ENSG00000270804	AC010326.4	transcribed_processed_pseudogene	949	41.8033	1.35181	1.35181	0.130304
ENSG00000155087	ODF1	protein_coding	9445	0.726963	-3.15448	3.15448	NA
ENSG00000172020	GAP43	protein_coding	98166	179.465	-2.09188	2.09188	2.53e-11	-0.856827	0.508908	-1.38938	0.269999	-0.572361	0.00761605	0.0452638	0.041768	0.0425681
ENSG00000235044	PPIAP3	processed_pseudogene	504	22.9502	-0.603687	0.603687	0.597285
ENSG00000184274	LINC00315	lincRNA	5012	8.40778	0.563142	0.563142	0.795269
ENSG00000198601	OR2M2	protein_coding	6246	4.00159	-5.60196	5.60196	0.0442958	-1.08816	0.388102	-1.94095	0.106091
ENSG00000104218	CSPP1	protein_coding	133837	1772.53	0.482625	0.482625	0.0653127	4.59352	1.94e-05	1.83166	0.130462	-0.296587	0.176555	0.278925	0.267773	0.274336
ENSG00000269399	AC008764.6	lincRNA	2068	1088.9	0.921741	0.921741	0.00143842
ENSG00000182087	TMEM259	protein_coding	11531	4318.42	-1.86008	1.86008	9.37e-17	-9.18328	1.51e-18	-4.35952	7.01e-05	-1.80975	0.00980251	0.0501936	0.046329
ENSG00000279781	AC079336.6	TEC	612	1.5231	3.93478	3.93478	NA
ENSG00000263335	AF001548.2	antisense_RNA	6319	69.6975	-0.0289989	0.0289989	0.97175
ENSG00000156853	ZNF689	protein_coding	21454	2373.53	0.327715	0.327715	0.156935	3.69144	0.000718438
ENSG00000248238	LINC02438	lincRNA	284659	137.37	1.81168	1.81168	1.44e-06
ENSG00000267078	AC015802.1	antisense_RNA	1448	95.4143	1.45322	1.45322	0.00356588
ENSG00000265470	MIR548AQ	miRNA	57	7.46577	-1.33069	1.33069	0.451388
ENSG00000259033	AL356804.1	lincRNA	16563	0.498816	2.3201	2.3201	NA
ENSG00000253507	AC104257.1	lincRNA	9087	2.00836	-3.56559	3.56559	0.386749
ENSG00000197555	SIPA1L1	protein_coding	420780	1236.92	0.449882	0.449882	0.0392473	5.70443	8.03e-08	-1.57763	0.202582
ENSG00000238171	AC068196.1	lincRNA	29917	4.24007	-1.09501	1.09501	0.740174
ENSG00000276800	Metazoa_SRP	misc_RNA	316	0.829873	-1.24848	1.24848	NA
ENSG00000218996	ARL4AP5	processed_pseudogene	598	131.976	0.717831	0.717831	0.0640812
ENSG00000266401	AP002478.1	antisense_RNA	2872	269.069	0.543354	0.543354	0.145182
ENSG00000253336	AC018992.1	processed_pseudogene	2148	3.14397	0.330136	0.330136	0.927622
ENSG00000242042	LINC01743	lincRNA	8248	1.53729	3.96666	3.96666	NA
ENSG00000213051	RPL5P5	processed_pseudogene	892	25.5653	-4.25756	4.25756	1.31e-05
ENSG00000138604	GLCE	protein_coding	111633	1013.89	-0.757533	0.757533	0.000710301	2.88659	0.00962827	1.07053	0.409705	0.0145803	0.97105	0.979386	0.978475	0.978197
ENSG00000274256	AL391903.2	processed_pseudogene	246	1.45393	-4.14677	4.14677	NA
ENSG00000223910	ZNF32-AS3	antisense_RNA	45886	0.354759	1.87578	1.87578	NA
ENSG00000211491	MIR320D1	miRNA	47	1.7605	4.15182	4.15182	0.254901
ENSG00000241226	RN7SL836P	misc_RNA	295	1.16314	-3.82552	3.82552	NA
ENSG00000207404	Y_RNA	misc_RNA	109	4.23669	5.42336	5.42336	0.0262236
ENSG00000231500	RPS18	protein_coding	4500	65593.4	-2.00513	2.00513	1.76e-20	-10.5802	3.69e-24	-12.8328	1.79e-35
ENSG00000272153	AL365330.1	antisense_RNA	530	0.88112	3.1634	3.1634	NA
ENSG00000212447	SNORD90	snoRNA	110	0.289855	1.55151	1.55151	NA
ENSG00000177138	FAM9B	protein_coding	140407	68.3486	1.66647	1.66647	0.00212747	1.53862	0.202356
ENSG00000240244	GAPDHP33	processed_pseudogene	1012	100.754	0.875021	0.875021	0.0385241
ENSG00000124467	PSG8	protein_coding	103005	0.521031	2.40858	2.40858	NA	0.275887	0.850682
ENSG00000177943	MAMDC4	protein_coding	9856	414.592	-1.46017	1.46017	2.9e-08	-5.0064	2.91e-06	-5.18323	1.61e-06	-0.233766	0.566834	0.655795
ENSG00000267834	AL592211.1	lincRNA	496	57.9588	0.814457	0.814457	0.197724
ENSG00000228168	HNRNPA1P21	processed_pseudogene	960	0.968033	-2.30227	2.30227	NA
ENSG00000267085	AL512605.2	processed_pseudogene	255	0.236506	1.32251	1.32251	NA
ENSG00000060642	PIGV	protein_coding	10926	1137.76	0.792262	0.792262	2.85e-05	0.911406	0.478514	0.703206	0.60352	-0.279037	0.638204	0.716991	0.711778
ENSG00000259364	AC013356.3	antisense_RNA	1195	1.72772	-2.03788	2.03788	0.670476
[truncated: 34,490 more rows]

## Sheet: PRL3_4SU_Summary
Differential expression		Elongation
		untested	unsignificant	significant	signif slow	signif fast
total prot_coding	17270	8057	7428	1785	1745	40
all significant	7005	2377	3507	1121	1097	24
significant all down	4821	1444	2344	1033	1020	13
significant all up	2184	933	1163	88	77	11
unsignificant	8979	4409	3907	663	647	16
NA	1286	1271	14	1	1	0

## Sheet: PRL3_4SU_paused_fil_cc_b
ID	Description	Groups	GeneRatio	Gene_ratio	BgRatio	pvalue	p.adjust	qvalue	geneID	Gene_number
GO:0005925	focal adhesion	Other	67/1221	0.0548731	402/19659	1.07e-13	5.42e-11	3.66e-11	RPL6/FHL1/GSN/CSRP2/CDC42/MSN/CAP1/CTNNB1/PTK7/CLTC/LRP1/ANXA1/ACTN4/HSPG2/ARPC3/TNC/ENG/DNM2/CD99/PI4KA/ASAP3/VCL/MYH9/PAK4/L1CAM/MMP14/ACTN1/PDIA3/MRC2/CD81/IQGAP1/SDCBP/CD9/CYFIP1/RPL22/VASP/PXN/ITGA5/LIMK1/CSRP1/CAT/TLN1/CORO1C/CPNE3/YWHAB/PPP1CC/NCKAP1/ACTR3/PDLIM1/TRPV4/RAC1/PDCD6IP/ACTR2/ADGRE5/P4HB/PPP1CB/FLNA/EZR/ITGB3/CD99L2/PRUNE1/SVIL/MAP2K1/WASF1/SDC4/CBL/GNA12	67
GO:0005924	cell-substrate adherens junction	Other	67/1221	0.0548731	405/19659	1.54e-13	5.42e-11	3.66e-11	RPL6/FHL1/GSN/CSRP2/CDC42/MSN/CAP1/CTNNB1/PTK7/CLTC/LRP1/ANXA1/ACTN4/HSPG2/ARPC3/TNC/ENG/DNM2/CD99/PI4KA/ASAP3/VCL/MYH9/PAK4/L1CAM/MMP14/ACTN1/PDIA3/MRC2/CD81/IQGAP1/SDCBP/CD9/CYFIP1/RPL22/VASP/PXN/ITGA5/LIMK1/CSRP1/CAT/TLN1/CORO1C/CPNE3/YWHAB/PPP1CC/NCKAP1/ACTR3/PDLIM1/TRPV4/RAC1/PDCD6IP/ACTR2/ADGRE5/P4HB/PPP1CB/FLNA/EZR/ITGB3/CD99L2/PRUNE1/SVIL/MAP2K1/WASF1/SDC4/CBL/GNA12	67
GO:0030055	cell-substrate junction	Other	67/1221	0.0548731	409/19659	2.48e-13	5.82e-11	3.93e-11	RPL6/FHL1/GSN/CSRP2/CDC42/MSN/CAP1/CTNNB1/PTK7/CLTC/LRP1/ANXA1/ACTN4/HSPG2/ARPC3/TNC/ENG/DNM2/CD99/PI4KA/ASAP3/VCL/MYH9/PAK4/L1CAM/MMP14/ACTN1/PDIA3/MRC2/CD81/IQGAP1/SDCBP/CD9/CYFIP1/RPL22/VASP/PXN/ITGA5/LIMK1/CSRP1/CAT/TLN1/CORO1C/CPNE3/YWHAB/PPP1CC/NCKAP1/ACTR3/PDLIM1/TRPV4/RAC1/PDCD6IP/ACTR2/ADGRE5/P4HB/PPP1CB/FLNA/EZR/ITGB3/CD99L2/PRUNE1/SVIL/MAP2K1/WASF1/SDC4/CBL/GNA12	67
GO:0042470	melanosome	Endomembrane vesicle	30/1221	0.02457	106/19659	1.03e-12	1.45e-10	9.8e-11	RPN1/ANXA2/CTSB/NAP1L1/GANAB/HSP90AA1/CLTC/PRDX1/ATP1A1/ANXA11/LAMP1/RAB35/MMP14/PDIA3/SLC1A5/SDCBP/PDIA4/SLC2A1/TMED10/YWHAB/CALU/ANKRD27/TRPV2/RAC1/PDCD6IP/P4HB/CCT4/ERP29/ITGB3/RAB7A	30
GO:0048770	pigment granule	Endomembrane vesicle	30/1221	0.02457	106/19659	1.03e-12	1.45e-10	9.8e-11	RPN1/ANXA2/CTSB/NAP1L1/GANAB/HSP90AA1/CLTC/PRDX1/ATP1A1/ANXA11/LAMP1/RAB35/MMP14/PDIA3/SLC1A5/SDCBP/PDIA4/SLC2A1/TMED10/YWHAB/CALU/ANKRD27/TRPV2/RAC1/PDCD6IP/P4HB/CCT4/ERP29/ITGB3/RAB7A	30
GO:0043209	myelin sheath	Endomembrane vesicle	33/1221	0.027027	162/19659	1.15e-09	1.35e-07	9.14e-08	ANXA2/PKM/VCP/ITPR3/GSN/MSN/CALM2/HSP90AA1/PRDX1/ATP1A1/MDH1/ACO2/WDR1/DLD/IMMT/TKT/PDIA3/CCT5/DNM1/NDUFV2/GNB1/ATP5PB/GOT2/MDH2/DLST/NAPA/EZR/MYH14/PRDX3/SOD1/PDHA1/ATP5PD/GNB5	33
GO:0005819	spindle	Other	51/1221	0.041769	333/19659	2.05e-09	2.07e-07	1.39e-07	KIF22/DYNLL1/PPP2CA/MMS19/DCTN1/CDC42/CTNNB1/CKAP5/CDC25B/CALM2/CLTC/MAP7D1/HSF1/TUBGCP2/SKA3/PAFAH1B1/ANXA11/TUBGCP6/NUMA1/MYH9/NEIL2/KATNB1/DDX11/CBX1/PPP2CB/GPSM2/SEPT2/MAPRE3/RB1/WDR62/ARL8B/EML2/PPP2R3C/MAEA/TACC3/RCC2/MAPKBP1/SPAG5/ABRAXAS2/SEPT7/WDR60/POLB/CSNK1D/NSUN2/MYH10/SMC1A/AURKB/ESPL1/TPR/KIF18B/KIFC1	51
GO:0005765	lysosomal membrane	Endomembrane vesicle	51/1221	0.041769	344/19659	6.33e-09	5.48e-07	3.7e-07	RAB14/AP2M1/ANXA2/CLCN7/RAP1B/SLC44A2/STARD3/GBA/AP1M1/AP2A2/CLTC/AP2A1/TMEM8A/P2RX4/LRP1/SLC12A4/GAA/VTI1B/SLC11A2/LAMP1/TMEM175/UBXN6/PSAP/DRAM2/CYBRD1/SZT2/VPS39/VPS33B/UBA1/ABCD4/GNB1/VPS16/ATP6V1E1/NPRL3/CPNE3/ARL8B/VPS35/M6PR/STK11IP/SEC13/SPPL2A/ATRAID/RAB12/AP1S3/GNA11/SURF4/ANKFY1/RAB7A/TMEM30A/LPCAT1/AP1S1	51
GO:0098852	lytic vacuole membrane	Endomembrane vesicle	51/1221	0.041769	345/19659	7e-09	5.48e-07	3.7e-07	RAB14/AP2M1/ANXA2/CLCN7/RAP1B/SLC44A2/STARD3/GBA/AP1M1/AP2A2/CLTC/AP2A1/TMEM8A/P2RX4/LRP1/SLC12A4/GAA/VTI1B/SLC11A2/LAMP1/TMEM175/UBXN6/PSAP/DRAM2/CYBRD1/SZT2/VPS39/VPS33B/UBA1/ABCD4/GNB1/VPS16/ATP6V1E1/NPRL3/CPNE3/ARL8B/VPS35/M6PR/STK11IP/SEC13/SPPL2A/ATRAID/RAB12/AP1S3/GNA11/SURF4/ANKFY1/RAB7A/TMEM30A/LPCAT1/AP1S1	51
GO:0005774	vacuolar membrane	Endomembrane vesicle	55/1221	0.045045	397/19659	1.86e-08	1.25e-06	8.4e-07	RAB14/AP2M1/MAP1LC3A/ANXA2/CLCN7/RAP1B/SLC44A2/STARD3/GBA/AP1M1/AP2A2/CLTC/AP2A1/TMEM8A/P2RX4/LRP1/CALCOCO2/SLC12A4/GAA/VTI1B/SLC11A2/LAMP1/TMEM175/UBXN6/PSAP/DRAM2/CYBRD1/SZT2/ULK1/VPS39/VPS33B/UBA1/ABCD4/GNB1/VPS16/ATP6V1E1/NPRL3/CPNE3/ARL8B/VPS35/NAPA/M6PR/STK11IP/SEC13/SPPL2A/ATRAID/RAB12/AP1S3/GNA11/SURF4/ANKFY1/RAB7A/TMEM30A/LPCAT1/AP1S1	55
GO:0005759	mitochondrial matrix	Other	61/1221	0.049959	462/19659	1.94e-08	1.25e-06	8.4e-07	GLDC/MRPS36/KARS/MRPL24/OGDHL/TRAP1/MRPL35/CYP27A1/MTG2/ACAT1/MRPL34/DAP3/ACO2/CS/OAT/MRPL30/GRPEL1/MTHFD2/PDK1/DLD/OGDH/MRPL48/SUCLG1/IDH2/MRPL22/COQ3/MRPL58/ACSS2/DECR1/HADHB/MTERF2/ACAA2/ALDH4A1/ATP5PB/NDUFS7/GOT2/BCAT2/MDH2/HADH/VDAC1/NUDT1/DNAJA3/GRSF1/DLST/GPT2/SUPV3L1/MRPL21/NFS1/SIRT3/PRDX3/DGUOK/EARS2/NDUFS8/ALDH7A1/IDH3G/PMPCB/ABCE1/SOD1/PDHA1/MRPS27/ALDH1L2	61
GO:0015629	actin cytoskeleton	Other	62/1221	0.0507781	483/19659	4.27e-08	2.33e-06	1.57e-06	DCTN1/GSN/CAP1/HIP1R/SMTN/MICALL2/PLS3/ANXA1/ACTN4/ARPC3/MYO9B/WDR1/VCL/MYH9/ACTN1/TNNC2/FHOD1/IQGAP1/MARK2/DSTN/PDLIM4/SRC/SLC2A1/SPTBN2/VASP/PXN/MYO18A/TMEM63B/DCTN6/WHRN/CAPZA1/CORO1C/CDC42BPB/HNRNPC/GBP1/NCKAP1/ACTR3/DNAJA3/MYL12B/DHX9/TRPV4/MTSS1/RAC1/MAEA/PDCD6IP/ACTR2/FLNA/EZR/DCTN2/MYH14/SPTAN1/ABLIM3/SVIL/SEPT7/BIN3/TARS/TAX1BP3/MYH10/ACTR1B/WASF1/LANCL2/BAIAP2	62
GO:0005635	nuclear envelope	Endomembrane vesicle	60/1221	0.04914	461/19659	4.29e-08	2.33e-06	1.57e-06	BCHE/DCTN1/ITPR3/SREBF1/FZR1/ANXA4/MTA1/P2RX4/MGST3/GTPBP4/PAFAH1B1/ANXA11/IPO9/DTX2/NUTF2/MLIP/ANXA7/LMNB2/XPO1/IPO7/MVP/CHMP2A/NEMP1/TBC1D20/MYOF/SDCBP/TMEM120A/RCC1/DNAJB12/RANBP3/SUN1/ZC3HC1/TOR1AIP2/INSR/NUDT1/RETSAT/NUP210/SEC13/XPO4/NUP153/SUMO1/ATRAID/TMPO/MTMR6/AGPAT3/NEMP2/SMOX/PARP1/TMEM109/FANCL/CHMP4B/TOR1AIP1/KPNB1/NUP155/AKIRIN1/TNPO2/TPR/RNF123/NUP54/NUP107	60
GO:0005743	mitochondrial inner membrane	Endomembrane vesicle	60/1221	0.04914	463/19659	5.02e-08	2.53e-06	1.71e-06	MRPS36/MRPL24/SMIM20/TRAP1/MRPL35/NDUFB5/MTG2/MRPL34/DAP3/TMEM70/MRPL30/GRPEL1/COX4I1/CRAT/IMMT/IFI6/MRPL48/MRPS25/DHODH/SDHC/NDUFV3/SLC25A22/MRPL22/SLC25A20/ATP5MC2/SLC25A25/LETM1/COQ3/MCUR1/DNAJC11/MRPL58/ECSIT/HADHB/CRLS1/SRC/AIFM1/ABCB7/NDUFV2/ATP5PB/NDUFS7/GOT2/SPG7/GHITM/SLC25A15/MRPL21/SLC25A32/ABCB8/COQ6/NDUFS5/SLC27A1/ATAD3B/HCCS/NDUFS6/NDUFS8/PMPCB/NDUFV1/PGS1/ATP5PD/MRPS27/NDUFA4	60
GO:0005875	microtubule associated complex	Other	28/1221	0.022932	147/19659	9.35e-08	4.39e-06	2.96e-06	KIF22/DYNLL1/DCTN1/PAFAH1B1/KATNB1/APPBP2/WDR34/KIF5B/CLIP2/PXN/KIF3C/DCTN6/KLC1/DYNLRB1/STAU1/DYNC2LI1/EML2/KIF1B/DCTN2/KIF5A/PEA15/KIF2C/WDR60/ACTR1B/AURKB/TPR/KIF18B/KIFC1	28
GO:0098687	chromosomal region	Other	48/1221	0.039312	346/19659	1.42e-07	6.28e-06	4.24e-06	KIF22/DYNLL1/THOC7/PPP2CA/PPP2R1A/DCTN1/CKAP5/HSF1/RAD21/SKA3/PAFAH1B1/DOT1L/H2AFY2/XPO1/UPF1/RPA2/NSMCE1/DHX36/NCAPD2/POLR2B/CENPT/RTEL1/CBX1/PTGES3/PIF1/PPP2CB/SEPT2/CTC1/DCTN6/PPP1CC/THOC2/RCC2/PPP1CB/SPAG5/SEC13/KDM1A/DCTN2/PARP1/KIF2C/SEPT7/WDR82/NAT10/SMC1A/AURKB/NCAPD3/TPR/NUP107/WAPL	48
GO:0099568	cytoplasmic region	Other	60/1221	0.04914	479/19659	1.68e-07	6.97e-06	4.7e-06	ANXA2/DYNLL1/DCTN1/GSN/RHOC/CDC42/CAP1/CTNNB1/HIP1R/ZC3H14/ADA/ACTN4/PAFAH1B1/MYO9B/WDR1/MAPK8IP3/CTNND1/NUMA1/MYH9/PRKACA/AKT2/DSTN/WDR34/KIF5B/SPIRE2/CLTB/SLC2A1/SPTBN2/RAI14/PXN/GPSM2/SEPT2/SPG7/CAPZA1/DYNLRB1/ATG5/DYNC2LI1/MYL12B/TRPV4/MAEA/TRAF2/AP3B2/ACTR2/GAS8/FLNA/KIF1B/EZR/KIF5A/INPP5E/EXOC3/SPTAN1/SEPT7/GYPC/MYH10/WASF1/LANCL2/SOD1/FNBP1/BAIAP2/ABHD12	60
GO:0035770	ribonucleoprotein granule	Other	35/1221	0.028665	219/19659	2.4e-07	9.4e-06	6.34e-06	RPL6/VCP/FXR2/TIAL1/CDC42/HSF1/LSM6/TDRKH/SYMPK/EDC4/LSM4/CNOT9/UPF1/DHX36/IQGAP1/EIF4E/CNOT1/TIA1/ELAVL1/DDX1/STAU1/DHX9/GRSF1/RAC1/PABPC4/AGO1/SUMO1/CAPRIN1/PSMC2/KPNB1/NSUN2/POLDIP3/EIF4ENIF1/CNOT3/PRKAA2	35
GO:0005874	microtubule	Other	53/1221	0.043407	414/19659	4.45e-07	1.65e-05	1.11e-05	MAP1LC3A/KIF22/DYNLL1/DCTN1/CKAP5/CALM2/CLTC/MTA1/TUBGCP2/SKA3/PAFAH1B1/TUBGCP6/DNM2/NUMA1/NEIL2/KATNB1/CEP57L1/APPBP2/IQGAP1/CCT5/KIF5B/DNM1/ARHGAP4/CLIP2/TTLL4/DNM1L/KIF3C/MAPRE3/KLC1/TUBE1/CCT7/DYNLRB1/DYNC2LI1/EML2/TRPV4/GAS8/RCC2/CCT4/SPAG5/SYNJ2/ABRAXAS2/KIF1B/DCTN2/KIF5A/BCAS3/KIF2C/SVIL/POLB/CSNK1D/AURKB/KIF18B/KIFC1/BAIAP2	53
GO:0030496	midbody	Other	29/1221	0.023751	172/19659	8.22e-07	2.9e-05	1.96e-05	ANXA2/GNAI2/CDC42/RACK1/ANXA11/DNM2/CTNND1/KATNB1/IQGAP1/DDX11/SCCPDH/SLC2A1/SEPT2/MAPRE3/USP8/PPP1CC/ARL8B/PDCD6IP/RCC2/SPAG5/ABRAXAS2/EXOC3/CHMP4B/SVIL/SEPT7/KLHDC8B/MYH10/NAT10/AURKB	29
GO:0031252	cell leading edge	Other	50/1221	0.04095	390/19659	8.98e-07	3.01e-05	2.03e-05	ANXA2/GSN/PIEZO1/CTNNB1/PLEKHG5/HIP1R/SNX2/PAFAH1B1/ARPC3/DNM2/CTNND1/ASAP3/MYH9/ACTN1/AKT2/ARF4/PLXND1/IQGAP1/GBF1/PDLIM4/SRC/ITGB1BP1/CYFIP1/VASP/PXN/ITGA5/LIMK1/TLN1/ARAP3/CORO1C/CDC42BPB/INSR/NCKAP1/ACTR3/TRPV4/MTSS1/RAC1/ACTR2/SYNJ2/EZR/INPP5E/ITGB3/BCAS3/ABLIM3/INPP5K/MYH10/WASF1/BAIAP2/CYTH3/CCDC88A	50
GO:0044448	cell cortex part	Other	28/1221	0.022932	168/19659	1.6e-06	5.14e-05	3.47e-05	DCTN1/GSN/CAP1/CTNNB1/HIP1R/ACTN4/WDR1/CTNND1/NUMA1/MYH9/DSTN/CLTB/SLC2A1/SPTBN2/GPSM2/SEPT2/CAPZA1/MYL12B/TRPV4/MAEA/ACTR2/FLNA/EZR/EXOC3/SPTAN1/SEPT7/GYPC/LANCL2	28
GO:0005938	cell cortex	Other	40/1221	0.03276	292/19659	2.12e-06	6.31e-05	4.26e-05	ANXA2/DCTN1/GSN/RHOC/CDC42/CAP1/CTNNB1/HIP1R/ACTN4/PAFAH1B1/MYO9B/WDR1/CTNND1/NUMA1/MYH9/AKT2/DSTN/SPIRE2/CLTB/SLC2A1/SPTBN2/RAI14/PXN/GPSM2/SEPT2/CAPZA1/MYL12B/TRPV4/MAEA/TRAF2/ACTR2/FLNA/EZR/EXOC3/SPTAN1/SEPT7/GYPC/MYH10/LANCL2/FNBP1	40
GO:0098798	mitochondrial protein complex	Other	38/1221	0.031122	271/19659	2.15e-06	6.31e-05	4.26e-05	MRPS36/MRPL24/MRPL35/NDUFB5/MTG2/MRPL34/DAP3/MRPL30/GRPEL1/PDK1/COX4I1/IMMT/MRPL48/SUCLG1/SDHC/NDUFV3/MRPL22/ATP5MC2/DNAJC11/MRPL58/NDUFV2/ATP5PB/NDUFS7/SPG7/VDAC1/PNPT1/SUPV3L1/MRPL21/TOMM20/NDUFS5/NDUFS6/NDUFS8/TOMM70/PMPCB/NDUFV1/ATP5PD/MRPS27/NDUFA4	38
GO:0030117	membrane coat	Endomembrane vesicle	20/1221	0.01638	99/19659	2.41e-06	6.54e-05	4.41e-05	AP2M1/HIP1R/AP1M1/AP2A2/CLTC/AP2A1/CHMP2A/VPS39/VPS33B/GGA3/CLTB/DNM1/COPB1/SEC24C/AP3B2/SEC13/CHMP4B/AP1S3/COPG1/AP1S1	20
GO:0048475	coated membrane	Endomembrane vesicle	20/1221	0.01638	99/19659	2.41e-06	6.54e-05	4.41e-05	AP2M1/HIP1R/AP1M1/AP2A2/CLTC/AP2A1/CHMP2A/VPS39/VPS33B/GGA3/CLTB/DNM1/COPB1/SEC24C/AP3B2/SEC13/CHMP4B/AP1S3/COPG1/AP1S1	20
GO:0000775	chromosome, centromeric region	Other	30/1221	0.02457	194/19659	3.41e-06	8.92e-05	6.02e-05	KIF22/DYNLL1/PPP2CA/PPP2R1A/DCTN1/CKAP5/HSF1/RAD21/SKA3/PAFAH1B1/XPO1/NCAPD2/CENPT/CBX1/PPP2CB/SEPT2/DCTN6/PPP1CC/RCC2/SPAG5/SEC13/DCTN2/KIF2C/SEPT7/SMC1A/AURKB/NCAPD3/TPR/NUP107/WAPL	30
GO:0101002	ficolin-1-rich granule	Endomembrane vesicle	29/1221	0.023751	185/19659	3.75e-06	9.36e-05	6.32e-05	IDH1/DYNLL1/CTSB/PKM/VCP/QPCT/GSN/HSP90AA1/AP2A2/ALAD/NBEAL2/GAA/VCL/LAMP1/MVP/COMMD3/CAT/COPB1/ACLY/RAC1/ACTR2/PSMC2/OSTF1/ATAD3B/PNP/KPNB1/ACTR1B/HUWE1/CD58	29
GO:1990752	microtubule end	Other	10/1221	0.00819001	28/19659	3.85e-06	9.36e-05	6.32e-05	DCTN1/CKAP5/NUMA1/CLIP2/MAPRE3/SPAG5/ABRAXAS2/KIF2C/SVIL/KIF18B	10
GO:0001726	ruffle	Other	27/1221	0.022113	167/19659	4.43e-06	0.000104165	7.03e-05	ANXA2/GSN/HIP1R/DNM2/ASAP3/MYH9/ACTN1/AKT2/ARF4/IQGAP1/SRC/ITGB1BP1/CYFIP1/ITGA5/TLN1/ARAP3/NCKAP1/TRPV4/MTSS1/RAC1/SYNJ2/EZR/INPP5E/ITGB3/INPP5K/BAIAP2/CYTH3	27
GO:0036464	cytoplasmic ribonucleoprotein granule	Other	31/1221	0.025389	207/19659	4.67e-06	0.000106236	7.17e-05	RPL6/VCP/FXR2/TIAL1/CDC42/LSM6/TDRKH/EDC4/LSM4/CNOT9/UPF1/DHX36/IQGAP1/EIF4E/CNOT1/TIA1/ELAVL1/DDX1/STAU1/DHX9/RAC1/PABPC4/AGO1/CAPRIN1/PSMC2/KPNB1/NSUN2/POLDIP3/EIF4ENIF1/CNOT3/PRKAA2	31
GO:0042641	actomyosin	Other	16/1221	0.013104	71/19659	5.53e-06	0.000121813	8.22e-05	MICALL2/ACTN4/WDR1/MYH9/ACTN1/FHOD1/PDLIM4/PXN/MYO18A/CDC42BPB/MYL12B/PDCD6IP/MYH14/ABLIM3/SEPT7/MYH10	16
GO:0005905	clathrin-coated pit	Endomembrane vesicle	15/1221	0.012285	66/19659	9.67e-06	0.000206552	0.000139398	AP2M1/HIP1R/AP2A2/CLTC/AP2A1/LRP1/DNM2/RAB35/CLTB/DNM1L/ARRB2/AP1S3/OCRL/FNBP1/AP1S1	15
GO:0030426	growth cone	Other	26/1221	0.021294	165/19659	1.06e-05	0.000220797	0.000149011	HSP90AA1/ADGRL1/MAP3K12/PAFAH1B1/ARPC3/DNM2/MAPK8IP3/CTNND1/L1CAM/KATNB1/SYAP1/IQGAP1/KIF5B/CYFIP1/ARHGAP4/KLC1/WHRN/TRPV2/TRPV4/DCTN2/MYH14/EXOC3/HNRNPR/MYH10/ACAP3/CBL	26
GO:1990204	oxidoreductase complex	Other	20/1221	0.01638	110/19659	1.29e-05	0.000252828	0.000170628	GLDC/MRPS36/OGDHL/NDUFB5/PDK1/DLD/OGDH/SDHC/NDUFV3/NDUFV2/NDUFS7/DLST/P4HB/NDUFS5/NDUFS6/NDUFS8/PMPCB/NDUFV1/PDHA1/NDUFA4	20
GO:0016607	nuclear speck	Other	46/1221	0.037674	382/19659	1.29e-05	0.000252828	0.000170628	KIF22/HDAC5/THOC7/AAGAB/EFTUD2/ZC3H14/SF3B1/BAZ2A/PHF7/SRSF11/SART3/PRKACA/TKT/METTL3/DHX36/RBM10/PPIG/SRP54/DDX42/DDX39A/CPSF6/LIMK1/TRIP12/PSKH1/TAB1/PPP1CC/THOC2/GLYR1/SF3A2/YTHDC1/SUMO1/PRKAA1/SF3A1/CLK2/GATAD2A/POLDIP3/HIPK1/U2AF2/CBLL1/PSME4/SYF2/EIF4ENIF1/PRKAA2/PIAS3/EP400/SNRNP70	46
GO:0030427	site of polarized growth	Other	26/1221	0.021294	167/19659	1.33e-05	0.000252828	0.000170628	HSP90AA1/ADGRL1/MAP3K12/PAFAH1B1/ARPC3/DNM2/MAPK8IP3/CTNND1/L1CAM/KATNB1/SYAP1/IQGAP1/KIF5B/CYFIP1/ARHGAP4/KLC1/WHRN/TRPV2/TRPV4/DCTN2/MYH14/EXOC3/HNRNPR/MYH10/ACAP3/CBL	26
GO:0035371	microtubule plus-end	Other	8/1221	0.00655201	20/19659	1.39e-05	0.000258002	0.00017412	DCTN1/CKAP5/NUMA1/CLIP2/MAPRE3/SPAG5/KIF2C/KIF18B	8
GO:0030863	cortical cytoskeleton	Other	19/1221	0.015561	102/19659	1.47e-05	0.000259651	0.000175233	GSN/CAP1/HIP1R/ACTN4/WDR1/NUMA1/MYH9/DSTN/SLC2A1/SPTBN2/CAPZA1/TRPV4/MAEA/ACTR2/FLNA/EZR/SPTAN1/GYPC/LANCL2	19
GO:0030027	lamellipodium	Other	28/1221	0.022932	188/19659	1.47e-05	0.000259651	0.000175233	GSN/PIEZO1/CTNNB1/PLEKHG5/SNX2/ARPC3/DNM2/CTNND1/PLXND1/PDLIM4/ITGB1BP1/CYFIP1/VASP/PXN/LIMK1/ARAP3/CORO1C/CDC42BPB/NCKAP1/ACTR3/TRPV4/RAC1/ACTR2/ITGB3/ABLIM3/MYH10/WASF1/CCDC88A	28
GO:0005775	vacuolar lumen	Endomembrane vesicle	26/1221	0.021294	171/19659	2.03e-05	0.00034972	0.000236019	ANXA2/CTSB/VCP/GBA/CAP1/HSP90AA1/HSPG2/HEXB/HEXA/AGRN/GAA/PYGB/GPC1/PSAP/LGMN/IDUA/SDCBP/PRKCD/PLBD2/ACLY/AGA/ACTR2/STK11IP/PRDX6/SDC4/FAF2	26
GO:0030904	retromer complex	Other	8/1221	0.00655201	21/19659	2.12e-05	0.000356568	0.00024064	DCTN1/SNX2/SNX8/VPS35/M6PR/DENND5A/ANKFY1/RAB7A	8
GO:0030135	coated vesicle	Endomembrane vesicle	36/1221	0.029484	280/19659	2.76e-05	0.000452403	0.000305317	RAB14/AP2M1/SREBF1/HIP1R/AP1M1/AP2A2/CLTC/AP2A1/LRP1/DNM2/VTI1B/RAB35/IDUA/CD9/VPS33B/SPG21/CLTB/VPS16/TMED5/TMED10/SREBF2/COPB1/SEC24C/LMAN2L/AP3B2/NRGN/M6PR/YIPF6/SEC13/ECPAS/OCRL/RGS19/COPG1/LDLRAP1/AP1S1/MCFD2	36
GO:0016328	lateral plasma membrane	Endomembrane vesicle	13/1221	0.010647	56/19659	2.95e-05	0.00047338	0.000319474	PPP2R1A/PKD1/CTNNB1/ANXA1/NUMA1/IQGAP1/MARK2/ANK3/SNTA1/GPSM2/CORO1C/AXIN1/GNA12	13
GO:0005798	Golgi-associated vesicle	Endomembrane vesicle	26/1221	0.021294	175/19659	3.07e-05	0.000480375	0.000324195	RAB14/ITM2B/SREBF1/PKD1/CLTC/AP2A1/PI4KA/VTI1B/SPG21/CLTB/TMED5/TMED10/SREBF2/COPB1/SEC24C/LMAN2L/AP3B2/NRGN/YIPF6/SEC13/SPPL2A/ECPAS/OCRL/COPG1/AP1S1/MCFD2	26
GO:0005884	actin filament	Other	18/1221	0.014742	99/19659	3.44e-05	0.000526995	0.000355658	SMTN/PLS3/ANXA1/ARPC3/MYO9B/WDR1/ACTN1/IQGAP1/MARK2/PDLIM4/SRC/WHRN/NCKAP1/DNAJA3/RAC1/FLNA/EZR/BIN3	18
GO:1905368	peptidase complex	Other	17/1221	0.013923	91/19659	3.93e-05	0.000589497	0.000397839	VCP/PSMB9/TAF6L/PAAF1/TAF12/SGF29/RAD23B/SEC11A/TAF6/SPG7/UBQLN1/USP14/PSMA3/PSMC2/ECPAS/PSME4/PSMD9	17
GO:0072686	mitotic spindle	Other	18/1221	0.014742	101/19659	4.54e-05	0.000665787	0.000449326	KIF22/DYNLL1/CDC42/CLTC/HSF1/NUMA1/GPSM2/EML2/TACC3/RCC2/MAPKBP1/SPAG5/SMC1A/AURKB/ESPL1/TPR/KIF18B/KIFC1	18
GO:0019898	extrinsic component of membrane	Endomembrane vesicle	36/1221	0.029484	287/19659	4.68e-05	0.000665787	0.000449326	ANXA2/GNAI2/GBA/CTNNB1/ANXA1/CTNND1/NUMA1/WIPI2/UBXN6/SYAP1/COQ3/ULK1/IQGAP1/SRC/ASPSCR1/WDR45B/GRAMD1A/GNB1/USP8/DNAJA3/FKBP1A/GRIPAP1/SYNJ2/EZR/COQ6/SGTA/ATG13/GNA11/ESYT2/SERPINE2/RAB7A/TPR/BECN1/CYTH3/MFGE8/GNA12	36
GO:0034774	secretory granule lumen	Endomembrane vesicle	39/1221	0.031941	321/19659	4.72e-05	0.000665787	0.000449326	IDH1/ANXA2/PKM/VCP/QPCT/GSN/CAP1/HSP90AA1/ALAD/ACTN4/HEXB/SPARC/PYGB/VTI1B/VCL/MVP/ACTN1/GTPBP2/PDXK/SDCBP/PROS1/PRKCD/CYFIP1/SCCPDH/CAT/ACLY/AGA/ACTR2/STK11IP/PRDX6/PSMC2/QSOX1/SPTAN1/OSTF1/PNP/KPNB1/ACTR1B/HUWE1/FAF2	39
GO:0031965	nuclear membrane	Endomembrane vesicle	37/1221	0.030303	302/19659	6.12e-05	0.000846189	0.000571075	ITPR3/FZR1/ANXA4/P2RX4/GTPBP4/PAFAH1B1/DTX2/NUTF2/LMNB2/XPO1/NEMP1/TBC1D20/MYOF/SDCBP/TMEM120A/RCC1/DNAJB12/SUN1/ZC3HC1/TOR1AIP2/NUDT1/RETSAT/NUP210/NUP153/SUMO1/NEMP2/SMOX/TMEM109/TOR1AIP1/KPNB1/NUP155/AKIRIN1/TNPO2/TPR/RNF123/NUP54/NUP107	37
GO:0060205	cytoplasmic vesicle lumen	Endomembrane vesicle	40/1221	0.03276	338/19659	6.85e-05	0.000914325	0.000617059	IDH1/ANXA2/PKM/VCP/QPCT/GSN/CAP1/HSP90AA1/ALAD/ADA/ACTN4/HEXB/SPARC/PYGB/VTI1B/VCL/MVP/ACTN1/GTPBP2/PDXK/SDCBP/PROS1/PRKCD/CYFIP1/SCCPDH/CAT/ACLY/AGA/ACTR2/STK11IP/PRDX6/PSMC2/QSOX1/SPTAN1/OSTF1/PNP/KPNB1/ACTR1B/HUWE1/FAF2	40
GO:0033267	axon part	Other	43/1221	0.035217	373/19659	6.87e-05	0.000914325	0.000617059	DYNLL1/HSP90AA1/ADGRL1/MAP3K12/P2RX4/ZC3H14/PAFAH1B1/ARPC3/DNM2/MAPK8IP3/CTNND1/L1CAM/KATNB1/SYAP1/IQGAP1/ANK3/KIF5B/CYFIP1/DNM1/ARHGAP4/NMU/KLC1/WHRN/SPG7/BRSK2/TRPV2/TRPV4/AP3B2/SYNJ2/KIF1B/DCTN2/KIF5A/MYH14/EXOC3/CAD/HNRNPR/MYH10/SOD1/AP1S1/ACAP3/SYT11/DAGLA/CBL	43
GO:0000776	kinetochore	Other	21/1221	0.017199	133/19659	7.07e-05	0.00092293	0.000622865	KIF22/DYNLL1/DCTN1/CKAP5/HSF1/SKA3/PAFAH1B1/XPO1/CENPT/SEPT2/DCTN6/PPP1CC/SPAG5/SEC13/DCTN2/KIF2C/SEPT7/SMC1A/AURKB/TPR/NUP107	21
GO:0031983	vesicle lumen	Endomembrane vesicle	40/1221	0.03276	339/19659	7.31e-05	0.000936985	0.000632351	IDH1/ANXA2/PKM/VCP/QPCT/GSN/CAP1/HSP90AA1/ALAD/ADA/ACTN4/HEXB/SPARC/PYGB/VTI1B/VCL/MVP/ACTN1/GTPBP2/PDXK/SDCBP/PROS1/PRKCD/CYFIP1/SCCPDH/CAT/ACLY/AGA/ACTR2/STK11IP/PRDX6/PSMC2/QSOX1/SPTAN1/OSTF1/PNP/KPNB1/ACTR1B/HUWE1/FAF2	40
GO:1904813	ficolin-1-rich granule lumen	Endomembrane vesicle	20/1221	0.01638	124/19659	7.69e-05	0.000963922	0.000650531	IDH1/CTSB/PKM/VCP/QPCT/GSN/HSP90AA1/ALAD/VCL/MVP/COMMD3/CAT/ACLY/ACTR2/PSMC2/OSTF1/PNP/KPNB1/ACTR1B/HUWE1	20
GO:0043197	dendritic spine	Other	24/1221	0.019656	164/19659	7.79e-05	0.000963922	0.000650531	FXR2/CDC42/HIP1R/P2RX4/COMT/STRN4/DNM2/CTNND1/PRKACA/ARF4/PDLIM4/CYFIP1/DNM1/USP8/PPP1CC/RAC1/NRGN/ARRB2/CLSTN1/PSMC2/MYH10/STRN/BAIAP2/SYT11	24
GO:0005766	primary lysosome	Endomembrane vesicle	23/1221	0.018837	155/19659	8.78e-05	0.00104899	0.000707942	ANXA2/VCP/RAP1B/CAP1/HEXB/ANXA11/HEXA/GAA/PYGB/LAMP1/PSAP/SDCBP/PRKCD/CPNE3/ACLY/AGA/ACTR2/STK11IP/PRDX6/SURF4/TMEM30A/FAF2/LPCAT1	23
GO:0042582	azurophil granule	Endomembrane vesicle	23/1221	0.018837	155/19659	8.78e-05	0.00104899	0.000707942	ANXA2/VCP/RAP1B/CAP1/HEXB/ANXA11/HEXA/GAA/PYGB/LAMP1/PSAP/SDCBP/PRKCD/CPNE3/ACLY/AGA/ACTR2/STK11IP/PRDX6/SURF4/TMEM30A/FAF2/LPCAT1	23
GO:0044309	neuron spine	Other	24/1221	0.019656	166/19659	9.47e-05	0.00111223	0.000750617	FXR2/CDC42/HIP1R/P2RX4/COMT/STRN4/DNM2/CTNND1/PRKACA/ARF4/PDLIM4/CYFIP1/DNM1/USP8/PPP1CC/RAC1/NRGN/ARRB2/CLSTN1/PSMC2/MYH10/STRN/BAIAP2/SYT11	24
GO:0005903	brush border	Other	17/1221	0.013923	98/19659	0.000103667	0.00119812	0.000808585	ITPR3/ACTN4/MYH9/SLC11A2/ACTN1/CYBRD1/DNM1L/ACTR3/MYL12B/SLC5A6/EZR/MYH14/PEMT/RGS19/MYH10/SLC22A5/GNA12	17
GO:0045239	tricarboxylic acid cycle enzyme complex	Other	6/1221	0.004914	14/19659	0.000110429	0.00125568	0.000847433	MRPS36/OGDHL/DLD/OGDH/SUCLG1/DLST	6
GO:0120111	neuron projection cytoplasm	Other	15/1221	0.012285	81/19659	0.000122166	0.00136709	0.000922622	DYNLL1/HIP1R/ZC3H14/ADA/PAFAH1B1/MAPK8IP3/KIF5B/SPG7/AP3B2/KIF1B/KIF5A/WASF1/SOD1/BAIAP2/ABHD12	15
GO:0008287	protein serine/threonine phosphatase complex	Other	11/1221	0.00900901	48/19659	0.000136063	0.00147576	0.000995961	PPP2R5D/PPP2CA/PPP2R1A/PPP2R3B/STRN4/PPP2CB/PPP3CB/PPP1CC/PPP1CB/WDR82/STRN	11
GO:1903293	phosphatase complex	Other	11/1221	0.00900901	48/19659	0.000136063	0.00147576	0.000995961	PPP2R5D/PPP2CA/PPP2R1A/PPP2R3B/STRN4/PPP2CB/PPP3CB/PPP1CC/PPP1CB/WDR82/STRN	11
GO:0030660	Golgi-associated vesicle membrane	Endomembrane vesicle	18/1221	0.014742	111/19659	0.000160671	0.00171626	0.00115826	ITM2B/SREBF1/PKD1/CLTC/AP2A1/PI4KA/VTI1B/CLTB/TMED10/SREBF2/COPB1/SEC24C/NRGN/SEC13/SPPL2A/COPG1/AP1S1/MCFD2	18
GO:0030864	cortical actin cytoskeleton	Other	14/1221	0.011466	75/19659	0.000186538	0.00196282	0.00132467	GSN/CAP1/HIP1R/WDR1/MYH9/DSTN/SLC2A1/SPTBN2/CAPZA1/TRPV4/MAEA/ACTR2/SPTAN1/LANCL2	14
GO:0032432	actin filament bundle	Other	13/1221	0.010647	67/19659	0.000209906	0.00217623	0.00146869	MICALL2/PLS3/ACTN4/MYH9/ACTN1/FHOD1/PDLIM4/PXN/MYL12B/MYH14/ABLIM3/SEPT7/MYH10	13
GO:0000922	spindle pole	Other	22/1221	0.018018	154/19659	0.000216829	0.00221543	0.00149515	PPP2CA/DCTN1/CTNNB1/CKAP5/CDC25B/CALM2/HSF1/TUBGCP2/TUBGCP6/NUMA1/KATNB1/DDX11/PPP2CB/GPSM2/WDR62/TACC3/MAPKBP1/SPAG5/ABRAXAS2/WDR60/SMC1A/AURKB	22
GO:0001725	stress fiber	Other	12/1221	0.00982801	59/19659	0.000229712	0.00228094	0.00153936	MICALL2/ACTN4/MYH9/ACTN1/FHOD1/PDLIM4/PXN/MYL12B/MYH14/ABLIM3/SEPT7/MYH10	12
GO:0097517	contractile actin filament bundle	Other	12/1221	0.00982801	59/19659	0.000229712	0.00228094	0.00153936	MICALL2/ACTN4/MYH9/ACTN1/FHOD1/PDLIM4/PXN/MYL12B/MYH14/ABLIM3/SEPT7/MYH10	12
GO:0000159	protein phosphatase type 2A complex	Other	7/1221	0.00573301	22/19659	0.000261367	0.00255922	0.00172716	PPP2R5D/PPP2CA/PPP2R1A/PPP2R3B/STRN4/PPP2CB/STRN	7
GO:0010494	cytoplasmic stress granule	Other	12/1221	0.00982801	60/19659	0.000271124	0.00261839	0.00176709	VCP/TIAL1/DHX36/EIF4E/TIA1/ELAVL1/DDX1/STAU1/PABPC4/CAPRIN1/KPNB1/PRKAA2	12
GO:0044455	mitochondrial membrane part	Endomembrane vesicle	29/1221	0.023751	234/19659	0.000301864	0.00286454	0.00193321	FIS1/NDUFB5/TMEM70/GRPEL1/COX4I1/IMMT/SDHC/NDUFV3/ATP5MC2/COQ3/MCUR1/DNAJC11/MFN2/NDUFV2/ATP5PB/NDUFS7/SPG7/BID/SYNJ2/TOMM20/COQ6/NDUFS5/NDUFS6/NDUFS8/TOMM70/PMPCB/NDUFV1/ATP5PD/NDUFA4	29
GO:0150034	distal axon	Other	33/1221	0.027027	280/19659	0.000307965	0.00286454	0.00193321	HSP90AA1/ADGRL1/MAP3K12/P2RX4/PAFAH1B1/ARPC3/DNM2/MAPK8IP3/CTNND1/L1CAM/KATNB1/SYAP1/IQGAP1/KIF5B/CYFIP1/ARHGAP4/NMU/KLC1/WHRN/BRSK2/TRPV2/TRPV4/SYNJ2/DCTN2/MYH14/EXOC3/CAD/HNRNPR/MYH10/AP1S1/ACAP3/SYT11/CBL	33
GO:0045240	dihydrolipoyl dehydrogenase complex	Other	5/1221	0.004095	11/19659	0.000308801	0.00286454	0.00193321	MRPS36/OGDHL/DLD/OGDH/DLST	5
GO:0010008	endosome membrane	Endomembrane vesicle	48/1221	0.039312	462/19659	0.000332797	0.00304704	0.00205638	RAB14/AP2M1/ITM2B/ANXA2/STARD3/SNX2/AP2A2/CLTC/AP2A1/ANXA1/RAB4A/SNX8/VTI1B/SLC11A2/LAMP1/TMEM175/RAB35/CHMP2A/PDIA3/UBXN6/PLEKHM2/VPS39/RABEPK/VPS33B/PDLIM4/SPG21/UBA1/GGA3/VPS16/TAB1/USP8/INSR/ARL8B/RAC1/VPS35/GRIPAP1/RCC2/SPPL2A/RAB12/CHMP4B/OCRL/CLIP3/OSBPL9/ANKFY1/VPS36/SCAMP2/RAB7A/BECN1	48
GO:0030140	trans-Golgi network transport vesicle	Endomembrane vesicle	8/1221	0.00655201	30/19659	0.000370095	0.00334509	0.00225753	RAB14/CLTC/AP2A1/SPG21/CLTB/TMED10/NRGN/AP1S1	8
GO:0032155	cell division site part	Other	12/1221	0.00982801	63/19659	0.000435301	0.00388465	0.00262167	RHOC/TUBGCP2/PLCD3/TUBGCP6/MYH9/SPIRE2/SEPT2/PPP1CC/MAEA/SVIL/SEPT7/MYH10	12
GO:0030662	coated vesicle membrane	Endomembrane vesicle	23/1221	0.018837	174/19659	0.000494966	0.00436189	0.00294374	AP2M1/SREBF1/HIP1R/AP1M1/AP2A2/CLTC/AP2A1/VTI1B/RAB35/CD9/CLTB/TMED10/SREBF2/COPB1/SEC24C/AP3B2/NRGN/M6PR/SEC13/COPG1/LDLRAP1/AP1S1/MCFD2	23
GO:0017101	aminoacyl-tRNA synthetase multienzyme complex	Other	5/1221	0.004095	12/19659	0.000502334	0.00437216	0.00295068	KARS/DARS/RARS/EPRS/YARS	5
GO:0031312	extrinsic component of organelle membrane	Endomembrane vesicle	10/1221	0.00819001	47/19659	0.000516097	0.00443718	0.00299456	ANXA1/COQ3/ULK1/USP8/FKBP1A/GRIPAP1/SYNJ2/COQ6/SGTA/RAB7A	10
GO:0098862	cluster of actin-based cell projections	Other	20/1221	0.01638	144/19659	0.000595568	0.00505874	0.00341404	ITPR3/RHOC/ACTN4/PAFAH1B1/MYH9/SLC11A2/ACTN1/CYBRD1/DNM1L/WHRN/ACTR3/MYL12B/SLC5A6/EZR/MYH14/PEMT/RGS19/MYH10/SLC22A5/GNA12	20
GO:0030119	AP-type membrane coat adaptor complex	Other	10/1221	0.00819001	48/19659	0.000616106	0.00517089	0.00348972	AP2M1/HIP1R/AP1M1/AP2A2/AP2A1/VPS39/VPS33B/GGA3/AP3B2/AP1S1	10
GO:0030120	vesicle coat	Endomembrane vesicle	11/1221	0.00900901	57/19659	0.000665138	0.00551674	0.00372313	AP2M1/HIP1R/AP2A2/CLTC/AP2A1/CLTB/COPB1/SEC24C/SEC13/COPG1/AP1S1	11
GO:0030118	clathrin coat	Endomembrane vesicle	10/1221	0.00819001	49/19659	0.000731593	0.00599736	0.00404749	AP2M1/HIP1R/AP1M1/AP2A2/CLTC/AP2A1/VPS33B/GGA3/CLTB/AP1S1	10
GO:0030667	secretory granule membrane	Endomembrane vesicle	33/1221	0.027027	295/19659	0.000779333	0.00631529	0.00426205	RAB14/DYNLL1/RAP1B/ITPR3/SLC44A2/AP1M1/AP2A2/HMOX2/NBEAL2/SPARC/GAA/ANXA7/ABCA3/LAMP1/PSAP/IQGAP1/CD9/RPH3AL/CCDC136/TMED10/CPNE3/COPB1/RAC1/ADGRE5/ITGB3/EXOC3/ATAD3B/SURF4/CD109/RAB7A/TMEM30A/CD58/LPCAT1	33
GO:0030136	clathrin-coated vesicle	Endomembrane vesicle	23/1221	0.018837	180/19659	0.000798249	0.00639506	0.00431589	RAB14/AP2M1/HIP1R/AP1M1/AP2A2/CLTC/AP2A1/LRP1/DNM2/RAB35/CD9/VPS33B/SPG21/CLTB/VPS16/TMED10/AP3B2/NRGN/M6PR/OCRL/RGS19/LDLRAP1/AP1S1	23
GO:0032153	cell division site	Other	12/1221	0.00982801	68/19659	0.000892348	0.00703119	0.0047452	RHOC/TUBGCP2/PLCD3/TUBGCP6/MYH9/SPIRE2/SEPT2/PPP1CC/MAEA/SVIL/SEPT7/MYH10	12
GO:0031968	organelle outer membrane	Endomembrane vesicle	25/1221	0.020475	204/19659	0.000897599	0.00703119	0.0047452	FIS1/ITPR3/NUTF2/CISD1/CISD2/SLC11A2/ATP5MC2/ULK1/DNAJC11/MFN2/HADHB/TSPO/DNM1L/PPP1CC/VDAC1/BID/RETSAT/SYNJ2/TOMM20/HK2/TMEM109/CYB5A/PI4KB/TOMM70/WASF1	25
GO:0032839	dendrite cytoplasm	Other	8/1221	0.00655201	34/19659	0.000919902	0.00712671	0.00480967	HIP1R/ZC3H14/ADA/KIF5A/WASF1/SOD1/BAIAP2/ABHD12	8
GO:0005643	nuclear pore	Other	14/1221	0.011466	88/19659	0.001009	0.00743455	0.00501742	NUTF2/IPO7/MVP/RANBP3/NUP210/SEC13/XPO4/NUP153/SUMO1/KPNB1/NUP155/TPR/NUP54/NUP107	14
GO:0016605	PML body	Other	15/1221	0.012285	98/19659	0.00102094	0.00743455	0.00501742	HSF1/MLIP/RPA2/TP53INP1/USP7/RB1/PIAS4/MKNK2/UBN1/SUMO1/ISG20/TRIM8/EIF3E/HIPK1/EIF4ENIF1	15
GO:0005868	cytoplasmic dynein complex	Endomembrane vesicle	6/1221	0.004914	20/19659	0.0010324	0.00743455	0.00501742	DYNLL1/WDR34/DYNLRB1/DYNC2LI1/WDR60/TPR	6
GO:0030132	clathrin coat of coated pit	Endomembrane vesicle	6/1221	0.004914	20/19659	0.0010324	0.00743455	0.00501742	AP2M1/HIP1R/AP2A2/CLTC/AP2A1/CLTB	6
GO:0036019	endolysosome	Endomembrane vesicle	6/1221	0.004914	20/19659	0.0010324	0.00743455	0.00501742	AP2M1/CTSB/AP2A2/CLTC/AP2A1/LGMN	6
GO:0101031	chaperone complex	Other	6/1221	0.004914	20/19659	0.0010324	0.00743455	0.00501742	CCT5/PTGES3/CDC37/CCT7/CCT4/PPP5C	6
GO:0019867	outer membrane	Endomembrane vesicle	25/1221	0.020475	206/19659	0.00103345	0.00743455	0.00501742	FIS1/ITPR3/NUTF2/CISD1/CISD2/SLC11A2/ATP5MC2/ULK1/DNAJC11/MFN2/HADHB/TSPO/DNM1L/PPP1CC/VDAC1/BID/RETSAT/SYNJ2/TOMM20/HK2/TMEM109/CYB5A/PI4KB/TOMM70/WASF1	25
GO:0032838	plasma membrane bounded cell projection cytoplasm	Endomembrane vesicle	24/1221	0.019656	196/19659	0.00113831	0.00806298	0.00544153	DYNLL1/HIP1R/ZC3H14/ADA/PAFAH1B1/MAPK8IP3/PRKACA/WDR34/KIF5B/SEPT2/SPG7/DYNLRB1/ATG5/DYNC2LI1/AP3B2/GAS8/KIF1B/KIF5A/INPP5E/SEPT7/WASF1/SOD1/BAIAP2/ABHD12	24
GO:0012510	trans-Golgi network transport vesicle membrane	Endomembrane vesicle	5/1221	0.004095	14/19659	0.00114368	0.00806298	0.00544153	CLTC/AP2A1/CLTB/NRGN/AP1S1	5
GO:0030125	clathrin vesicle coat	Endomembrane vesicle	7/1221	0.00573301	28/19659	0.00130747	0.00912642	0.00615923	AP2M1/HIP1R/AP2A2/CLTC/AP2A1/CLTB/AP1S1	7
GO:0005769	early endosome	Endomembrane vesicle	36/1221	0.029484	341/19659	0.00132344	0.00914727	0.0061733	RAB14/ANXA2/SNX2/MIB2/LRP1/ANXA1/RAB4A/SNX8/VTI1B/SLC11A2/AKT2/UBXN6/VPS33B/PDLIM4/GGA3/VPS16/NIPA2/USP8/ANKRD27/VPS35/GRIPAP1/RCC2/TBC1D16/NISCH/UHRF1BP1L/ECPAS/OCRL/CLIP3/PRDX3/PTP4A2/ANKFY1/MAP2K1/LDLRAP1/KIFC1/TRIM3/MGRN1	36
GO:1904115	axon cytoplasm	Other	10/1221	0.00819001	53/19659	0.00138556	0.00948366	0.00640032	DYNLL1/ZC3H14/PAFAH1B1/MAPK8IP3/KIF5B/SPG7/AP3B2/KIF1B/KIF5A/SOD1	10
