# Supplementary material for: PRL3-DDX21 Transcriptional Control of Endolysosomal Genes Restricts Melanocyte Stem Cell Differentiation
Source: Dev Cell. 2020 Aug 10;54(3):317–332.e9. doi: 10.1016/j.devcel.2020.06.013 (PMC7435699; doi:10.1016/j.devcel.2020.06.013)
Supplement: Table S4. Enrichment Analysis of DDX21_PRL3 Overlapping Genes, Related to Figure 5 [file mmc6.xls]

## Sheet: Table_S5 Enrichment analysis of
	ID	Description	GeneRatio	BgRatio	pvalue	p.adjust	qvalue	geneID	Count
GO:0005681	GO:0005681	spliceosomal complex	36/1030	190/18698	6.14205e-11	3.75893e-08	2.50208e-08	PRPF8/SNRPG/AQR/DHX35/PPIL1/HNRNPM/SNRPB/TFIP11/PRPF31/EIF4A3/SMU1/SNRNP70/RBM5/HNRNPH3/SYF2/HNRNPK/RBM17/U2AF2/HNRNPF/SNRPC/DHX40/HNRNPR/SF3A1/MAPKBP1/SF3A2/HNRNPC/WDR62/RALY/DDX39A/DDX23/UPF1/LSM4/SF3B1/EFTUD2/SUGP1/LSM6	36
GO:0005643	GO:0005643	nuclear pore	22/1030	82/18698	3.44853e-10	9.50676e-08	6.32803e-08	NUP35/MCM3AP/NUP98/NUP205/GLE1/SENP2/RANGAP1/NUP107/NUP54/TPR/NUP155/KPNB1/KPNA1/NUP93/SUMO1/NUP153/XPO4/SEC13/PCID2/KPNA6/MVP/NUTF2	22
GO:0016607	GO:0016607	nuclear speck	53/1030	381/18698	4.66017e-10	9.50676e-08	6.32803e-08	PRPF8/FIBP/NOC3L/SON/ZC3H18/USP36/CHTOP/RAF1/TFIP11/PRPF31/PIP5K1A/EIF4A3/SMU1/SNRNP70/EP400/PIAS3/EIF4ENIF1/SYF2/PSME4/CBLL1/U2AF2/HIPK1/POLDIP3/CLK2/SF3A1/PRKAA1/SUMO1/NDUFB1/YTHDC1/SF3A2/GLYR1/THOC2/TAB1/PSKH1/TRIP12/CPSF6/DDX39A/PNISR/SRP54/PPIG/RBM10/METTL3/PRKACA/SART3/SRSF11/PHF7/BAZ2A/SF3B1/ZC3H14/EFTUD2/AAGAB/THOC7/KIF22	53
GO:0005759	GO:0005759	mitochondrial matrix	59/1030	453/18698	6.60076e-10	1.00992e-07	6.72235e-08	TUFM/POLDIP2/HSD17B10/ALAS1/MTG1/GARS/SLC25A5/LRPPRC/GFM2/PITRM1/TXN2/HADHA/TBRG4/HSPA9/NDUFAB1/ELAC2/MRPS27/PDHA1/ABCE1/PMPCB/IDH3G/ALDH7A1/NDUFS8/EARS2/DGUOK/PRDX3/SIRT3/TIMM44/SUPV3L1/GPT2/DLST/GRSF1/DNAJA3/CARS2/NUDT1/MDH2/BCAT2/GOT2/NDUFS7/HADHB/DECR1/COQ3/MRPL22/SUCLG1/MRPL48/OGDH/DLD/GRPEL1/MRPL30/CS/ACO2/DAP3/MRPL34/MTG2/MRPL35/TRAP1/MRPL24/KARS/MRPS36	59
GO:0098798	GO:0098798	mitochondrial protein complex	41/1030	263/18698	1.52998e-09	1.8727e-07	1.24653e-07	CHCHD6/TIMM10/HSD17B10/UQCRC1/MTG1/UQCRC2/HADHA/TIMM9/NDUFAB1/NDUFB6/MRPS27/NDUFV1/PMPCB/NDUFS8/NDUFS6/IMMP1L/NDUFS5/TOMM20/NDUFB1/SUPV3L1/PNPT1/NDUFS7/NDUFV2/MINOS1/DNAJC11/MRPL22/NDUFV3/SDHC/MRPL48/IMMT/COX4I1/GRPEL1/MRPL30/DAP3/MRPL34/MTG2/NDUFB5/MRPL35/MRPL24/NDUFA5/MRPS36	41
GO:0005635	GO:0005635	nuclear envelope	58/1030	455/18698	2.09399e-09	2.13587e-07	1.42171e-07	TMEM43/NUP35/CBX3/MCM3AP/NUP98/TFPT/INTS1/NUP205/LRPPRC/GTF3C3/SPAST/AGPAT5/GLE1/SENP2/RANGAP1/NUP107/NUP54/RNF123/TPR/TNPO2/MTDH/AKIRIN1/NUP155/KPNB1/KPNA1/TOR1AIP1/CHMP4B/FANCL/TMEM109/PARP1/MTMR6/TMPO/NUP93/ATRAID/SUMO1/NUP153/XPO4/SEC13/RETSAT/NUDT1/INSR/TOR1AIP2/ZC3HC1/PCID2/DNAJB12/KPNA6/TBC1D20/CHMP2A/MVP/XPO1/LMNB2/NUTF2/DTX2/GTPBP4/MGST3/P2RX4/MTA1/SREBF1	58
GO:0120114	GO:0120114	Sm-like protein family complex	20/1030	81/18698	1.04516e-08	8.19155e-07	5.45258e-07	PRPF8/SNRPG/ARFGEF1/GEMIN5/SNRPB/PRPF31/SNRNP70/SNRPC/SF3A1/MAPKBP1/CLNS1A/SF3A2/STRAP/WDR62/DDX23/LSM4/SART3/SF3B1/EFTUD2/LSM6	20
GO:0098687	GO:0098687	chromosomal region	47/1030	347/18698	1.07079e-08	8.19155e-07	5.45258e-07	RPA1/H2AFY/RECQL4/CBX3/NUP98/ORC3/TFIP11/DCTN3/NCAPG/ITGB3BP/RANGAP1/NUP107/TPR/NCAPD3/SMC1A/NAT10/WDR82/SUV39H2/KIF2C/PARP1/DCTN2/KDM1A/SEC13/THOC2/DCTN6/CTC1/PPP2CB/PTGES3/CBX1/CENPT/POLR2B/NCAPD2/DHX36/NSMCE1/RPA2/UPF1/XPO1/DOT1L/SKA3/RAD21/HSF1/CKAP5/PPP2R1A/PPP2CA/THOC7/DYNLL1/KIF22	47
GO:0071013	GO:0071013	catalytic step 2 spliceosome	22/1030	101/18698	2.33476e-08	1.58764e-06	1.05679e-06	PRPF8/SNRPG/AQR/DHX35/PPIL1/HNRNPM/SNRPB/TFIP11/EIF4A3/SYF2/HNRNPK/HNRNPF/HNRNPR/SF3A1/MAPKBP1/SF3A2/HNRNPC/WDR62/RALY/DDX23/SF3B1/EFTUD2	22
GO:1990204	GO:1990204	oxidoreductase complex	22/1030	112/18698	1.64997e-07	8.84631e-06	5.88841e-06	UQCRC1/UQCRC2/NDUFAB1/NDUFB6/PDHA1/NDUFV1/PMPCB/NDUFS8/NDUFS6/NDUFS5/NDUFB1/P4HB/DLST/NDUFS7/NDUFV2/NDUFV3/SDHC/OGDH/DLD/NDUFB5/NDUFA5/MRPS36	22
GO:0030532	GO:0030532	small nuclear ribonucleoprotein complex	17/1030	70/18698	1.71341e-07	8.84631e-06	5.88841e-06	PRPF8/SNRPG/ARFGEF1/SNRPB/PRPF31/SNRNP70/SNRPC/SF3A1/MAPKBP1/SF3A2/WDR62/DDX23/LSM4/SART3/SF3B1/EFTUD2/LSM6	17
GO:0101031	GO:0101031	chaperone complex	8/1030	14/18698	1.84107e-07	8.84631e-06	5.88841e-06	CCT2/CCT8/CCT6A/TCP1/CCT4/CCT7/CDC37/CCT5	8
GO:0098800	GO:0098800	inner mitochondrial membrane protein complex	25/1030	141/18698	1.9612e-07	8.84631e-06	5.88841e-06	CHCHD6/TIMM10/UQCRC1/UQCRC2/TIMM9/NDUFAB1/NDUFB6/NDUFV1/PMPCB/NDUFS8/NDUFS6/IMMP1L/NDUFS5/NDUFB1/NDUFS7/NDUFV2/MINOS1/DNAJC11/NDUFV3/SDHC/IMMT/COX4I1/GRPEL1/NDUFB5/NDUFA5	25
GO:0097525	GO:0097525	spliceosomal snRNP complex	16/1030	63/18698	2.02367e-07	8.84631e-06	5.88841e-06	PRPF8/SNRPG/SNRPB/PRPF31/SNRNP70/SNRPC/SF3A1/MAPKBP1/SF3A2/WDR62/DDX23/LSM4/SART3/SF3B1/EFTUD2/LSM6	16
GO:0031965	GO:0031965	nuclear membrane	40/1030	304/18698	2.89453e-07	1.0607e-05	7.06042e-06	TMEM43/NUP35/CBX3/MCM3AP/NUP98/TFPT/INTS1/NUP205/LRPPRC/GTF3C3/SPAST/GLE1/SENP2/RANGAP1/NUP107/NUP54/RNF123/TPR/TNPO2/MTDH/AKIRIN1/NUP155/KPNB1/TOR1AIP1/TMEM109/NUP93/SUMO1/NUP153/RETSAT/NUDT1/TOR1AIP2/ZC3HC1/DNAJB12/TBC1D20/XPO1/LMNB2/NUTF2/DTX2/GTPBP4/P2RX4	40
GO:0043209	GO:0043209	myelin sheath	27/1030	164/18698	3.08409e-07	1.0607e-05	7.06042e-06	TUFM/UQCRC1/CCT2/UQCRC2/SLC25A5/TCP1/HSPA9/PDHA1/PRDX3/NAPA/DLST/PDCD6IP/MDH2/GOT2/GNB1/NDUFV2/DNM1/CCT5/PDIA3/IMMT/DLD/ACO2/MDH1/PRDX1/CDC42/VCP/PKM	27
GO:0030117	GO:0030117	membrane coat	20/1030	98/18698	3.11972e-07	1.0607e-05	7.06042e-06	ARFGAP2/SEC24A/EPS15L1/PICALM/VPS41/AP4B1/AP1S1/COPG1/CHMP4B/SEC13/SEC24C/COPB1/DNM1/GGA3/VPS33B/VPS39/CHMP2A/CLTC/AP1M1/AP2M1	20
GO:0048475	GO:0048475	coated membrane	20/1030	98/18698	3.11972e-07	1.0607e-05	7.06042e-06	ARFGAP2/SEC24A/EPS15L1/PICALM/VPS41/AP4B1/AP1S1/COPG1/CHMP4B/SEC13/SEC24C/COPB1/DNM1/GGA3/VPS33B/VPS39/CHMP2A/CLTC/AP1M1/AP2M1	20
GO:0005813	GO:0005813	centrosome	55/1030	490/18698	4.1558e-07	1.3386e-05	8.91021e-06	UBR4/SPICE1/DPF2/VPS37A/WRAP73/CCT8/CENPJ/PCNT/RAB11A/DCTN3/RAB8A/TBCCD1/CDC45/TCP1/TBCD/CCDC88A/CNTROB/ESPL1/HIPK1/ACTR1B/WDR60/CEP164/KIF2C/DCTN2/CCT4/PPP2R3C/SMAD4/DHX9/DYNC2LI1/POLR3H/ATP6V0D1/WDR62/DYNLRB1/TUBE1/DCTN6/CETN3/RANBP3/CCT5/DDX11/CEP41/CEP57L1/KATNB1/PRKACA/NUMA1/SLC16A1/DNM2/USP20/TUBGCP6/B9D1/HSF1/CALM2/CKAP5/CTNNB1/CDC42/DYNLL1	55
GO:0005684	GO:0005684	U2-type spliceosomal complex	15/1030	60/18698	6.05295e-07	1.8522e-05	1.23289e-05	PRPF8/SNRPG/AQR/PPIL1/SNRPB/TFIP11/PRPF31/SNRNP70/SYF2/U2AF2/SNRPC/SF3A1/SF3A2/SF3B1/EFTUD2	15
GO:0000775	GO:0000775	chromosome, centromeric region	29/1030	194/18698	9.18961e-07	2.67812e-05	1.78265e-05	H2AFY/CBX3/NUP98/DCTN3/NCAPG/ITGB3BP/RANGAP1/NUP107/TPR/NCAPD3/SMC1A/SUV39H2/KIF2C/DCTN2/SEC13/DCTN6/PPP2CB/CBX1/CENPT/NCAPD2/XPO1/SKA3/RAD21/HSF1/CKAP5/PPP2R1A/PPP2CA/DYNLL1/KIF22	29
GO:0044455	GO:0044455	mitochondrial membrane part	31/1030	220/18698	1.44027e-06	4.00658e-05	2.66692e-05	CHCHD6/TIMM10/ABCB6/UQCRC1/UQCRC2/COX16/FUNDC1/TIMM9/NDUFAB1/NDUFB6/NDUFV1/PMPCB/NDUFS8/NDUFS6/IMMP1L/NDUFS5/TOMM20/NDUFB1/NDUFS7/NDUFV2/MINOS1/MFN2/DNAJC11/NDUFV3/SDHC/IMMT/COX4I1/GRPEL1/TMEM70/NDUFB5/NDUFA5	31
GO:0005819	GO:0005819	spindle	40/1030	324/18698	1.51925e-06	4.04253e-05	2.69085e-05	SPICE1/CUL3/CBX3/SLC25A5/DIAPH1/RAB11A/DCTN3/TBCCD1/SPAST/RANGAP1/TPR/ESPL1/SMC1A/NSUN2/WDR60/KIF2C/MAPKBP1/TACC3/MAEA/PPP2R3C/ARL8B/WDR62/RB1/PPP2CB/CBX1/DDX11/KATNB1/NUMA1/TUBGCP6/SKA3/E4F1/HSF1/CLTC/CALM2/CKAP5/CTNNB1/CDC42/PPP2CA/DYNLL1/KIF22	40
GO:0035770	GO:0035770	ribonucleoprotein granule	29/1030	200/18698	1.73477e-06	4.42366e-05	2.94454e-05	SNRPG/EDC3/IGF2BP1/CHTOP/CNOT3/EIF4ENIF1/POLDIP3/NSUN2/PSMC2/CAPRIN1/SUMO1/PABPC4/RAC1/GRSF1/DHX9/STAU1/DDX1/TIA1/CNOT1/EIF4E/UPF1/LSM4/EDC4/SYMPK/LSM6/HSF1/CDC42/TIAL1/RPL6	29
GO:0005832	GO:0005832	chaperonin-containing T-complex	7/1030	13/18698	1.93106e-06	4.72724e-05	3.14662e-05	CCT2/CCT8/CCT6A/TCP1/CCT4/CCT7/CCT5	7
GO:0005765	GO:0005765	lysosomal membrane	42/1030	355/18698	2.55225e-06	5.78509e-05	3.85076e-05	SIDT2/TMEM9B/CD164/DAGLB/SLC15A4/LNPEP/ATP6V1C1/VPS41/AP1S1/LPCAT1/TMEM30A/RAB7A/ANKFY1/SURF4/GNA11/ATRAID/SPPL2A/SEC13/STK11IP/M6PR/VPS35/ATP6V0D1/ARL8B/NPRL3/ATP6V1E1/GNB1/ABCD4/UBA1/VPS33B/VPS39/DRAM2/UBXN6/TMEM175/VTI1B/P2RX4/CLTC/KXD1/AP1M1/GBA/STARD3/CLCN7/AP2M1	42
GO:0098852	GO:0098852	lytic vacuole membrane	42/1030	355/18698	2.55225e-06	5.78509e-05	3.85076e-05	SIDT2/TMEM9B/CD164/DAGLB/SLC15A4/LNPEP/ATP6V1C1/VPS41/AP1S1/LPCAT1/TMEM30A/RAB7A/ANKFY1/SURF4/GNA11/ATRAID/SPPL2A/SEC13/STK11IP/M6PR/VPS35/ATP6V0D1/ARL8B/NPRL3/ATP6V1E1/GNB1/ABCD4/UBA1/VPS33B/VPS39/DRAM2/UBXN6/TMEM175/VTI1B/P2RX4/CLTC/KXD1/AP1M1/GBA/STARD3/CLCN7/AP2M1	42
GO:0098803	GO:0098803	respiratory chain complex	17/1030	85/18698	3.17945e-06	6.94937e-05	4.62574e-05	UQCRC1/UQCRC2/NDUFAB1/NDUFB6/NDUFV1/PMPCB/NDUFS8/NDUFS6/NDUFS5/NDUFB1/NDUFS7/NDUFV2/NDUFV3/SDHC/COX4I1/NDUFB5/NDUFA5	17
GO:0005774	GO:0005774	vacuolar membrane	46/1030	414/18698	4.80378e-06	0.000101376	6.74797e-05	SIDT2/TMEM9B/CD164/DAGLB/SLC15A4/MAN2B1/VAC14/LNPEP/ATP6V1C1/VPS41/AP1S1/LPCAT1/TMEM30A/RAB7A/ANKFY1/SURF4/GNA11/ATRAID/SPPL2A/SEC13/STK11IP/M6PR/NAPA/VPS35/ATP6V0D1/ARL8B/NPRL3/ATP6V1E1/GNB1/ABCD4/UBA1/VPS33B/VPS39/DRAM2/UBXN6/TMEM175/VTI1B/CALCOCO2/P2RX4/CLTC/KXD1/AP1M1/GBA/STARD3/CLCN7/AP2M1	46
GO:0044452	GO:0044452	nucleolar part	26/1030	179/18698	5.68551e-06	0.000115984	7.72032e-05	TAF1B/POLR1A/HEATR1/POLR1B/PEX14/SUPT20H/POP1/SMARCB1/TCOF1/MTDH/RRP9/UBE2N/POLR2K/SUMO1/MLLT1/PRMT7/UTP15/EIF3L/IP6K1/NOP58/WDR33/RRP1B/DDX11/CC2D1A/WDR12/IP6K2	26
GO:0005874	GO:0005874	microtubule	45/1030	408/18698	7.36419e-06	0.000145383	9.67722e-05	CUL3/CCT2/INO80/CCT8/CENPJ/PCNT/LRPPRC/CCT6A/RAB11A/DCTN3/TCP1/TBCD/SPAST/KIF2C/BCAS3/KIF5A/DCTN2/KIF1B/CCT4/DYNC2LI1/DYNLRB1/CCT7/TUBE1/KLC1/KIF3C/DNM1L/TTLL4/ARHGAP4/DNM1/KIF5B/CCT5/APPBP2/CEP57L1/KATNB1/NUMA1/DNM2/NUDC/TUBGCP6/SKA3/MTA1/CLTC/CALM2/CKAP5/DYNLL1/KIF22	45
GO:0034399	GO:0034399	nuclear periphery	21/1030	131/18698	9.52413e-06	0.000180869	0.000120393	NUP35/ARFGEF1/HNRNPM/NUP98/NUP205/NARF/NUP107/YY1/TPR/TNPO2/SMC1A/KPNB1/CAD/NUP93/NUP153/MAEA/PIAS4/PPIG/NUMA1/LMNB2/RAD21	21
GO:1905368	GO:1905368	peptidase complex	17/1030	92/18698	9.75275e-06	0.000180869	0.000120393	UBR1/PSME2/SUPT20H/PSMD3/PSMD9/PSME4/PSMC2/PSMA3/USP14/UBQLN1/TAF6/SEC11A/RAD23B/TAF12/PAAF1/TAF6L/VCP	17
GO:0005746	GO:0005746	mitochondrial respiratory chain	17/1030	93/18698	1.13302e-05	0.000203944	0.000135752	UQCRC1/UQCRC2/NDUFAB1/NDUFB6/NDUFV1/PMPCB/NDUFS8/NDUFS6/NDUFS5/NDUFB1/NDUFS7/NDUFV2/NDUFV3/SDHC/COX4I1/NDUFB5/NDUFA5	17
GO:0000790	GO:0000790	nuclear chromatin	40/1030	354/18698	1.32944e-05	0.000228386	0.000152021	H2AFY/PBRM1/HDAC1/DPF2/CBX3/INO80/TFPT/SMARCA4/NCOA3/TCP1/UHRF2/SMARCB1/ASXL1/EP400/YY1/NCAPD3/HNRNPK/BRMS1/DPF1/MBD2/SIN3B/ALKBH1/KDM1A/KDM6B/ASF1A/SMAD4/DHX9/HNRNPC/ASF1B/RB1/CPSF6/CBX1/DDX11/CENPT/NUCKS1/CSNK2A1/APTX/CTNNB1/ACTL6A/TIMELESS	40
GO:0044440	GO:0044440	endosomal part	51/1030	496/18698	1.34344e-05	0.000228386	0.000152021	ABCB6/ZFYVE27/TMEM9B/CHMP5/CD164/VPS37A/UBAP1/CLCN3/SNX1/VAC14/LNPEP/RAB11A/RAB8A/VPS41/SPAST/AP4B1/BECN1/CD320/RAB7A/SCAMP2/VPS36/ANKFY1/OCRL/CHMP4B/SPPL2A/VPS35/RAC1/ATP6V0D1/ARL8B/INSR/USP8/TAB1/MON1A/GGA3/UBA1/SPG21/VPS33B/RABEPK/VPS39/PLEKHM2/LGMN/UBXN6/PDIA3/CHMP2A/TMEM175/VTI1B/CLTC/VPS51/STARD3/SH3GL1/AP2M1	51
GO:0005747	GO:0005747	mitochondrial respiratory chain complex I	12/1030	51/18698	1.57728e-05	0.000247512	0.000164753	NDUFAB1/NDUFB6/NDUFV1/NDUFS8/NDUFS6/NDUFS5/NDUFB1/NDUFS7/NDUFV2/NDUFV3/NDUFB5/NDUFA5	12
GO:0030964	GO:0030964	NADH dehydrogenase complex	12/1030	51/18698	1.57728e-05	0.000247512	0.000164753	NDUFAB1/NDUFB6/NDUFV1/NDUFS8/NDUFS6/NDUFS5/NDUFB1/NDUFS7/NDUFV2/NDUFV3/NDUFB5/NDUFA5	12
GO:0045271	GO:0045271	respiratory chain complex I	12/1030	51/18698	1.57728e-05	0.000247512	0.000164753	NDUFAB1/NDUFB6/NDUFV1/NDUFS8/NDUFS6/NDUFS5/NDUFB1/NDUFS7/NDUFV2/NDUFV3/NDUFB5/NDUFA5	12
GO:0005852	GO:0005852	eukaryotic translation initiation factor 3 complex	7/1030	17/18698	1.80057e-05	0.000275487	0.000183373	EIF3D/EIF3H/EIF3E/ABCE1/EIF3L/EIF3M/EIF3B	7
GO:0071010	GO:0071010	prespliceosome	8/1030	23/18698	1.92515e-05	0.00027798	0.000185033	SNRPG/SNRPB/SNRNP70/U2AF2/SNRPC/SF3A1/SF3A2/SF3B1	8
GO:0018995	GO:0018995	host	14/1030	69/18698	1.95313e-05	0.00027798	0.000185033	NUP35/VPS37A/UBAP1/NUP98/NUP205/NUP107/NUP54/TPR/NUP155/KPNB1/KPNA1/NUP93/NUP153/XPO1	14
GO:0043657	GO:0043657	host cell	14/1030	69/18698	1.95313e-05	0.00027798	0.000185033	NUP35/VPS37A/UBAP1/NUP98/NUP205/NUP107/NUP54/TPR/NUP155/KPNB1/KPNA1/NUP93/NUP153/XPO1	14
GO:0071004	GO:0071004	U2-type prespliceosome	7/1030	18/18698	2.80638e-05	0.000390342	0.000259825	SNRPG/SNRPB/SNRNP70/U2AF2/SF3A1/SF3A2/SF3B1	7
GO:0070469	GO:0070469	respiratory chain	17/1030	100/18698	3.03773e-05	0.000413131	0.000274994	UQCRC1/UQCRC2/NDUFAB1/NDUFB6/NDUFV1/PMPCB/NDUFS8/NDUFS6/NDUFS5/NDUFB1/NDUFS7/NDUFV2/NDUFV3/SDHC/COX4I1/NDUFB5/NDUFA5	17
GO:0010008	GO:0010008	endosome membrane	46/1030	451/18698	4.29244e-05	0.000571081	0.000380131	ABCB6/ZFYVE27/TMEM9B/CHMP5/CD164/VPS37A/UBAP1/CLCN3/SNX1/VAC14/RAB11A/RAB8A/VPS41/SPAST/BECN1/CD320/RAB7A/SCAMP2/VPS36/ANKFY1/OCRL/CHMP4B/SPPL2A/VPS35/RAC1/ATP6V0D1/ARL8B/INSR/USP8/TAB1/GGA3/UBA1/SPG21/VPS33B/RABEPK/VPS39/PLEKHM2/UBXN6/PDIA3/CHMP2A/TMEM175/VTI1B/CLTC/STARD3/SH3GL1/AP2M1	46
GO:0036464	GO:0036464	cytoplasmic ribonucleoprotein granule	25/1030	191/18698	5.16794e-05	0.000637031	0.00042403	SNRPG/EDC3/IGF2BP1/CHTOP/CNOT3/EIF4ENIF1/POLDIP3/NSUN2/PSMC2/CAPRIN1/PABPC4/RAC1/DHX9/STAU1/DDX1/TIA1/CNOT1/EIF4E/UPF1/LSM4/EDC4/LSM6/CDC42/TIAL1/RPL6	25
GO:0044215	GO:0044215	other organism	14/1030	75/18698	5.2045e-05	0.000637031	0.00042403	NUP35/VPS37A/UBAP1/NUP98/NUP205/NUP107/NUP54/TPR/NUP155/KPNB1/KPNA1/NUP93/NUP153/XPO1	14
GO:0044216	GO:0044216	other organism cell	14/1030	75/18698	5.2045e-05	0.000637031	0.00042403	NUP35/VPS37A/UBAP1/NUP98/NUP205/NUP107/NUP54/TPR/NUP155/KPNB1/KPNA1/NUP93/NUP153/XPO1	14
GO:0044217	GO:0044217	other organism part	14/1030	75/18698	5.2045e-05	0.000637031	0.00042403	NUP35/VPS37A/UBAP1/NUP98/NUP205/NUP107/NUP54/TPR/NUP155/KPNB1/KPNA1/NUP93/NUP153/XPO1	14
GO:0042470	GO:0042470	melanosome	17/1030	106/18698	6.53455e-05	0.000769066	0.000511917	RAB1A/RAB7A/ERP29/CCT4/P4HB/PDCD6IP/RAC1/CALU/YWHAB/TMED10/SGSM2/PDIA4/PDIA3/PRDX1/CLTC/GANAB/RPN1	17
GO:0048770	GO:0048770	pigment granule	17/1030	106/18698	6.53455e-05	0.000769066	0.000511917	RAB1A/RAB7A/ERP29/CCT4/P4HB/PDCD6IP/RAC1/CALU/YWHAB/TMED10/SGSM2/PDIA4/PDIA3/PRDX1/CLTC/GANAB/RPN1	17
GO:1904949	GO:1904949	ATPase complex	16/1030	97/18698	7.51808e-05	0.000868125	0.000577854	PBRM1/ABCB6/HDAC1/INO80/ABCF2/TFPT/SMARCA4/SMARCB1/EP400/YY1/DPF1/RB1/ABCD4/CSNK2A1/ACTL6A/VCP	16
GO:0005798	GO:0005798	Golgi-associated vesicle	23/1030	174/18698	8.72653e-05	0.000975839	0.000649552	ARFGAP2/GPR89A/SEC24A/RAB8A/VPS41/MCFD2/AP1S1/COPG1/OCRL/SPPL2A/SEC13/YIPF6/LMAN2L/SEC24C/COPB1/TMED10/TMED5/SPG21/VTI1B/CLTC/SAR1B/SREBF1/ARF1	23
GO:0009295	GO:0009295	nucleoid	10/1030	43/18698	8.92925e-05	0.000975839	0.000649552	TUFM/POLDIP2/SLC25A5/LRPPRC/HADHA/HSPA9/ELAC2/SUPV3L1/GRSF1/HADHB	10
GO:0042645	GO:0042645	mitochondrial nucleoid	10/1030	43/18698	8.92925e-05	0.000975839	0.000649552	TUFM/POLDIP2/SLC25A5/LRPPRC/HADHA/HSPA9/ELAC2/SUPV3L1/GRSF1/HADHB	10
GO:0030904	GO:0030904	retromer complex	7/1030	22/18698	0.000123835	0.00132959	0.000885023	VPS26B/SNX1/SDCCAG3/RAB7A/ANKFY1/M6PR/VPS35	7
GO:0000781	GO:0000781	chromosome, telomeric region	21/1030	159/18698	0.000176087	0.00185802	0.00123676	RPA1/H2AFY/RECQL4/CBX3/ORC3/TFIP11/NAT10/WDR82/PARP1/KDM1A/THOC2/CTC1/PTGES3/CBX1/POLR2B/DHX36/NSMCE1/RPA2/UPF1/DOT1L/THOC7	21
GO:0005875	GO:0005875	microtubule associated complex	20/1030	148/18698	0.000182171	0.00188964	0.00125781	DCTN3/TPR/ACTR1B/WDR60/KIF2C/KIF5A/DCTN2/KIF1B/DYNC2LI1/STAU1/DYNLRB1/KLC1/DCTN6/KIF3C/KIF5B/WDR34/APPBP2/KATNB1/DYNLL1/KIF22	20
GO:0101002	GO:0101002	ficolin-1-rich granule	23/1030	185/18698	0.000220918	0.00225336	0.00149992	UBR4/IMPDH1/CCT8/IMPDH2/DIAPH1/PSMD3/HUWE1/ACTR1B/KPNB1/ATAD3B/PSMC2/ACTR2/RAC1/ACLY/COPB1/CAT/COMMD3/MVP/NBEAL2/VCP/PKM/DYNLL1/IDH1	23
GO:0000502	GO:0000502	proteasome complex	12/1030	66/18698	0.000228223	0.00228971	0.00152411	UBR1/PSME2/PSMD3/PSMD9/PSME4/PSMC2/PSMA3/USP14/UBQLN1/RAD23B/PAAF1/VCP	12
GO:1905369	GO:1905369	endopeptidase complex	12/1030	67/18698	0.000264286	0.00260876	0.00173648	UBR1/PSME2/PSMD3/PSMD9/PSME4/PSMC2/PSMA3/USP14/UBQLN1/RAD23B/PAAF1/VCP	12
GO:0030118	GO:0030118	clathrin coat	10/1030	49/18698	0.000283416	0.00274736	0.00182874	EPS15L1/PICALM/VPS41/AP4B1/AP1S1/GGA3/VPS33B/CLTC/AP1M1/AP2M1	10
GO:0017101	GO:0017101	aminoacyl-tRNA synthetase multienzyme complex	5/1030	12/18698	0.000287306	0.00274736	0.00182874	YARS/EPRS/RARS/DARS/KARS	5
GO:0030135	GO:0030135	coated vesicle	30/1030	276/18698	0.00030337	0.00285634	0.00190128	ARFGAP2/SEC24A/RAB8A/PICALM/VPS41/GPR107/CLINT1/MCFD2/AP1S1/COPG1/OCRL/SEC13/YIPF6/M6PR/LMAN2L/SEC24C/COPB1/TMED10/TMED5/SPG21/VPS33B/IDUA/VTI1B/DNM2/CLTC/AP1M1/SAR1B/SREBF1/ARF1/AP2M1	30
GO:0061695	GO:0061695	transferase complex, transferring phosphorus-containing groups	30/1030	277/18698	0.000322766	0.00296111	0.00197102	POLR1A/POLR1B/INTS1/VAC14/BECN1/POLR3E/PRDX3/ATG13/TAF11/PRKAA1/POLR2K/TBPL1/PEX2/POLR3H/INSR/GTF2B/PHKA2/RB1/GTF2H1/INTS3/TAF6/IKBKB/TAF12/POLR2B/PUF60/CDK7/TAF6L/GTF2A2/PKM/PRKAG1	30
GO:0005802	GO:0005802	trans-Golgi network	24/1030	202/18698	0.000324174	0.00296111	0.00197102	ARFGEF1/RAB11A/RAB8A/GOLGA1/AP4B1/C16orf70/AP1S1/BECN1/SCAMP2/INPP5K/OCRL/YIPF6/M6PR/RAC1/TJAP1/GGA3/RABEPK/GBF1/DNM2/ARL1/CLTC/AP1M1/VPS51/ARF1	24
GO:0000776	GO:0000776	kinetochore	18/1030	133/18698	0.000368705	0.00327025	0.00217679	NUP98/DCTN3/ITGB3BP/RANGAP1/NUP107/TPR/SMC1A/KIF2C/DCTN2/SEC13/DCTN6/CENPT/XPO1/SKA3/HSF1/CKAP5/DYNLL1/KIF22	18
GO:0001650	GO:0001650	fibrillar center	18/1030	133/18698	0.000368705	0.00327025	0.00217679	HEATR1/PEX14/SUPT20H/SMARCB1/TCOF1/MTDH/UBE2N/SUMO1/MLLT1/PRMT7/UTP15/EIF3L/IP6K1/NOP58/WDR33/DDX11/CC2D1A/IP6K2	18
GO:0035578	GO:0035578	azurophil granule lumen	14/1030	91/18698	0.000437223	0.00382258	0.00254444	IMPDH1/CCT2/CCT8/MAN2B1/FAF2/PRDX6/STK11IP/ACTR2/AGA/ACLY/GLA/PYGB/CAP1/VCP	14
GO:0000792	GO:0000792	heterochromatin	12/1030	73/18698	0.00059818	0.00508453	0.00338444	H2AFY/CBX3/TCP1/UHRF2/NCAPD3/MBD2/SUMO1/UBA1/CBX1/RRP1B/BAZ2A/HSF1	12
GO:0070603	GO:0070603	SWI/SNF superfamily-type complex	12/1030	73/18698	0.00059818	0.00508453	0.00338444	PBRM1/HDAC1/INO80/TFPT/SMARCA4/SMARCB1/EP400/YY1/DPF1/RB1/CSNK2A1/ACTL6A	12
GO:0044798	GO:0044798	nuclear transcription factor complex	22/1030	187/18698	0.000645876	0.00541474	0.00360424	TAF1B/E2F6/GTF3C1/GTF3C3/TAF11/TBPL1/SNAPC4/SMAD4/GTF2B/GTF3C4/RB1/GTF2H1/TAF6/NFYB/TAF12/GTF3C5/CDK7/NR1H2/GTF3C2/CTNNB1/TAF6L/GTF2A2	22
GO:0030120	GO:0030120	vesicle coat	10/1030	55/18698	0.000747755	0.00618413	0.00411637	ARFGAP2/SEC24A/PICALM/AP1S1/COPG1/SEC13/SEC24C/COPB1/CLTC/AP2M1	10
GO:0000922	GO:0000922	spindle pole	19/1030	153/18698	0.000763211	0.0062278	0.00414544	CUL3/RAB11A/TBCCD1/RANGAP1/SMC1A/WDR60/MAPKBP1/TACC3/WDR62/PPP2CB/DDX11/KATNB1/NUMA1/TUBGCP6/HSF1/CALM2/CKAP5/CTNNB1/PPP2CA	19
GO:0005770	GO:0005770	late endosome	26/1030	240/18698	0.000781156	0.00629036	0.00418708	VPS26B/VPS37A/CLCN3/DERL1/VAC14/RAB11A/VPS41/RAB7A/MAP2K1/VPS36/CHMP4B/SPPL2A/WDR48/M6PR/VPS35/ARL8B/MON1A/VPS33B/ANKRD13A/VPS39/LGMN/UBXN6/CHMP2A/VTI1B/STARD3/ARF1	26
GO:0005840	GO:0005840	ribosome	26/1030	242/18698	0.000883529	0.00702234	0.00467431	RPL19/MTG1/RPS19/RPLP1/GEMIN5/MRPS27/NEMF/RPL26L1/DHX9/PNPT1/ZC3H15/EIF4G1/RPL22/EIF2A/MRPL22/MRPS25/MRPL48/MRPL30/DAP3/MRPL34/MTG2/MRPL35/MRPL24/RPL6/MRPS36/RPL21	26
GO:0030119	GO:0030119	AP-type membrane coat adaptor complex	9/1030	47/18698	0.000923945	0.00724941	0.00482546	PICALM/VPS41/AP4B1/AP1S1/GGA3/VPS33B/VPS39/AP1M1/AP2M1	9
GO:0005868	GO:0005868	cytoplasmic dynein complex	6/1030	22/18698	0.000958329	0.00742402	0.00494168	TPR/WDR60/DYNC2LI1/DYNLRB1/WDR34/DYNLL1	6
GO:0097526	GO:0097526	spliceosomal tri-snRNP complex	7/1030	30/18698	0.00100433	0.00768311	0.00511414	PRPF8/SNRPG/SNRPB/PRPF31/LSM4/EFTUD2/LSM6	7
GO:0055029	GO:0055029	nuclear DNA-directed RNA polymerase complex	18/1030	147/18698	0.0012222	0.00923006	0.00614385	POLR1A/POLR1B/INTS1/POLR3E/TAF11/POLR2K/TBPL1/PEX2/POLR3H/GTF2B/GTF2H1/INTS3/TAF6/TAF12/POLR2B/CDK7/TAF6L/GTF2A2	18
GO:0005682	GO:0005682	U5 snRNP	6/1030	23/18698	0.00123671	0.00923006	0.00614385	PRPF8/SNRPG/SNRPB/MAPKBP1/WDR62/DDX23	6
GO:0000784	GO:0000784	nuclear chromosome, telomeric region	16/1030	124/18698	0.00128487	0.0093612	0.00623114	RPA1/H2AFY/CBX3/ORC3/TFIP11/NAT10/WDR82/PARP1/KDM1A/THOC2/CTC1/CBX1/POLR2B/RPA2/UPF1/THOC7	16
GO:1904813	GO:1904813	ficolin-1-rich granule lumen	16/1030	124/18698	0.00128487	0.0093612	0.00623114	IMPDH1/CCT8/IMPDH2/PSMD3/HUWE1/ACTR1B/KPNB1/PSMC2/ACTR2/ACLY/CAT/COMMD3/MVP/VCP/PKM/IDH1	16
GO:0000428	GO:0000428	DNA-directed RNA polymerase complex	18/1030	148/18698	0.00132155	0.00951519	0.00633364	POLR1A/POLR1B/INTS1/POLR3E/TAF11/POLR2K/TBPL1/PEX2/POLR3H/GTF2B/GTF2H1/INTS3/TAF6/TAF12/POLR2B/CDK7/TAF6L/GTF2A2	18
GO:0030660	GO:0030660	Golgi-associated vesicle membrane	15/1030	113/18698	0.00134701	0.00958573	0.00638059	ARFGAP2/GPR89A/SEC24A/MCFD2/AP1S1/COPG1/SPPL2A/SEC13/SEC24C/COPB1/TMED10/VTI1B/CLTC/SAR1B/SREBF1	15
