# Supplementary material for: PRL3-DDX21 Transcriptional Control of Endolysosomal Genes Restricts Melanocyte Stem Cell Differentiation
Source: Dev Cell. 2020 Aug 10;54(3):317–332.e9. doi: 10.1016/j.devcel.2020.06.013 (PMC7435699; doi:10.1016/j.devcel.2020.06.013)
Supplement: Table S5. gProfiler Drerio All Results, Related to Figure 6 [file mmc7.xls]

## Sheet: Table_S9 Supplementary_gProfile
GO.ID	Description	Adjusted p.Val	Phenotype	Genes
GO:0046961	proton-transporting ATPase activity, rotational mechanism	0.00156619	1
GO:0005509	calcium ion binding	0.00165791	1
GO:0036442	proton-exporting ATPase activity	0.0126356	1
GO:0000981	DNA-binding transcription factor activity, RNA polymerase II-specific	0.0151341	1
GO:0044769	ATPase activity, coupled to transmembrane movement of ions, rotational mechanism	0.020797	1
GO:0043565	sequence-specific DNA binding	0.0222308	1
GO:0003700	DNA-binding transcription factor activity	0.0444928	1
GO:0007417	central nervous system development	0.000265423	1
GO:0021515	cell differentiation in spinal cord	0.000636938	1
GO:0030902	hindbrain development	0.000921452	1
GO:0007420	brain development	0.00097003	1
GO:0007399	nervous system development	0.00140712	1
GO:0021953	central nervous system neuron differentiation	0.00146804	1
GO:0060322	head development	0.0016826	1
GO:0006260	DNA replication	0.00189128	1
GO:0090662	ATP hydrolysis coupled transmembrane transport	0.00270686	1
GO:0099131	ATP hydrolysis coupled ion transmembrane transport	0.00270686	1
GO:0015991	ATP hydrolysis coupled proton transport	0.00270686	1
GO:0021517	ventral spinal cord development	0.00320443	1
GO:0007601	visual perception	0.00370134	1
GO:0045740	positive regulation of DNA replication	0.00391279	1
GO:0021514	ventral spinal cord interneuron differentiation	0.00600572	1
GO:0001654	eye development	0.00609058	1
GO:0150063	visual system development	0.00609058	1
GO:0015988	energy coupled proton transmembrane transport, against electrochemical gradient	0.00670688	1
GO:0050953	sensory perception of light stimulus	0.00759288	1
GO:0021510	spinal cord development	0.00791774	1
GO:0048513	animal organ development	0.00820588	1
GO:0009887	animal organ morphogenesis	0.011003	1
GO:0060579	ventral spinal cord interneuron fate commitment	0.0112836	1
GO:0060041	retina development in camera-type eye	0.016414	1
GO:0043473	pigmentation	0.0186766	1
GO:0006261	DNA-dependent DNA replication	0.0217833	1
GO:0060581	cell fate commitment involved in pattern specification	0.0244511	1
GO:0021513	spinal cord dorsal/ventral patterning	0.026952	1
GO:0021511	spinal cord patterning	0.026952	1
GO:0007423	sensory organ development	0.0313049	1
GO:0048880	sensory system development	0.032896	1
GO:0099132	ATP hydrolysis coupled cation transmembrane transport	0.0340326	1
GO:0090596	sensory organ morphogenesis	0.0358603	1
GO:0001754	eye photoreceptor cell differentiation	0.0370539	1
GO:0009416	response to light stimulus	0.0449721	1
GO:0043010	camera-type eye development	0.0470207	1
GO:0033176	proton-transporting V-type ATPase complex	0.000112351	1
GO:0070382	exocytic vesicle	0.000779862	1
GO:0099503	secretory vesicle	0.00103021	1
GO:0098793	presynapse	0.00125322	1
GO:0005882	intermediate filament	0.00293693	1
GO:0016469	proton-transporting two-sector ATPase complex	0.00300744	1
GO:0045111	intermediate filament cytoskeleton	0.00324093	1
GO:0008021	synaptic vesicle	0.00829136	1
GO:0031012	extracellular matrix	0.012944	1
GO:0033179	proton-transporting V-type ATPase, V0 domain	0.0149547	1
GO:0016471	vacuolar proton-transporting V-type ATPase complex	0.0221918	1
GO:0030133	transport vesicle	0.0255817	1
GO:0097458	neuron part	0.0288655	1
GO:0044456	synapse part	0.0316588	1
TF:M03816_0	Factor: c-MAF; motif: CNNNCTCAGCA; match class: 0	0.0124211	1
TF:M00804_0	Factor: E2A; motif: NCACCTGYYNCNKN; match class: 0	0.0382055	1
TF:M07054_0	Factor: P53; motif: NNNNNACAWGCCYNNN; match class: 0	0.0402262	1
