# Supplementary material for: PRL3-DDX21 Transcriptional Control of Endolysosomal Genes Restricts Melanocyte Stem Cell Differentiation
Source: Dev Cell. 2020 Aug 10;54(3):317–332.e9. doi: 10.1016/j.devcel.2020.06.013 (PMC7435699; doi:10.1016/j.devcel.2020.06.013)
Supplement: Table S6. GSEA in Patient Cohorts, Related to Figure 7 [file mmc8.xls]

## Sheet: Lund_top_vs_bottom_PRL3_GSEA
GENE	Top1	Top2	Top3	Top4	Top5	Top6	Top7	Top8	Top9	Top10	Top11	Top12	Top13	Top14	Top15	Top16	Top17	Top18	Top19	Top20	Top21	Top22	Top23	Top24	Top25	Top26	Top27	Top28	Top29	Top30	Top31	Top32	Top33	Top34	Top35	Bottom35	Bottom34	Bottom33	Bottom32	Bottom31	Bottom30	Bottom29	Bottom28	Bottom27	Bottom26	Bottom25	Bottom24	Bottom23	Bottom22
A2M	3.62733	3.91594	3.85406	3.32344	2.75872	3.09104	4.15657	4.08397	3.06631	1.96292	3.66315	4.14329	3.10115	3.83968	1.17403	4.64096	3.46993	3.34481	3.56956	2.91804	3.75971	2.30843	3.5465	2.6876	3.00008	4.19341	3.29402	2.51994	2.31701	2.45971	2.42222	2.61045	3.57108	2.32293	4.44079	3.48735	2.80188	2.76308	3.40975	4.04916	2.77487	2.53441	3.20047	2.60743	3.05691	3.29549	3.84975	3.52281	2.4308
AAAS	-2.08852	-2.07629	-1.50181	-2.02574	-1.55474	-1.71683	-2.21364	-1.92823	-1.8882	-1.79432	-1.88374	-2.56842	-1.66161	-1.9967	-1.68671	-2.26371	-1.82751	-2.09154	-2.20619	-1.92905	-1.7566	-1.83719	-1.44631	-1.88269	-2.42947	-2.45698	-1.4498	-1.78114	-2.17695	-2.36856	-1.74756	-2.22711	-1.98986	-1.84018	-2.06494	-1.75047	-2.08077	-1.82395	-1.69359	-2.08851	-2.141	-1.64465	-2.46691	-2.11754	-1.78395	-1.99738	-1.91749	-2.07772	-2.04923
AADAT	-2.31046	-2.00863	-0.652947	-1.68433	-1.4049	-1.5612	-1.48668	-1.21767	-0.55762	-1.50375	-1.60749	-1.01551	-0.299695	-1.69551	-1.36055	-1.84347	-1.55447	-1.828	-1.00867	-1.54411	-2.43297	-1.35823	-1.56283	-1.63027	-0.0236618	-1.74049	-1.33613	-2.00037	-0.7296	-0.868955	-1.6018	-2.07062	-1.87862	-1.23755	-1.28436	-1.3806	-2.25541	-1.36662	-1.40769	-1.28442	-0.830364	-2.08309	-1.81011	-1.50228	-2.1458	-1.83731	-2.2375	-2.15851	-1.55525
AAED1	0.0476281	0.341136	-0.646194	-0.733344	-0.31055	-0.80051	-0.206924	-1.30929	-1.3252	0.328854	-0.721216	-0.549758	-1.40509	-0.877039	-0.679177	-0.531185	-0.935718	-1.46415	0.374743	-1.03907	-0.156263	-0.145694	-0.823694	-0.311505	-1.10744	0.18371	-1.81339	-0.641811	-0.825931	-0.139927	-0.930076	-0.241943	-0.122387	0.0890207	-0.6648	-0.795667	0.132271	-0.637079	-0.758116	-0.929176	-0.0975157	-0.722301	-0.57245	0.0297467	-0.713326	-0.760724	-0.495631	-0.697616	-0.533438
AAGAB	-0.0146312	-0.363322	0.194664	-0.239702	-0.380923	0.176729	-0.0208642	0.12062	-0.345766	-0.054619	0.0514294	-0.284322	-0.904962	-0.466914	-0.777224	-0.258889	-0.344249	-0.217491	-0.146518	0.122795	-0.594897	-0.588867	0.241674	-0.283949	0.255317	0.00944587	-0.0283119	-0.591783	-0.0710949	-0.5575	-0.532553	-0.343193	0.0699406	-0.547436	-0.472568	0.167779	-0.077599	-0.196409	-0.372454	-0.915308	-0.864229	-0.0964372	-0.118443	-0.526516	-0.76916	-0.48077	-0.949412	-0.480144	-0.161427
AAK1	-1.21396	-0.498941	-1.52809	-1.35097	-0.964529	-1.21168	-0.558774	-0.546345	-0.620816	-1.23796	-0.937421	-0.98981	-0.679173	-0.664464	-1.69015	-0.919702	-1.47569	-1.44918	-1.28702	-0.859701	-0.656178	-1.65792	-1.76378	-1.37364	-2.38676	-1.41806	-1.31979	-1.67843	-1.67065	-2.18784	-1.33885	-1.1134	-1.6168	-1.22536	-0.96816	-1.52813	-1.76668	-1.264	-1.08028	-1.07282	-0.255011	-1.35162	-1.61946	-1.18345	-0.708947	-1.66794	-1.5097	-0.65775	-1.45679
AAMDC	1.01798	0.825651	0.45107	-0.0104004	3.58169	-0.184785	-0.267946	-0.52399	0.058206	0.139449	0.0905063	-0.278561	0.0798891	-0.267382	0.576514	-0.0414572	0.628967	-0.114183	-0.158443	0.145034	0.576765	-0.0546975	0.213645	0.0843134	0.0275378	0.36601	-0.112368	0.54862	-0.276764	0.422367	0.577567	0.208668	-0.188059	0.910262	-0.0720659	-0.256475	0.358493	-0.402187	0.24607	-0.23111	0.241364	0.601872	0.00240496	-0.12719	-0.245206	0.516132	-0.144663	0.116895	0.0905722
AAMP	0.470747	-0.253203	-0.104273	-0.574559	-0.576202	-0.191732	-0.0874869	0.0977486	-0.120717	-0.250399	-0.332674	0.277072	-0.508003	-0.615171	-0.314748	-0.356868	-0.248161	-0.36337	-0.245103	-0.418115	-0.643226	-0.484411	-0.737486	-0.0696704	0.0515574	-0.527169	-0.462669	-0.155301	0.127944	-0.158431	-0.51874	0.605315	-0.27159	-0.50695	0.100222	-0.683004	-0.293341	-0.163586	0.0420842	-0.538067	-0.126133	0.0462169	-0.0674751	-0.394522	-0.191136	-0.184604	0.177263	-0.831873	-0.883693
AAR2	-0.355356	-0.113101	0.422741	-0.236775	0.00653034	0.267246	0.0339608	0.665915	0.0868825	0.279614	-0.32533	0.15494	0.387642	-0.0996832	0.121654	0.0324538	0.682228	0.233549	0.00189276	0.0790235	-0.00937108	-0.0863691	0.307357	-0.470273	-0.38446	-0.490974	0.554037	0.222862	0.206543	0.389946	-0.154691	0.420695	0.511193	-0.0199125	-0.35593	0.282426	-0.323126	-0.226358	0.252311	-0.0369396	-0.289742	0.0188912	-0.313888	-0.144075	-0.113971	0.123289	0.273211	-0.276166	-0.00642024
AARS	2.27664	2.21705	2.88785	2.26019	3.01145	2.04948	1.98143	2.31016	2.16517	1.80117	2.66492	2.91285	2.40815	2.84548	1.58484	2.74221	2.7178	2.54099	1.42324	3.29184	2.41981	2.54056	1.88128	1.89459	2.06348	1.75599	2.08152	2.3627	1.98108	2.23598	3.04066	2.53532	1.926	2.2489	1.7949	2.80024	1.30962	2.532	2.68528	2.016	2.90175	2.42709	1.65339	2.81319	2.24052	1.89467	2.72785	2.03667	2.76
AARS2	-1.288	-1.32696	0.703424	-0.644183	-1.15353	0.100115	-0.469026	0.0255603	-0.224766	-0.605681	-0.994056	-0.955156	0.145036	-0.843727	-0.877621	-0.726363	0.432638	-0.275003	-0.698182	-0.128672	-1.27485	-0.342797	-0.105963	0.212636	-0.845287	-0.903201	-0.0206641	-0.559144	-0.922118	-0.278502	-1.16985	-0.794572	-0.567797	-0.0887712	-0.320293	0.209462	-1.83551	-0.635212	-0.880625	-0.939083	-1.36523	-0.420086	-0.832765	-0.94546	-0.383331	-1.265	-1.45147	-1.38392	-1.17292
AASDH	-1.36713	-1.2789	-1.34433	-1.44036	-1.11108	-0.877404	-1.11719	-0.939075	-1.46824	-1.02604	-1.30336	-1.90704	-1.25798	-1.2846	-0.927345	-1.28768	-0.598266	-0.976603	-1.49362	-0.703982	-1.19804	-0.817897	-0.441335	-1.58575	-1.25529	-1.28624	-0.982404	-0.759892	-1.03002	-0.6431	-1.32509	-1.00225	-1.01403	-1.0804	-1.19751	-1.17911	-0.703736	-1.23253	-1.36905	-1.46364	-1.30737	-1.40267	-0.830954	-1.19018	-0.990569	-0.82596	-1.40343	-1.06066	-1.01576
AASDHPPT	0.57198	0.881239	0.0982088	1.41416	1.70641	0.730987	-0.0304034	1.31757	1.34894	0.928106	1.15562	0.491779	1.21725	0.766318	0.519379	0.804488	1.65257	0.712385	0.730922	1.16363	0.781512	0.563315	1.05612	0.434499	0.767795	0.957423	1.90716	1.46402	0.372423	0.532056	1.31017	0.399002	0.67609	0.843014	1.67965	0.817325	0.746015	0.57464	1.49142	0.750599	0.90291	1.3767	0.0245432	1.12143	0.659355	0.718153	0.557808	0.751363	1.85226
AASS	-1.9568	-1.88546	-1.95924	-1.51945	-2.15531	-1.78228	-1.62449	-1.55055	-2.32768	-2.46164	-1.71335	-2.22602	-2.13035	-1.5028	-1.65219	-1.62686	-1.38768	-1.36552	-2.09762	-1.06606	-1.96583	-1.92288	-1.69302	-1.86834	-0.872599	-1.60145	-0.933405	-1.35753	-1.80029	-1.57908	-2.07849	-1.0702	-1.57504	-1.53304	-1.66828	-0.987246	-1.80996	-1.49187	-1.41353	-1.9888	-1.58026	-1.40354	-2.07645	-1.26518	-2.07663	-2.12472	-1.41884	-2.09526	-1.31805
AATF	-0.69447	-0.870784	0.544341	-0.0696333	0.48312	-0.13515	-0.0196849	0.174472	-0.671576	-0.247259	-0.153936	0.00768735	0.158204	0.277734	-0.533207	0.104532	0.453138	-0.169547	-0.210551	-0.124957	-0.254364	-0.440332	0.266472	-0.483905	-2.03139	-0.494078	0.326746	-0.278863	-0.790826	-1.06052	-0.347301	0.0430909	-0.326878	0.013119	-0.43066	-0.410283	-1.43399	-0.539594	-0.113055	0.0100038	0.462328	-0.569174	-0.802175	-0.311138	-0.0596128	-0.480774	-0.278699	0.0596706	0.475987
AATK	-1.14266	-1.57445	-1.58007	-1.49883	-0.899983	-1.70285	-1.51397	-1.82962	-1.5325	-1.34993	-1.64207	-1.60906	-1.78268	-1.04966	-1.39201	-1.14319	-1.7256	-1.25342	-1.63264	-1.67963	-0.736187	-1.72041	-1.35545	-1.59408	-2.28931	-1.30132	-1.6447	-1.86845	-1.10412	-1.49875	-1.15373	-1.44439	-1.42907	-1.43647	-2.11445	-1.09535	-1.6656	-1.60141	-1.90851	-1.78667	-1.74008	-1.77111	-2.21318	-1.7256	-1.58502	-1.77765	-1.62922	-1.3918	-1.82487
ABCA1	0.82365	2.03804	0.531042	1.74341	1.08811	1.22483	2.15127	0.79633	0.769234	2.54179	0.957136	1.2553	0.2215	0.938595	1.35028	1.70069	1.27999	1.49894	1.59256	0.494849	1.98327	0.841804	0.731147	1.31381	0.982105	1.34897	0.914208	0.889	0.820938	1.00888	0.942814	0.0253135	1.95495	2.08207	1.32915	1.06452	0.932523	0.785624	2.05775	1.1352	1.571	0.440901	1.09525	1.92972	1.13808	0.987451	0.982277	2.03124	1.2724
ABCB10	-0.225138	-0.0820233	-1.57856	-0.735272	-0.538922	-0.0070161	-0.90202	-0.0685231	-0.364142	-0.76213	-0.0880605	-0.833157	-0.950606	-0.549324	-0.334539	-0.369824	-0.0174952	-0.00184736	-0.221958	0.180329	-0.270227	0.523032	0.00712951	0.0246236	0.147095	0.246058	0.57394	-0.138736	-0.330768	-0.307927	-0.125521	-0.616459	-0.189447	0.261646	0.33267	-0.201703	0.143036	-1.12232	-0.103257	-0.16289	0.509143	-0.177943	-0.0551847	-0.295877	-0.568136	-0.305446	-0.372911	-0.0800685	0.188942
ABCB6	-0.595337	-0.125309	-0.219755	-0.925372	-1.17042	0.265801	-0.965972	-0.271672	-0.736039	0.427482	-0.509336	0.0139911	-0.926534	-0.338618	-1.00025	-0.833071	0.00769305	-1.08544	-0.492934	-0.447816	-1.21312	-0.85133	-1.07689	0.438053	-0.414293	-1.12656	-0.359438	-0.450545	-0.484857	-0.976463	-0.892162	-1.16095	-1.36939	-0.332219	-0.25529	-0.470121	-1.05288	-0.454444	-0.281723	-1.07143	-1.32963	-0.486079	-1.48054	0.258507	-1.37298	-0.93593	-0.0719236	-1.35721	-1.14168
ABCB7	-0.175356	-0.157411	-0.511322	-0.563211	-0.0756497	0.249522	0.00375976	-0.427999	0.472213	-0.18873	0.1396	-0.0143756	-0.516466	-0.084523	0.188738	-0.543253	0.720134	0.0814798	-0.00584382	-0.301897	-0.103703	0.639651	0.0120991	0.0231167	1.57214	-0.0423348	0.0396734	-0.15292	-0.24241	0.181629	0.0540606	-0.170486	0.266883	0.47782	-0.217347	0.0668948	0.396114	-0.154862	0.113202	-0.0379422	0.354122	-0.298161	0.326182	0.323836	-0.191144	-0.00464984	-0.793872	0.0272444	0.422765
ABCB9	-0.375059	-1.54426	0.681736	0.627884	-0.254162	0.408009	-0.255243	0.557967	-0.762923	-0.860035	1.7923	-0.487457	-0.849469	0.413795	0.743013	0.327127	-1.30082	-0.603963	-0.0546247	-0.606789	-1.37258	0.214998	0.0154318	-0.437652	-1.02554	0.575853	-0.680007	-1.46225	-0.216903	-1.58364	-0.914215	-0.986992	-0.346083	-1.59411	-0.0188516	-0.578376	-1.55098	0.932631	-1.05561	0.720902	0.097985	-0.288757	-0.945982	-0.189114	-0.477602	-1.10573	-1.1739	-1.41827	-0.520948
ABCC3	-1.78161	-1.79916	-2.27839	-0.767448	-1.58888	-1.4554	-1.45808	-2.13196	-0.324346	-1.94726	-1.55086	-0.198452	-1.57448	-0.978974	-1.97166	-0.905558	-1.84706	-1.57789	-2.03369	-2.35162	-0.126347	-1.88232	-2.45049	-0.896071	-2.04829	-0.904663	-1.84903	-2.24744	-1.35815	-1.725	-1.78519	-1.72639	-1.12748	-2.15955	-2.01582	-1.44249	-1.4293	-1.09736	-1.86945	-0.358965	-1.28267	-1.73146	-0.240738	-1.43614	0.0752703	-0.522304	-1.36061	-0.566101	-0.984925
ABCC4	-0.568919	-0.665502	-1.92047	-0.733782	-1.12951	-0.471385	-0.339127	0.412284	-1.49827	-0.854479	0.360606	-0.787045	-1.20412	-0.449239	-1.80479	-0.992929	-0.962556	-1.23952	-0.528229	-2.30534	-0.438238	-0.0976643	-0.405231	-0.744936	-2.45798	-0.0831857	-2.06863	-1.04181	-0.579263	-2.09898	-0.971019	-0.793413	-1.21998	-0.933956	-1.37938	-0.0607527	-0.766992	-1.96916	-0.0632546	0.163546	-0.163712	-0.454771	-0.460353	-0.427702	-0.252341	-0.831081	-0.383956	-0.812501	-1.33369
ABCC5	-1.14638	-0.88981	-0.62489	-0.244172	-0.271704	-0.964329	-0.588326	-0.504379	-0.702618	-0.576733	-0.74792	-0.428817	-0.18818	-0.703755	-1.05377	0.0300521	-0.325301	-0.807648	-0.638429	-0.515097	0.0692307	-0.877312	-0.920215	-0.579248	-0.490175	-0.912398	-0.447977	-0.13111	0.0852129	-0.572874	-1.37813	0.86366	-0.636469	-0.658296	-0.528543	-1.0913	0.131549	-0.959182	-0.996004	-1.22384	-1.72113	-0.765185	-0.791459	-0.718748	-1.33368	-0.82782	-0.161736	-1.32458	-0.343404
ABCD1	-1.55196	-1.91295	-0.952191	-2.06279	-1.48428	-1.80318	-1.76736	-2.06767	-1.95956	-1.51507	-1.87025	-2.04833	-1.93142	-1.25013	-1.57471	-1.51522	-1.78542	-1.90597	-1.71236	-1.08857	-2.01927	-1.33821	-0.978223	-1.73696	-0.683697	-1.83436	-1.9116	-1.20785	-1.26294	-1.2553	-1.60073	-1.90758	-1.85023	-1.47502	-1.10981	-1.6728	-0.937428	-0.116806	-1.4557	-1.5818	-2.15469	-1.69015	-1.79999	-1.14068	-2.01809	-1.51474	-0.269439	-2.19533	-1.205
ABCD3	-1.10529	-1.08155	-1.79887	-1.35033	-1.44631	-0.750107	-0.894455	-0.839735	-0.972383	-1.23691	-0.762093	-2.45886	-1.31019	-1.3244	-0.870474	-1.43939	-0.735226	-0.9364	-1.25287	0.265068	-1.21685	-0.652155	-0.104538	-1.01925	0.0446052	-1.0566	-0.93967	-0.289145	-0.562845	-0.240612	-0.67654	-1.08962	-1.17819	0.0846268	-0.757104	-1.16064	-0.399999	-1.04734	-0.624616	-1.5309	-1.19226	-1.28746	-1.14346	-0.752652	-1.25858	-1.00766	-0.878473	-1.19566	-1.04566
ABCE1	0.420036	0.551195	-0.0894351	0.855372	0.443156	1.06441	0.970294	1.53612	0.86131	1.21612	0.947081	0.0267433	0.154103	0.019879	0.998596	0.371325	1.1975	1.0829	1.14189	0.625735	0.117752	1.53566	0.670835	0.43164	1.43146	0.972396	1.0347	0.524654	0.901185	0.961485	0.510485	0.8096	0.292832	0.999471	1.23478	1.12245	0.677953	0.710764	0.938425	0.364199	1.34181	0.0297048	0.42502	0.791825	0.287213	0.730045	0.441642	0.522351	0.936188
ABCF1	0.959798	1.03031	2.29523	1.19847	1.95333	1.97482	0.890267	1.22766	1.84852	1.59337	0.214214	1.03147	2.66651	1.89554	1.05486	0.0304495	1.354	1.7168	1.94593	1.92609	1.22723	1.82093	1.06788	1.28443	1.11822	0.812598	2.43774	1.55533	0.278568	1.34255	1.70167	1.18653	1.09213	2.22065	1.7721	1.41276	-0.284027	0.568723	1.28942	0.804314	1.63123	1.05461	0.801033	1.26158	0.47532	0.447717	0.692787	0.969625	0.809571
ABCF2	-0.707134	-0.786187	-0.39777	-0.219313	-0.528223	-0.334593	-0.458868	-0.360592	-1.3315	-0.573198	-0.562117	-0.736481	-1.3427	-0.857496	-1.37977	-0.385862	-1.09853	-1.01737	-0.897733	-0.136885	-1.43091	-0.667532	-0.862213	-0.686527	-0.924291	-0.364662	-0.339195	-1.22867	-0.301306	-1.1211	-0.991793	-0.485314	-0.91585	-1.20165	-0.662224	-0.33542	-0.985693	0.0338328	-1.08236	-1.13714	-0.532726	-0.724821	-0.828271	-0.833252	-0.797963	-1.30076	-0.299795	-1.4099	-1.06305
ABCG1	-0.0319076	-0.295451	-1.41171	-0.370717	-0.1664	-1.27492	-0.111615	-1.3249	-0.775345	-0.982749	-1.48009	-0.0884226	-0.802105	-0.723504	-0.492057	0.00693906	-1.57948	-0.555373	-0.171273	-1.16163	-0.288751	-0.772049	0.79403	-0.725214	0.207331	0.385332	0.416391	-1.05626	-0.128125	-0.502424	-1.40585	-1.00981	-0.369915	-1.27726	-0.860954	-0.609457	0.783531	0.495182	0.465404	-0.105514	-0.512851	-1.35926	1.3471	-0.135375	-0.277173	0.140663	-0.350604	0.640612	-0.77308
ABHD10	-0.577876	-1.18526	0.282982	-0.450776	-0.517081	-0.871485	0.130564	-0.597404	-0.123791	-0.463063	-0.151631	-0.462128	-0.902491	-0.183054	-0.529926	0.466612	-0.301897	-0.179646	-1.30866	-0.387256	-0.615322	-0.452609	-0.187403	-0.145767	0.265018	-0.325639	-0.0859553	-0.422452	0.516343	-0.620211	-0.010875	0.454133	-0.587989	-0.852145	-0.70347	-0.803808	0.337181	-0.210583	-0.742509	-0.3855	-0.798729	0.0815252	0.365656	-0.174298	-0.385857	-0.0287717	-0.837207	-0.543567	0.282287
ABHD12	-0.852703	-0.721809	0.435351	-0.074429	-0.143941	-0.230211	-0.0300574	-0.0541208	-0.942828	-0.0552036	-0.0957809	-0.470584	-0.808264	-0.189598	-0.306091	0.375993	0.0748168	-0.65152	-0.965925	-0.0143053	0.91427	-1.30457	-0.0604031	0.0831932	-0.365	-0.220047	-0.665051	-0.914773	-1.14797	0.0352924	-0.325337	-0.619095	0.0471984	-0.647162	-0.132562	-0.553869	0.507624	-0.102683	0.0979521	-0.0409713	-0.764138	-0.263064	-1.03918	-0.754809	-0.0724039	-0.255623	0.705176	-1.23664	-0.888364
ABHD14A	-1.02802	-0.760442	0.35288	-0.462714	-0.647511	-1.21563	-0.905441	-1.05128	-0.950716	-1.71685	-0.769256	-0.0158416	-1.12368	-0.376819	0.256812	-0.445273	-0.594727	-0.156989	-0.844488	-1.29966	-0.4965	-0.536131	0.391683	-1.04318	-1.67685	-0.379884	-0.893647	-0.441023	0.147005	-0.135293	-0.408966	-0.00102401	-1.05807	-1.06611	-0.557403	-0.655385	-0.464722	-0.159495	-0.241916	-0.42282	-0.763334	-0.250723	-0.522551	-1.18588	-0.786476	0.0259084	-0.60299	-0.907984	-0.64215
ABHD14B	-0.945121	-1.38982	0.245543	-2.02277	-1.69172	-1.72862	-1.78988	-1.42454	-1.59698	-1.1359	-1.62935	-0.840684	-2.10985	-0.920274	-1.40683	-1.37392	-1.35357	-1.1159	-1.36649	-1.73914	-0.960986	-0.971144	-1.12333	-1.6516	-1.93657	-1.19845	-1.75674	-0.788306	-1.2799	-0.937531	-0.552571	-0.96348	-1.42169	-1.03603	-1.66196	-1.26529	-1.56655	-1.30749	-1.72828	-1.46482	-1.39154	-1.42184	-1.16342	-1.1397	-1.22658	-0.857324	-1.40715	-0.940464	-0.546165
ABHD15	2.95793	3.6193	4.16819	3.01686	3.26491	4.48246	4.67765	4.0625	4.72139	3.33566	3.17751	4.43806	4.32566	3.28614	4.72614	3.35199	4.13641	3.70799	4.87265	4.02321	3.61419	3.03826	3.04381	4.33064	4.70184	4.47886	3.47533	3.54987	3.66329	4.95156	2.89461	4.08482	3.25137	3.63927	3.58746	2.92513	3.83885	3.63856	3.82639	4.11085	3.28076	3.52452	4.04178	3.21676	3.95567	3.65842	3.52585	4.84291	3.63442
ABHD16A	-0.738641	-0.417227	-0.645123	-0.572157	-0.848274	-0.116922	-0.314445	-0.513204	-0.738301	-0.421686	-0.499216	-0.512101	0.274638	0.0788523	-0.438916	-0.740247	-0.772906	-0.273881	-0.597363	-0.268103	-0.362724	-0.676723	-0.603035	-0.625951	-0.824095	-0.365268	-0.254084	-0.0282707	-0.669505	-0.239709	-0.522632	-0.771356	-0.415781	0.292068	-0.727744	-0.308874	-0.843545	-0.304012	-0.551809	-0.0896566	-0.902584	-0.518649	-0.645084	-0.934105	-0.204042	-0.718732	-0.518696	-0.659274	-1.3952
ABHD17A	-0.083034	0.18412	0.569293	0.227717	0.285994	-0.0780622	0.167418	0.0355671	-0.227614	-0.176014	0.0759074	0.298937	-0.339329	0.16454	0.0831731	1.04222	-0.173845	-0.0602766	-0.191981	0.12888	0.426593	-0.324065	0.568962	-0.560363	-0.0330588	-0.260184	-0.315059	0.17758	0.67773	0.227547	0.714673	0.0382744	-0.271266	-0.351198	-0.518412	-0.216736	-0.113428	0.171786	0.302624	0.369815	0.186046	0.339332	0.0191399	-0.566182	0.0560918	-0.0863818	0.254264	0.441194	-0.5957
ABHD17B	-0.120422	-0.422049	-0.0614377	-0.745647	0.241717	0.324972	-0.52163	0.303356	0.358178	0.300574	-0.401839	-0.187238	0.501206	-0.377707	-0.645465	-0.253139	-0.111272	-0.0884	0.308608	0.326924	-0.551076	-0.368086	0.21656	-0.0768515	0.487509	-0.521447	-0.180171	0.827469	-0.651317	0.566382	-0.0791236	-0.506321	0.23158	-0.231248	0.16031	0.669568	-0.141997	-0.493416	-0.455916	-0.621797	-0.632596	-0.238808	-0.596026	0.285539	0.299463	0.260569	-1.12133	0.259797	0.612404
ABHD17C	0.371523	-0.533985	1.22697	0.663359	-0.216157	1.73074	1.88018	1.83582	1.4838	0.160945	1.07638	1.82828	0.584211	-0.282966	0.648452	1.70029	1.84927	-0.0594122	-0.159362	0.107986	-0.592143	0.587087	0.537745	1.44868	1.4836	0.10486	1.5436	-0.104234	0.823945	-1.16356	-0.146001	0.759659	1.826	-0.066831	1.5403	0.737171	-0.205311	1.37381	-0.159445	0.961841	-0.464058	0.137539	1.10188	0.361478	0.943536	0.27616	0.709117	0.759249	1.32442
ABHD2	-1.76498	-1.63547	-1.28603	-1.21162	-1.77642	-1.82018	-1.33842	-1.65376	-1.90826	-1.78456	0.401056	-1.44851	-2.13868	-1.50072	-1.26077	-1.77925	-1.90373	-1.37205	-1.98574	-0.0909507	-1.93365	-1.66699	-1.93916	-1.275	-1.73247	-1.56198	-1.44849	-1.84636	-1.13599	-1.71068	-1.35383	-1.34378	-1.64271	-1.912	-1.2201	-1.58708	-1.93598	-1.25836	-1.12577	-1.44743	-1.34288	-1.52202	-1.82982	-1.32834	-1.06589	-1.87116	-0.294835	-2.01525	-1.13998
ABHD3	-1.72475	-0.837234	-2.10419	-1.07782	-0.651066	-1.60791	-1.41171	-1.76241	-1.96781	-1.49795	-1.5764	-2.5315	-1.07067	-1.12234	-1.08765	-1.45488	-0.848766	-1.09273	-1.70248	-1.60779	-0.681893	-1.24033	-1.49988	-1.06018	-1.18979	-1.40597	-1.81321	-1.36701	-1.88424	-2.19759	-1.63825	-1.18207	-1.68138	-1.39114	-1.06258	-1.77208	-0.293156	-1.77138	-1.79163	-1.36569	-1.79763	-0.808578	-0.474338	-1.06332	-1.40606	-1.36341	-0.813167	-1.3894	-1.41033
ABHD5	-0.466478	-0.100016	-0.941668	-0.479426	-1.04874	-0.708358	-0.859032	-0.758665	-1.60703	-0.98995	-0.656954	-2.31263	-1.53504	-0.861721	-0.518259	-1.16125	-1.42287	-1.02696	-0.912383	-0.975372	-0.127993	-0.596999	-0.546973	-0.47446	-2.05005	-0.745018	-1.32581	-0.838416	-0.458864	-0.833747	-0.661399	0.398856	-0.955018	-0.475151	-0.198192	-0.312222	-0.822505	-0.544501	-0.362784	-0.880041	0.769417	-0.789626	-1.23714	-0.222642	-0.778374	-1.1535	-0.544906	-0.297016	-0.842391
ABHD6	-1.08561	-1.001	-1.21341	-1.06365	-1.30768	-1.17625	-0.666281	-1.60486	-1.10839	-0.927353	-0.0426112	0.311279	-1.43556	-0.245096	-0.86671	0.177425	-0.723254	-0.399149	-1.46825	-0.742168	0.178199	-1.05977	0.170018	-0.740081	-1.33219	-0.384754	-1.71379	-0.696722	-0.435773	-1.10997	-0.69046	-0.0685728	-0.400078	-0.366409	-0.119975	-0.425451	-0.921908	0.359845	-0.442188	-0.103474	-1.2377	-0.446957	-0.30609	0.0664978	-0.372826	-0.0459276	-0.218103	-0.591655	-0.160943
ABHD8	-1.18217	-0.954389	-0.206226	-0.840764	-0.894856	-1.11814	-1.19472	-1.40643	-0.976938	-0.328452	-0.824583	0.0839025	-0.385713	-0.777716	-1.41229	-0.632796	-1.39719	-0.886371	-1.72539	-0.889017	-0.24948	-1.29751	-1.24857	-0.714025	-1.32214	-0.84503	-0.650429	-1.27724	-0.861806	-1.22857	-1.10568	-0.672335	-1.56102	-1.03891	-0.991335	-1.24758	-1.62542	-1.05888	-0.605236	-0.65199	-1.11811	-0.702563	-1.34197	-0.64585	-0.184253	-0.966061	-0.713563	-0.821022	-0.379104
ABI1	-0.098891	0.014439	-0.716687	-0.16811	-0.197006	-0.356035	-0.283244	-0.864173	-0.0395016	0.0428251	0.361217	0.159755	-1.0553	-0.340768	-0.203706	0.119445	-0.265123	-0.166142	-0.00126403	-0.265333	0.804844	0.202301	0.245016	-0.394412	-0.096434	0.603302	-0.647497	0.905452	-0.273136	0.457903	0.0217399	-0.430211	0.308086	0.932835	-0.370702	0.432928	0.526266	-0.814376	0.101649	-0.0304604	0.0839827	0.340252	0.804888	0.65996	0.461378	0.103054	0.674047	0.750883	0.16515
ABI2	-0.143968	-0.598022	-0.2253	-0.0898223	-1.03927	-0.364324	-0.372476	-0.662508	0.164128	-0.518989	0.0989086	0.20369	-0.0735277	-0.00970757	0.251593	-0.662716	-0.398313	-0.690365	-0.884275	-0.556853	-0.859831	0.0232757	-1.13221	-0.0767008	0.423358	-0.23798	0.515749	-0.731815	-0.330474	-0.754069	-0.401798	-0.197487	-0.685635	-0.522723	0.325139	-0.230457	-0.573366	-0.180601	0.266483	-0.584018	0.121899	-0.536687	-0.523788	-0.0766714	-0.550834	-0.87678	0.38108	-1.23124	-0.30837
ABI3	-1.0552	-1.68811	-1.52453	-0.750708	-1.46337	-1.60356	-1.5794	-2.09634	-0.857479	-1.47297	-1.74612	-0.234711	-1.01306	-0.508118	-1.77367	-0.977777	-2.5845	-1.09466	-1.24246	-2.38365	-0.236508	-1.49197	-2.09527	-1.16363	-2.53652	-0.902718	-1.73196	-1.62416	-2.5745	-1.35039	-1.81544	-1.75869	-1.0775	-2.07332	-1.83306	-1.05126	-0.760531	-1.65977	-2.12782	-0.745675	-1.7788	-2.06352	-0.0487902	-1.26493	-0.0333894	-0.199161	-1.3477	-0.529974	-1.59761
ABI3BP	0.956743	1.98781	-0.638366	0.207871	-0.961334	-1.05873	-0.090043	-2.30985	-0.136726	-1.25745	-1.51489	-0.84982	-1.68935	-2.20429	-2.01594	-0.731755	-1.40764	-0.988974	0.925766	-1.75314	0.43024	-0.880838	-1.94407	-0.0495123	-1.8062	0.323687	-1.71072	-0.0215133	-1.74241	-0.241358	-1.13052	-1.11114	0.00649411	-0.583645	-2.64418	-0.0691417	1.8525	-0.277571	0.297084	0.724904	0.902909	-0.374637	2.5015	-1.06235	0.366577	1.04829	-1.69124	1.32817	-1.20388
ABL1	-0.422581	0.283724	0.78069	-0.2265	0.829684	-0.135061	0.269461	-0.575655	0.368182	1.1626	-0.513197	0.234497	0.822568	0.137592	-0.608483	-0.273384	0.324043	-0.0738593	-0.0578762	-0.993229	0.253335	-0.623938	-0.531892	-0.159784	-0.987368	-0.777226	-0.779976	0.383861	-0.843509	-0.299086	0.621699	-0.567351	0.0487428	0.266668	-0.255799	-0.176847	-1.60534	-0.780623	0.4873	-0.408111	-0.203329	0.486956	-0.991748	0.0788901	-0.234882	-0.947268	-1.03542	-0.118864	-0.146639
ABLIM1	0.897892	1.3087	-0.540787	-0.3407	-0.61474	-0.397845	-0.707333	-0.369344	0.897918	-1.53725	-0.903717	0.814625	-0.497661	-0.466456	-2.15491	-0.634821	-1.75044	-0.0256969	0.368846	-0.358737	0.242827	-1.20932	1.0403	-0.593755	-2.3303	-0.956301	-0.536301	-1.83396	-2.33351	-1.95193	-0.34614	-1.20963	0.77857	-1.23844	-2.17003	0.906427	0.0228184	-1.21546	1.2535	1.10231	0.601523	-1.28475	0.166075	-1.64954	1.60265	0.664522	-1.13945	1.96971	-0.352251
ABR	0.275466	0.667138	2.79272	1.7438	2.07401	1.45284	0.702705	2.10021	0.819758	2.03486	0.418973	1.44672	1.02832	1.60541	1.03943	1.39389	1.74316	2.09549	0.823305	2.79943	2.05011	0.997492	2.16841	1.13851	-0.445306	1.37525	0.108663	2.01791	0.924876	1.96805	1.46956	2.21508	1.40477	2.87888	2.07649	0.947356	0.00557295	0.78965	1.21252	1.24683	1.60514	1.62305	0.171577	1.26266	1.25918	0.844695	1.88031	1.32788	1.19734
ABRACL	0.927898	0.992422	0.411054	0.860092	1.28306	1.22451	0.916957	-0.127766	1.62299	0.977027	2.09477	1.39196	1.12092	0.862692	1.24485	0.672371	0.570241	1.56267	1.30085	1.3046	0.520138	1.40059	2.49632	1.84639	2.24918	1.31907	0.65984	1.19476	2.21438	1.63776	0.7532	1.24204	1.14093	1.39464	2.17849	1.24146	2.75322	1.6788	0.776148	1.88179	0.816798	0.915579	2.14451	1.50108	2.12139	1.68949	1.04284	1.63839	1.53575
ABRAXAS1	0.399765	1.16691	1.49835	-0.0785098	0.698172	2.02761	2.69533	1.43849	2.96779	1.01654	0.882513	2.52938	1.54615	1.26816	2.39495	0.883734	2.01231	0.864703	3.28928	1.25269	1.50044	0.298555	0.652481	1.98003	3.73676	2.03634	0.507215	1.20741	1.87583	3.79836	0.435468	1.38101	0.706263	0.843753	0.640845	0.348939	2.12986	1.21666	1.00238	1.78867	0.724858	0.433788	1.84739	0.272656	1.60899	1.45872	0.842113	1.94972	1.26298
ABRAXAS2	0.281583	-0.0252915	-0.495444	-0.0404384	0.571843	0.0110145	-0.435048	-0.492855	0.154807	-0.283729	0.304094	-0.544084	-0.179886	0.185666	-0.0566103	-0.187893	-0.24482	0.137697	-0.060914	-0.056735	0.520815	-0.17955	0.445223	-0.0343789	-0.644831	-0.316918	-0.209702	0.203244	-0.518017	-0.0351223	-0.12645	-0.209716	0.0754468	-0.444886	-0.362016	0.12785	0.105233	-0.513229	-0.52243	0.0194176	0.639419	-0.346381	-0.207983	0.261828	0.461867	-0.377702	0.269922	0.430341	0.124441
ABT1	-1.46966	-1.59503	-1.34615	-1.93159	-1.1049	-1.57209	-1.55041	-1.04358	-1.3861	-1.51764	-1.8009	-1.63063	-0.610034	-1.50843	-1.6264	-1.79726	-1.36974	-1.362	-1.36521	-1.6728	-1.49912	-1.46973	-1.04403	-1.85401	-0.777008	-1.77075	-1.60089	-1.41153	-1.81425	-1.2404	-1.35431	-1.93597	-1.50527	-1.55005	-1.9202	-1.66461	-1.45752	-1.71593	-1.95402	-1.83644	-1.42852	-1.89124	-1.47311	-1.71413	-1.93524	-1.62493	-1.68979	-1.41481	-1.9882
ABTB1	-0.322645	-0.861143	-0.432699	-0.411451	-1.34685	-0.950882	-0.734882	-0.818467	-0.773332	-0.542263	-0.904148	0.170027	-1.50278	-0.695914	-1.67621	0.207778	-0.628179	-1.05878	-0.929044	-1.60917	-0.276509	-1.16936	-1.28235	-0.897674	-1.42087	-0.796548	-1.16862	0.0372415	-0.805977	-0.547098	-0.870489	-0.345312	-0.290802	-0.574029	-1.57403	-1.10054	-0.341655	-0.762473	-0.733468	-0.678253	-1.05679	-0.476761	-0.196125	-0.930301	0.133786	-0.152961	-1.24985	0.0587445	-0.599114
ACAA1	-0.479784	-0.288395	-0.282102	-0.0981524	-1.15092	-1.09994	-0.267956	-0.43284	-1.42629	-1.54603	-1.05493	0.326257	-1.68671	-0.354725	-0.973125	-0.157538	-0.236396	-0.52802	-1.03569	-1.085	-0.226921	-0.778124	-0.729557	-0.254262	-0.705007	-0.848413	-1.4599	-0.195246	-0.30352	-0.934086	-0.710276	0.796695	-0.38715	-0.353445	0.0173416	-0.753555	-0.654864	0.0854208	-0.33665	-0.179151	-0.917393	-0.946611	-0.35891	-0.652334	-0.435828	-0.206993	0.111306	-0.55681	-0.463871
ACAA2	0.632522	1.18845	-0.424743	0.311985	0.211801	0.248076	-0.0282706	-0.0273891	-0.556406	1.07486	0.546751	-0.0112946	0.753069	-0.404335	0.651972	-0.740792	1.34245	-0.602882	0.132107	0.30404	0.631376	-0.00349861	-0.0834988	0.234433	0.78475	-0.121992	-0.120691	-0.740088	0.725466	0.653436	-0.0926043	0.134197	-0.167419	0.757848	0.0440115	0.0856695	0.584386	0.43326	1.04225	0.192158	0.186845	0.715627	0.0688994	0.477318	-0.0790509	0.597912	-0.0812699	0.674411	0.146092
ACACA	-0.38991	0.430759	0.425231	-0.032317	0.797121	0.135709	0.352979	0.543296	-0.118632	0.672891	0.198062	-0.445685	0.521142	-0.410478	-0.157558	-0.261705	0.561304	-0.0268407	0.420259	-0.0685319	-0.965893	0.345321	0.103763	-0.44739	-0.399493	-0.201902	0.511401	-0.335343	-0.986557	-1.1878	-0.0774127	-0.188711	-0.617191	0.0948566	-0.0747514	-0.30902	-1.51079	-0.576582	0.651157	-0.247347	0.066879	-0.747611	-0.887854	-0.207367	-0.727344	-0.661434	-0.273599	0.0821298	-0.1691
ACACB	-0.197882	1.25292	-0.669562	-2.08638	-2.09395	-1.66625	-0.532159	-1.29549	-0.953377	-1.742	-2.15548	-0.984693	-1.19195	-1.22673	-2.19634	-1.51896	-1.55817	-1.63664	-1.61298	-0.516957	-0.521617	-1.71814	-2.41978	-1.25158	-2.51689	-1.54088	-1.27409	-2.51428	-1.29786	-2.48257	-1.50224	-1.60746	-1.72189	-1.60242	-1.23983	-1.54151	-1.41263	-1.59062	0.610648	-0.670919	-0.564417	-1.05809	-1.2827	-2.43366	-1.06069	-1.31403	-1.53918	1.67922	-1.89846
ACAD10	-1.65536	-1.28916	-0.71538	-1.42639	-1.98649	-1.41237	-1.22957	-1.20249	-1.46768	-1.19935	-1.79548	-0.65358	-1.52469	-1.60277	-1.74849	-1.56737	-1.09396	-1.19741	-1.76436	-1.30647	-2.03422	-1.75931	-1.68416	-1.36451	-2.13349	-1.59736	-1.80003	-1.4658	-1.23137	-1.7996	-1.68188	-1.39284	-1.42581	-1.56478	-1.38709	-1.60087	-1.61315	-1.36413	-1.30696	-1.57642	-1.48711	-0.991725	-1.83633	-1.60526	-1.55864	-1.56134	-1.15615	-1.46195	-1.4908
ACAD11	-0.460016	-0.686978	-0.611885	-1.15661	-0.823045	-1.32262	0.192348	-0.644169	-0.37802	0.634649	-0.65088	-1.38037	-1.04232	0.311722	-0.989458	-0.484658	-0.468166	-0.462909	-1.10963	-1.45908	-1.03168	-0.615509	-0.545661	-0.930963	-0.868955	-0.578369	-1.1609	-0.815466	-0.549629	-1.29387	-0.549414	0.370661	-0.768433	-0.437044	-1.19526	-1.0947	-0.188155	-0.830401	-0.918561	-0.706436	-0.525383	-0.327132	-0.455239	-0.52319	-0.971422	-0.558796	-0.274465	-0.71444	-0.326211
ACAD8	-0.891197	-0.48806	-1.03684	-0.891338	-1.17087	-1.15963	-1.11338	-0.985531	-1.05533	-1.14689	-0.972538	-1.02126	-0.983789	-1.25587	-1.12076	-0.928619	-0.502233	-1.4973	-1.41131	-0.715399	-0.755096	-1.27317	-1.20581	-1.15502	-1.05875	-0.742865	-0.617426	-0.815085	-1.10967	-0.970838	-0.632225	-1.14681	-1.23508	-0.559545	-0.659679	-0.926069	-0.49427	-0.70806	-0.709378	-0.97364	-1.0201	-0.768146	-0.697777	-1.20388	-0.876864	-0.624109	-0.896573	-0.901384	-0.889992
ACAD9	-0.043657	-0.224762	0.169235	-0.0870902	-0.330954	-0.845293	-0.3469	-0.430049	-0.514029	-0.183508	-0.569003	-0.0115144	-0.524307	-0.211486	-0.996405	0.306753	-0.138518	-0.366029	-0.910525	-0.869525	-0.559241	-0.203505	-0.845703	-0.067133	-0.798163	-0.105214	-0.287995	-0.3269	-0.939855	-0.811016	-0.163672	0.745725	-0.0435119	-0.278845	-0.782893	-0.368522	-0.57397	0.0297606	-0.75919	-0.188224	-0.140032	0.32438	-0.142121	-0.195185	-0.518914	-0.445937	-0.0761756	-0.731964	-0.304948
ACADM	1.86854	1.66219	0.624083	1.2984	1.22435	0.999396	1.28773	1.40791	1.27719	1.58288	1.39136	0.873463	1.6201	1.31122	0.743464	1.91849	1.70593	1.3031	1.82501	1.83688	1.2647	1.92986	2.28358	2.10771	2.17587	2.20102	1.94426	1.77982	2.22926	1.70656	1.62106	1.79393	0.92562	2.01281	1.82695	1.14103	1.68931	2.2074	2.11412	1.37805	1.019	1.78649	1.69342	1.65605	1.37329	1.27329	1.26311	1.83693	1.7202
ACADVL	2.19211	2.79966	2.21784	1.81875	0.89426	1.68619	0.942706	1.39514	1.55027	1.26828	1.27124	1.81238	1.8317	2.27063	1.58193	1.5683	1.83768	1.61927	1.41634	1.6901	1.75176	1.48196	1.69368	1.50911	0.867498	1.7375	2.18161	1.4061	2.11637	1.3675	1.52284	1.09584	1.21815	1.74557	1.07361	1.17828	1.30079	2.04417	1.7709	2.22394	1.68507	1.62373	1.42354	1.37265	1.77773	1.54703	1.76927	1.58357	0.777424
ACAP2	-0.889523	-0.995892	-1.22647	-0.930148	-0.709197	-1.42205	-0.940881	-0.770057	-1.07946	-0.288268	-0.477457	-1.83911	-1.2606	-0.285454	-1.52758	-0.109099	-0.952714	-0.704963	-1.14185	-0.791138	-0.161752	-1.14586	-0.0178872	-0.858673	-1.11888	-0.679993	-1.00319	-0.477178	-1.01454	-1.21071	-0.583554	-0.476547	-0.779159	-0.841818	-0.812452	-0.0408646	-0.0236025	-1.35561	-0.647256	-0.443092	-1.18012	-0.518307	-0.698336	-0.700511	-0.540517	-0.0975381	-0.40771	-0.0143077	-0.540585
ACAT1	1.98976	1.96251	1.0032	1.58754	1.24751	1.28162	1.27921	1.56536	0.548301	2.11022	1.82426	0.607771	0.397242	2.02189	1.18666	1.51804	2.03899	1.01848	1.64525	1.44337	1.30426	1.31734	1.15553	1.88871	1.14351	2.08592	1.74959	1.50472	0.974927	1.74899	2.46806	2.02165	0.637963	2.28316	1.85159	1.33101	1.74702	1.87592	2.49027	1.56948	2.33891	2.2696	1.66792	2.10777	1.21362	1.74068	0.878797	1.79734	2.49412
ACAT2	-0.239716	-0.679821	-1.09781	0.254783	0.768801	-0.58578	-0.562602	-0.931753	-0.0458368	-1.27355	0.439831	-0.328964	-0.0479885	-0.254116	0.777366	-0.428808	-0.169088	0.0940569	-0.673401	-0.404696	0.355529	0.182557	-1.22276	-0.361418	1.05788	0.143456	-0.532307	0.326437	-0.321725	-0.586609	-0.526114	0.545301	-0.616905	-1.79732	-0.567018	0.0203373	0.521088	-0.664308	-0.546531	0.130284	0.716378	-0.4644	0.225444	-0.808932	-0.0454606	0.0858767	1.46743	-0.220593	0.302385
ACBD3	0.74189	1.55055	-0.0311158	0.899735	1.11908	1.54892	0.968514	1.93126	1.3236	1.28065	1.16968	0.336156	0.832054	0.530245	0.965743	1.12835	0.39083	2.12524	1.35045	1.47951	1.24601	1.84037	1.76688	1.27191	1.03424	1.51539	1.42384	1.24479	1.50553	1.73043	1.73614	1.13711	1.52702	1.59804	1.5026	1.4558	1.07503	0.36085	1.11469	1.10467	1.36537	1.7822	0.963718	1.45629	0.541649	0.738356	1.43894	1.20793	1.50524
ACBD6	-0.682743	-1.05712	-0.43395	-1.01166	-0.81122	-0.127176	-0.299685	-0.218933	-0.702129	-0.43479	-0.759434	-0.306659	-0.0628168	0.0291517	-0.716787	-0.761636	-0.81841	-0.10655	-0.901782	-0.052814	-1.55319	0.125181	0.474332	-1.06315	0.260336	-0.991578	-0.815514	-0.731915	-0.0952906	-0.0836151	-0.118593	-0.0335643	-0.425302	-0.896567	-0.67599	-1.06486	-0.288554	-0.504358	-0.775054	-0.801839	-0.0887329	-0.342976	-0.875922	-0.643265	-1.0824	-1.09467	-0.709122	-1.17037	-0.594944
ACCS	-1.05374	-1.77232	-0.643856	-1.42573	-1.93071	-1.30224	-1.61385	-1.97869	-1.65271	-1.87355	-1.98564	-0.215096	-1.68929	-1.08232	-2.12446	-0.737078	-1.02748	-1.70349	-1.82895	-1.72094	-0.200915	-1.49749	-1.37163	-1.00895	-1.9455	-1.17429	-1.7456	-0.426373	-1.21799	-1.01683	-0.84509	-1.39623	-1.11042	-0.862223	-2.08375	-1.22883	-0.832342	-1.6136	-1.57408	-1.7518	-1.65933	-1.82569	-0.171442	-0.554952	-0.750634	-0.772586	-0.968282	-1.18456	-1.69413
ACD	-1.80643	-1.43018	-0.50212	-1.15717	-1.3217	-1.52898	-1.40021	-1.04866	-1.11032	-1.43192	-1.52718	-0.496909	-1.14456	-1.12508	-1.6067	-0.860873	-1.05742	-1.39694	-1.50669	-0.772463	-1.66708	-1.32875	-1.68153	-1.24112	-1.37768	-1.33072	-1.35411	-1.16074	-0.944712	-0.998216	-0.895237	-1.05038	-1.47138	-1.46247	-1.43963	-1.53567	-1.51418	-1.24607	-1.34082	-1.30248	-0.706724	-1.02416	-0.832817	-1.256	-0.950864	-1.22597	-0.895814	-1.29261	-1.0376
ACER2	-1.02649	-1.42967	-1.46329	-1.74199	-1.07075	-1.38476	-1.47416	-1.16453	-1.13791	-1.14125	-0.644344	-1.79026	-1.58022	-1.62649	-0.996685	-0.841154	-1.0887	-1.26999	-0.944615	-1.12307	-1.06964	-1.31455	-0.674545	-1.01664	0.616838	-1.17399	-1.39202	-0.936132	-0.365594	-0.737309	-1.08468	-1.1605	-1.37997	-1.39997	-1.66721	-0.995385	-0.105193	-1.60417	-1.5742	-1.62836	-1.41507	-1.35798	-0.422626	-1.28067	-1.16694	-0.639116	-1.00314	-1.2487	-1.27986
ACER3	-0.754389	-0.27049	0.609863	1.71295	3.13607	-0.115157	-0.733883	-0.169609	-0.0022608	-0.621021	0.00179819	0.676111	-1.17379	-0.328241	0.310168	0.490002	-0.462057	0.0748231	-0.320572	-0.591492	1.62503	-0.531253	-0.787087	0.50275	-1.127	0.0688147	0.451669	0.305442	-0.504419	-0.0182605	-0.328843	-1.21342	-0.600715	0.0785275	-0.107916	-0.63579	0.121384	-0.0213298	0.199703	0.166172	0.404371	0.608141	-0.688743	0.141848	0.23256	-0.137947	-0.0950197	-0.11003	-0.777643
ACIN1	-0.941335	-0.696812	0.353799	-0.659169	-0.622371	-0.638224	-0.670816	-1.03978	-0.114172	-0.82258	-0.964226	-0.460178	-0.104632	-0.497156	-0.794033	-0.62892	-0.68051	-0.4798	-0.502155	-0.744428	-0.184197	-1.19118	-0.646091	-0.969675	-0.607853	-1.24172	-1.02284	-0.738817	-1.38453	-1.40111	-1.10218	-0.0252721	-0.564904	-0.739925	-0.652681	-0.713737	-1.25844	-0.468388	-0.378755	-0.69847	-0.629177	-0.598332	-1.14725	-0.78216	-0.673306	-0.994474	0.513993	-0.329722	-0.625412
ACKR3	1.70505	4.2384	-0.485185	0.687646	-1.67938	0.358315	2.81541	0.385156	1.79696	-0.25024	-0.169662	-0.137354	1.34712	-1.31209	-0.243895	1.8423	0.219378	0.0393841	1.27952	-0.32738	0.968376	0.0453778	-1.69851	0.725075	0.149108	0.412507	1.88315	-0.268147	0.0895527	0.556643	0.279044	-1.16636	-0.531954	0.539131	-0.774524	0.356155	1.4995	-0.188569	3.15684	1.444	1.45502	0.712009	1.60018	0.637125	0.897714	0.963653	-1.39796	2.68751	-0.616768
ACLY	0.81259	1.46616	1.17595	1.52203	1.03747	0.967336	1.74271	1.65089	1.24625	1.24101	1.1535	1.69441	1.83144	1.04146	0.937337	1.08741	1.1896	1.79826	1.49997	1.08126	0.908895	1.88508	1.62145	0.680323	1.39841	1.38001	1.85287	1.71998	1.11512	0.776789	1.11464	1.32435	0.874436	1.50985	1.08278	1.07808	0.302179	1.07774	2.3661	1.51811	1.52458	1.10413	0.877152	0.407802	0.914578	0.73674	1.31081	1.03716	1.12052
ACO1	1.42369	2.02595	0.130526	1.23333	0.344887	0.490235	0.873008	0.315303	0.779055	-0.329386	0.664235	0.967971	0.777009	-0.104972	1.15915	0.74318	1.07803	1.29123	0.84273	0.610615	1.51396	0.773321	0.414938	0.592508	0.964502	1.00515	1.21265	0.0326163	0.525757	0.278075	0.121454	0.40819	1.12158	0.45834	0.994667	0.978637	0.759232	1.14077	1.74521	0.591243	1.70655	0.0711634	1.12035	0.85093	0.517723	0.764556	0.470907	1.91746	1.25279
ACO2	-0.326322	0.155049	-0.25565	-0.734521	-0.58727	-1.22405	-0.241483	-0.126913	-0.588397	-0.0397162	-0.348117	0.355112	-0.488372	-0.232828	-1.16993	-0.747953	-0.81879	0.42092	-0.830009	-0.534795	-0.0185938	-0.647376	0.340917	-0.0462609	-0.688144	-0.500964	-0.760863	-0.266869	-0.132033	-0.632634	-0.448715	0.101843	-0.678078	-0.632923	-0.572076	0.494461	-1.16398	0.603448	-0.0927776	-0.637683	-0.47806	-0.957977	-0.44967	-0.468364	-0.700415	-0.512763	-0.348643	-0.29159	-0.347696
ACOT1	-1.50445	-0.673249	-1.73777	-2.04277	-2.47918	-1.91503	-2.10517	-2.50202	-2.39499	-1.10614	-1.22444	-2.49671	-2.0488	-1.59377	-1.18871	-2.67232	-1.62943	-2.03499	-2.0141	-2.04737	-0.994375	-1.48827	-1.10642	-2.12536	-1.95389	-1.63476	-2.29563	-1.07429	-1.40593	-1.67624	-1.77461	-2.72159	-2.15574	-1.14513	-1.63679	-1.39979	-1.16755	-0.865382	-1.04421	-1.57634	-1.10983	-1.72753	-1.91919	-1.51531	-2.48469	-1.97868	-1.3173	-1.11931	-1.82152
ACOT13	0.867436	0.505587	0.678509	-0.244276	-0.21269	0.296885	0.259254	-0.136053	0.38984	0.698489	0.806814	-0.884599	0.776668	1.09833	0.683919	-0.234344	0.231909	0.261187	0.101006	-0.00892318	1.08638	0.674477	0.60508	0.701107	1.75434	1.40216	0.537158	0.582829	0.739	0.94014	1.09448	0.54119	0.219002	1.19285	-0.0144843	0.446172	1.32563	0.816809	0.138126	-0.123276	0.265214	-0.113414	0.662804	1.30585	-0.0007874	0.165047	1.04125	-0.0845691	0.635297
ACOT2	-1.48843	-0.786275	-1.74099	-1.83107	-1.9659	-2.16023	-2.1303	-2.33301	-2.29164	-1.5636	-1.26735	-2.40429	-2.10967	-1.82135	-1.44698	-2.48661	-1.7494	-1.47696	-2.12511	-2.08516	-1.13453	-1.82804	-1.12282	-2.30126	-2.11732	-2.33288	-2.23232	-1.59102	-1.4618	-1.85755	-1.81146	-2.6276	-2.09107	-1.33147	-1.89497	-1.20109	-1.36683	-0.833795	-1.56047	-1.95784	-1.22346	-1.80423	-2.08443	-1.72033	-2.29281	-1.86464	-1.7912	-1.53075	-1.96678
ACOT4	-1.21232	-0.956806	-1.31068	-1.43742	-0.948773	-0.951962	-1.89361	-1.78175	-1.86416	-1.87568	-1.24998	-1.0355	-1.43337	-1.74575	-0.428645	-1.09045	-1.05611	-1.7925	-1.4827	-1.94276	0.0250471	-0.326309	-1.49521	-1.66311	-1.96495	-1.59982	-1.7821	-0.934738	-1.03774	-1.56133	-2.33327	-1.00299	-0.240964	-1.48607	-0.665984	-1.79946	-0.868201	-1.51476	-0.564177	-1.39307	-0.969884	-0.315056	-1.25131	-1.84732	-1.62656	-1.50737	-1.23548	-1.54233	0.1779
ACOT7	1.03863	0.227737	2.75099	1.89005	1.24036	1.81502	1.71333	1.31625	1.59242	1.36006	2.90255	2.4086	0.883888	2.7431	1.46285	3.16661	1.14981	1.66917	1.68015	2.01592	0.926604	2.3794	2.11437	2.34488	2.97833	2.58252	1.34994	1.97296	0.620882	2.02078	1.96184	2.515	2.36173	2.17996	2.76391	1.34377	0.811765	2.50466	2.31284	2.75391	1.94769	3.02455	1.87469	2.74651	2.38716	1.73927	3.28185	0.175879	3.24141
ACOT8	-1.50639	-1.80462	-1.61624	-1.58545	-1.81748	-1.78774	-1.83853	-1.1939	-1.9817	-1.70416	-1.65443	-2.42892	-1.90868	-1.7878	-1.43217	-1.56059	-1.1407	-1.79471	-2.29758	-1.16745	-2.44381	-1.77532	-1.57004	-1.66281	-1.10231	-1.65748	-1.22156	-1.33954	-0.969876	-2.20098	-1.65095	-1.2879	-1.40955	-1.50593	-1.46047	-1.88137	-1.17382	-1.46031	-1.90332	-1.68138	-1.5817	-1.41735	-2.04134	-1.5545	-1.66694	-1.19932	-1.65796	-1.92052	-1.86867
ACOT9	0.160366	0.162931	-0.870383	-0.672925	-0.977475	-0.313032	-0.819421	-0.352238	-0.658258	0.184903	-0.520364	-0.363643	-1.03492	0.140619	0.462341	-0.63472	-0.988264	-0.524289	-0.242265	-0.590509	-0.347534	-0.124072	0.367663	0.276887	-0.176715	0.205642	-0.690703	-0.0948087	-0.272947	-0.236185	-0.89212	-0.391119	-0.135152	0.287631	-0.360326	-0.189109	0.423458	0.104129	0.0258861	-0.404068	0.283482	-0.172006	-0.220098	0.640827	-1.01646	-0.19649	0.241125	-0.478345	-0.115959
ACOX1	-0.324977	-0.204369	-0.931486	-0.573964	-0.908229	-1.07599	-0.63468	-1.08302	-1.11507	-0.994731	-0.935231	-1.94684	-1.19795	-0.206338	-0.491633	-1.44684	-0.846903	-0.802454	-0.938125	-0.509395	-0.340285	-0.310754	-1.02974	-0.54289	-0.890062	-0.403784	-0.823806	-0.724113	-1.16508	-0.816892	-0.886073	-0.483048	-0.989231	-0.621649	-0.867455	0.0636301	-0.202241	-0.732467	-0.0921991	-0.809143	-0.518948	-0.0130305	-0.49882	-0.154462	-1.02304	-0.802532	-0.881861	-0.761391	-0.412967
ACOX2	-0.402535	-0.412868	-2.25079	-1.67098	-2.00784	-1.48087	-0.596175	-1.11472	-1.59577	-2.37493	-1.45581	-0.678193	-1.13956	-1.13517	-1.98697	-2.41498	-2.04782	-0.423281	-1.86557	-2.492	-1.35804	-2.45991	-2.2086	-1.65163	-2.2708	-1.62282	-1.32455	-2.33338	-0.719616	-1.8731	0.0603607	-2.03667	0.395422	-1.93417	-2.43976	-1.83572	-1.8843	-2.09056	0.579221	-0.610534	0.330718	-2.15285	-1.01603	-0.985509	-1.36556	-1.03702	-2.03106	-0.485571	-2.46626
ACOX3	-1.30522	-1.34434	-1.09384	-1.63497	-1.16161	-0.275941	-1.18715	-0.503013	-1.34543	-1.25447	-1.58045	-0.967284	-1.0102	-1.59813	-1.01571	-1.16828	-1.03564	-1.40403	-0.743278	-0.933838	-1.11447	-1.34154	-1.69788	-1.33526	-1.35975	-0.908196	-1.39237	-1.15892	-1.19016	-1.07245	-1.79839	-0.76053	-1.16824	-0.640474	-1.25772	-1.58413	-1.48198	-1.31257	-1.4943	-1.20296	-0.632776	-1.05802	-1.29245	-1.05278	-1.34336	-1.12433	-1.38124	-1.26507	-1.4251
ACP1	2.08836	1.33641	0.898485	2.06428	1.27495	1.35141	1.19488	1.29331	1.1288	1.27104	1.78457	-0.397097	1.83108	1.81654	2.25294	0.616167	1.3883	1.73913	1.17657	0.995286	1.89131	1.90393	1.93674	2.14056	1.67825	1.03446	1.72112	0.724527	1.99529	0.635898	1.32704	2.02399	1.48294	1.89752	2.3526	2.32342	1.50839	1.9819	2.18819	1.19399	2.12794	1.23019	1.24741	2.03563	1.1086	1.20272	2.32442	1.60579	1.92124
ACP2	-0.518528	0.154479	0.120372	0.8933	-0.0968447	0.0540646	-0.176613	-0.73445	-0.0923373	0.0740478	-0.601643	0.247345	0.336183	0.671987	0.382643	0.0775522	-0.608278	0.212491	-0.267502	-0.312151	0.650452	-0.345861	-0.420123	0.023157	-0.39225	-0.020264	0.459661	-0.046882	-0.0638198	-0.0855011	-0.592711	-0.374959	0.22056	-0.154622	0.020106	-0.364321	-0.590404	-0.0376229	0.503927	0.190698	0.262024	-0.72294	-0.178742	0.233872	0.0800164	-0.400367	0.101759	-0.30899	-0.163468
ACP5	-0.547662	-0.715687	1.74329	0.895901	0.910754	0.33803	-0.242762	0.45509	-0.499143	-0.421329	0.376619	0.194071	-1.22109	1.04327	0.302554	0.603636	-0.978513	0.870778	1.22847	0.173026	3.43784	0.173416	1.3347	1.60784	0.286967	0.802047	0.166954	0.848633	1.19369	1.10286	0.172092	-0.569845	1.5383	-0.100999	0.541471	0.472699	-0.37917	1.16925	1.10279	0.682268	-0.110994	2.25034	0.627543	1.11637	0.304629	0.407872	1.98183	-0.576455	1.54994
ACP6	-1.33941	-1.88473	-1.03262	-0.961056	-1.73926	-1.19651	-0.984253	-0.644839	-1.35238	-1.1222	-1.31428	-0.815437	-2.08751	-1.16585	-0.0964031	-1.64489	-1.43001	-1.04213	-1.37446	-1.64101	-2.49525	0.380913	0.428898	-1.69267	-0.909054	-1.55382	-0.602617	-1.18601	-0.966387	-1.0364	-0.852417	-0.367319	-1.30993	-0.978325	-1.53024	-0.988093	-1.25534	-1.57003	-1.14727	-1.14241	-1.31827	-1.24827	-1.56255	-1.04626	-1.83677	-1.40973	-2.14089	-1.96298	-1.20968
ACP7	-1.41299	-1.69131	0.53592	-0.74282	-0.558288	-0.190036	-0.460177	-0.655571	0.279711	-0.78455	-1.15802	-0.9655	0.357791	-0.798781	0.133009	-1.07916	-0.725115	-0.957491	0.150122	-0.966576	-1.74191	-0.595097	-1.23766	0.0816346	1.07167	-0.538381	-0.752398	-1.23114	-0.380584	0.151479	-1.51129	-0.736406	-1.03538	-0.30687	-0.893055	-1.21205	-0.81159	-0.947369	-1.04005	-1.15478	-0.352331	-0.411953	-0.681504	-1.20709	-1.47992	-1.53101	-0.849794	-1.39149	-0.60948
ACSF2	-1.46074	-1.36031	-1.18643	-1.64689	-1.34392	-2.08821	-1.75984	-1.14933	-0.101297	-1.99352	-0.382228	-1.96963	-1.31703	-1.26833	-1.3036	-0.894306	-0.808908	-1.25842	-1.41285	-1.35883	-0.798106	-1.22096	-1.37602	-1.96673	-0.0994046	-1.32031	-1.36218	-1.64033	-1.7644	-2.0844	-2.3429	0.843864	-2.24307	-2.53543	-1.29738	-2.00981	-0.633508	-1.52954	-1.33872	-1.5304	-2.1195	-1.04146	-0.765538	-1.562	-1.36684	-1.25234	0.144881	-1.27071	-1.25426
ACSL1	1.79412	3.72642	-0.384221	-0.0279216	0.540221	0.525947	0.482311	1.01028	-0.960355	0.421974	0.369617	-0.26457	-0.111853	0.388981	-0.024147	0.580381	-0.455885	0.830003	0.607175	1.31125	1.84383	0.0901177	0.0294028	0.697836	-0.847831	0.925063	-0.1246	-0.211465	-0.233171	0.0604724	-0.00928396	1.30803	0.864262	-0.211819	1.20212	0.97353	0.5629	0.756936	2.18777	0.200417	1.26917	0.355367	-0.109849	1.164	-0.257665	0.601493	1.38986	2.39801	1.58994
ACSL3	2.21832	0.735755	0.512249	1.61895	0.4373	0.797333	1.73243	1.85494	1.02343	1.23047	2.14158	1.21823	1.11658	1.76933	1.13068	0.922938	0.772542	2.30491	0.487975	2.43679	0.703476	2.8732	2.24609	2.29044	0.906219	1.93185	1.3913	1.3852	1.17549	0.46195	2.17603	2.38884	1.59925	1.50153	2.42205	2.29281	0.946758	1.76926	2.61777	1.51909	1.42268	1.66303	0.878514	1.94855	1.49643	1.43892	1.73012	0.35336	2.39361
ACSL4	1.28529	1.43993	-0.429157	0.587228	0.549798	0.997205	0.78145	0.309988	0.754159	0.982998	0.881744	-0.566317	-0.283544	0.589628	0.53932	0.867522	1.25892	0.985512	1.04889	1.27614	0.709299	0.634793	1.16287	0.972431	0.626865	1.84458	0.675678	1.50095	0.572533	0.752101	0.790121	-0.508466	1.34624	0.348215	0.646803	1.22094	1.08278	1.17624	-0.661246	0.91001	1.83637	0.5585	1.32523	0.666782	0.851876	1.56906	0.74813	0.775253	1.1707
ACSL5	-0.359354	-0.238924	-1.59882	-0.961122	0.548621	-1.55558	-1.47563	-1.55624	-0.660199	-1.64234	-1.58464	-0.222568	-1.44746	-0.54527	-1.8998	-0.515134	-1.52102	-0.579877	-0.346061	-2.08011	0.383222	-1.36052	-1.99546	-0.967496	-1.67864	-0.962479	-1.67658	0.116632	-1.63093	-0.78238	-1.31816	-1.71242	-0.635968	-1.80264	-1.72928	-0.680859	-0.00391331	-1.3314	-1.27643	0.331507	-0.816662	-1.38661	0.65199	-1.18569	0.452541	0.956999	-1.31901	0.53035	-1.17839
ACSS1	-1.34178	-1.98767	-0.0407378	-1.31783	-1.19599	-0.796989	-1.05297	-0.193631	-1.0625	-1.78441	-1.18035	0.301976	-1.52226	-1.60092	-1.28005	-0.439985	0.255009	-1.18966	-0.954568	-2.32362	-0.57174	-1.33923	-1.39351	-1.91159	-1.39936	-1.63039	-0.861599	-0.391014	-1.88173	-1.19097	-1.21833	-2.13435	-1.3278	-1.04885	-1.45531	-1.52947	-1.9984	-1.33001	-0.58497	-0.939003	-2.33614	0.153063	-1.03049	-1.60814	-1.09953	-1.11422	-0.840171	-1.25805	-1.62722
ACSS2	1.28615	1.1566	0.893845	1.13208	0.220101	0.991312	0.454504	1.60313	1.17046	0.804475	2.10068	1.98146	-0.23653	0.363491	0.443791	1.11032	2.16047	0.336466	0.0224331	1.10405	1.41839	-0.00818653	0.145581	-0.174685	0.55808	0.736889	1.2206	1.00746	-0.0742546	0.568951	0.786053	0.841428	1.54003	0.0614065	0.899129	0.696583	0.097063	0.316493	2.12965	1.14075	0.99931	0.41322	0.142688	0.709366	0.606397	0.922875	1.7754	1.1127	0.264194
ACTA2	2.9403	3.6566	2.33877	3.65513	2.71249	3.11814	3.35895	3.1257	3.03883	3.21372	1.95829	3.16444	3.83777	2.82398	1.95085	2.2623	2.56396	3.09513	3.2851	2.97689	3.59434	2.20902	2.04263	3.71848	0.270366	2.39052	2.81972	2.47948	2.29536	2.60511	3.4115	2.94653	2.63672	2.73466	2.31806	3.31585	2.95693	2.72558	3.47378	3.78407	3.14767	3.17281	2.72743	3.79711	3.3097	3.19636	0.861347	4.64719	1.13682
ACTB	4.48182	4.83329	4.8889	4.86259	4.47833	4.83582	4.77837	4.76189	4.75128	4.67562	4.40087	4.673	4.6915	4.79105	4.5972	4.72365	3.99281	4.83799	4.6383	4.62171	4.87004	4.20253	4.33645	4.69341	3.98853	4.80698	4.63436	4.55495	4.30205	4.02029	4.41773	4.95288	4.48316	4.48103	4.71503	4.48025	4.29199	5.04973	4.80089	4.75673	4.77342	4.24839	4.7574	4.73002	4.70111	4.7824	4.88366	4.66874	4.75415
ACTG1	4.99255	5.09055	5.06732	4.98594	4.90791	5.08623	5.17023	4.94345	5.06289	5.076	4.80746	4.899	5.10757	5.082	5.01014	4.82011	5.04925	5.04664	4.92687	4.82344	4.93602	5.02875	4.97697	4.94165	4.42341	4.93595	4.82142	4.85149	4.71595	4.74195	4.837	4.61086	4.93754	4.97771	4.81044	5.01304	4.99562	4.9514	4.95992	5.1114	4.82044	5.09626	4.77027	4.96885	4.83443	4.92312	4.96109	4.92525	5.13598
ACTG1P17	-0.490272	-0.289927	0.226163	-1.04766	-0.342877	0.948057	1.53326	-0.222977	1.90385	-0.369108	-0.225848	1.40391	0.558998	-0.534407	0.778155	0.14451	0.435026	-0.141841	1.79533	1.13492	0.457677	-0.870553	-0.599914	0.677298	3.24989	0.810237	-0.423002	0.0758018	0.468584	2.45589	-0.658319	0.713406	-0.362005	-0.1772	-0.117391	-0.697228	0.765713	-0.22706	-0.0166543	0.292488	-0.763548	0.177178	0.334873	-0.333341	0.152488	0.138497	-0.222581	0.67076	0.251344
ACTG1P4	-0.638646	-0.829871	-1.60586	-1.6646	-0.222961	-0.486888	-0.540048	-0.316205	0.383859	0.368508	-0.247519	-0.506152	-0.423115	-0.740703	-0.520932	-1.58322	-0.364044	-0.29138	0.484724	0.0603191	-0.355652	-0.152889	0.224106	-0.285739	-0.511441	-0.248116	-1.11469	0.172465	-0.467243	-0.802928	-0.263151	0.0895189	-1.42521	-0.842673	-0.290776	-0.5256	-0.574597	-0.821728	-0.0936542	-0.665046	-1.07889	-0.121317	-1.62809	0.197562	-1.02801	0.0732314	-0.498064	0.422545	0.300626
ACTG2	1.82025	1.96733	-0.752821	0.207155	-1.73651	3.06822	0.630436	1.58041	0.00931381	0.472047	-0.962247	0.0496985	2.36763	-1.40844	-0.91835	-0.741853	-0.578323	1.00609	1.67396	1.26091	-0.520559	-0.252873	0.357595	0.221897	-0.707398	-0.228262	-0.647298	-0.431624	1.20923	-0.804198	0.340885	-0.342838	-0.731889	0.0417479	0.669888	0.485214	1.34333	1.61275	0.497373	-0.122008	1.22057	1.08513	0.15331	2.04164	0.902388	0.448396	-1.48338	3.61548	-1.24753
ACTL6A	1.78798	0.725719	1.4345	2.0847	1.79904	1.07723	1.32416	1.41112	1.2136	1.13365	1.60833	0.747722	2.17512	1.20877	1.81195	1.97475	1.65165	1.2966	0.679718	0.911927	0.408451	1.70927	1.38872	1.60677	1.58447	1.53517	1.8425	1.15155	1.85443	0.964179	1.25541	1.7163	1.31245	1.47521	1.25822	1.52003	1.49795	1.22976	1.2425	1.04073	1.79114	2.05376	1.54026	1.58068	1.06323	1.39277	2.00683	0.744705	1.76439
ACTN1	1.42671	1.26715	3.02132	0.745824	0.902943	1.93217	1.13331	0.424783	1.44196	1.52719	1.82654	1.87364	1.27958	1.14748	1.36696	1.32934	0.0161783	0.171549	1.25877	0.556835	2.04828	1.7289	0.946429	1.17023	0.547513	0.686323	0.224203	1.45783	0.263499	1.06415	-0.7477	2.08029	2.31084	1.51569	2.76367	1.29518	-0.315068	2.11376	1.36237	1.39803	2.01566	2.12022	0.464493	2.53091	1.29205	1.29961	2.35671	1.34268	2.32204
ACTN4	0.871402	0.17388	2.28376	2.06645	0.816062	1.47497	0.689877	1.04227	1.41937	0.59907	1.53941	2.18053	0.21939	1.46653	0.435823	1.97641	0.980573	0.767512	0.371806	0.933215	0.862298	0.291032	0.739469	0.498139	-0.00537151	0.325632	1.24201	0.072705	0.526274	0.652535	1.02871	0.946919	1.2432	-0.054519	0.928475	0.440683	-0.854498	1.66492	0.730706	1.30872	2.18847	0.548519	-0.411352	0.897572	1.49661	-0.250697	1.4906	0.30098	0.314851
ACTR10	1.11869	1.28055	0.202847	0.881851	1.51924	0.653556	0.802408	0.159953	0.550639	1.38385	1.60159	0.619162	0.929015	1.11543	1.53724	0.173296	1.0479	0.817807	0.726615	1.02892	0.533595	1.12109	1.54684	0.721343	1.20609	0.811374	0.674752	1.1336	1.2126	1.13444	1.11067	1.67113	0.823134	1.43663	0.954957	1.05621	1.87569	1.14164	1.31078	0.866511	1.52731	1.1917	1.34765	1.35209	0.814696	1.25309	1.20953	0.681688	1.21007
ACTR1A	0.451327	0.651721	-0.117863	-0.137942	0.217926	-0.10722	-0.254268	-0.923213	0.212432	0.0356187	-0.472424	0.378527	-0.132776	0.686908	-0.314755	0.0694044	-0.645042	-0.368946	0.390062	-0.0819984	0.559897	-0.522361	0.332265	0.141721	-0.842029	-0.319534	-0.390306	-0.182242	-0.826368	-0.0443507	-0.160308	-0.239758	0.106461	0.0487411	-0.148309	-0.270423	-0.635789	-0.715821	-0.440458	-0.153934	0.386091	-0.414664	-0.265203	-0.0845362	-0.123135	-0.55893	0.494434	-0.113429	-0.512439
ACTR1B	-0.0186146	-0.245119	-0.0701303	-0.187967	-1.04161	-0.403635	-0.60128	-0.928133	-0.114299	-0.967117	0.305007	-0.0393151	-0.285869	-0.35153	-0.55456	-0.39137	-0.539328	-0.486904	-0.940541	-1.09971	0.0350272	-0.609068	-0.773113	-0.890323	-0.676162	-0.799102	-0.58931	-0.289694	-0.466797	-0.616916	-0.358438	-0.151138	-0.50916	-0.243022	-0.157079	-0.540097	-0.204228	0.0773628	-0.265415	-0.392793	-0.68388	-0.296266	-0.176094	-0.648824	0.0563019	0.0462846	0.28175	-0.228371	-0.861035
ACTR2	2.28736	2.3663	2.53231	2.89699	2.17194	2.21825	2.1767	2.09242	2.49295	2.02279	2.53982	1.31934	2.69127	2.67207	2.46251	2.63482	1.884	2.22498	2.15033	2.01333	2.82913	2.46591	1.88447	2.10928	1.58805	1.95096	2.19882	2.20622	1.92491	1.81816	2.43526	1.75035	2.1899	2.4899	2.70415	2.21309	1.98797	2.18672	2.26209	2.76185	2.63895	2.20213	2.64404	2.3288	2.49371	2.39127	2.21759	3.17928	2.2817
ACTR3	1.61511	1.69613	0.825009	1.48973	1.91014	2.28762	1.38299	1.4745	2.11871	2.01114	2.12625	1.82114	2.02776	1.85268	1.88807	1.48668	0.759821	1.54688	2.18853	1.71	2.21602	1.45535	1.71541	2.05106	1.97005	2.02635	1.31422	1.8678	1.59688	1.81128	1.31396	1.58415	1.30779	1.76965	2.1264	1.97849	2.4846	1.53814	1.59417	2.05582	2.15855	1.93217	2.16761	2.17231	2.60323	2.38094	1.99403	2.57993	2.02114
ACTR5	-1.61755	-1.71112	-1.39017	-2.04571	-1.6005	-1.41464	-1.98359	-1.28847	-1.46038	-1.51165	-1.44972	-2.09721	-1.21923	-1.74405	-1.38099	-1.95103	-0.787851	-1.91865	-1.74174	-1.59725	-1.82635	-1.28896	-1.80493	-1.56138	-1.00878	-1.93833	-1.09875	-1.28615	-1.70252	-2.34317	-1.75798	-1.38263	-1.49535	-1.90741	-1.52521	-1.87568	-1.43315	-1.60842	-1.71238	-1.88937	-1.68545	-1.61343	-1.57061	-1.35306	-2.06114	-1.54807	-1.45186	-1.83905	-1.44207
ACTR6	0.366903	0.171845	-0.636566	0.34987	0.424133	0.208413	0.598116	0.656065	0.0243256	0.994783	0.51544	-0.257188	-0.363716	0.309831	0.770446	0.692664	0.490316	0.622618	0.549329	1.0684	0.0700667	0.906886	0.299784	0.913072	1.24813	1.06484	1.00485	1.11047	1.18391	0.399844	1.09953	0.141777	0.543068	0.681035	0.416307	0.969033	1.25363	0.480931	0.64318	0.654198	0.688375	0.999162	0.83696	0.344227	0.386692	0.914097	0.238311	0.767081	0.734199
ACTR8	-1.65833	-1.80672	-1.65728	-1.30129	-1.39071	-1.82633	-1.72271	-1.35329	-1.77084	-1.724	-1.54548	-1.87066	-2.03248	-1.55096	-1.72584	-1.21292	-1.25053	-1.15942	-1.49708	-1.59111	-1.52371	-1.54805	-1.11106	-1.72967	-1.7999	-1.73982	-1.77486	-1.56838	-1.86897	-1.4567	-1.47594	-1.06075	-1.20609	-1.31382	-0.995949	-1.57364	-2.06186	-1.57881	-1.83035	-1.92384	-1.6446	-1.59936	-1.74091	-1.66837	-1.85801	-1.58999	-1.30027	-1.45932	-1.15581
ACTRT1	-1.67464	-1.15534	-1.16236	-1.49998	-1.16819	-1.84589	-1.44117	-1.91785	-1.8594	-1.8277	-2.06786	-1.13138	-1.61798	-1.37152	-1.94301	-0.92999	-1.86363	-1.15865	-1.06519	-1.59594	-1.39054	-1.64435	-1.71395	-1.40386	-1.48279	-1.58255	-1.71809	-1.78993	-0.458446	-1.14129	-1.7508	-1.49442	-1.53723	-1.64655	-1.8501	-1.88147	-1.96197	-1.39143	-1.73	-1.70414	-1.64176	-1.56006	-1.48562	-1.28929	-1.7886	-2.09234	-1.51433	-1.7507	-1.7387
ACVR1	1.80493	2.12354	0.818157	1.24077	0.100815	0.75968	1.5306	1.32791	1.0187	0.75216	1.78603	1.56394	1.1554	0.76161	1.1799	1.2859	0.56251	0.979092	0.495003	1.52253	1.20871	1.20034	0.918927	1.25061	1.03657	1.69663	1.4695	0.783635	1.17142	0.553766	1.5685	1.50711	0.979335	1.05	1.8197	1.12846	0.824642	1.02646	2.25061	1.3288	1.18991	1.71432	0.93049	1.17774	1.62761	1.08107	1.7964	0.968518	1.42312
ACVR1B	-0.414245	0.310939	0.108728	0.234069	-0.399062	-0.212401	-0.596155	-0.532092	-0.614784	0.11098	-0.478996	-0.715661	-0.184052	-0.264681	-0.45252	-0.426969	-0.21369	0.0398717	-0.809335	-0.161499	-0.0827587	-0.64112	-0.22721	-0.703673	-1.09466	-0.869773	0.162353	-0.438451	-0.768702	-0.637308	-0.259168	-0.360881	-0.239826	-0.45349	-0.288784	-0.0857586	-1.122	-0.571556	-0.186013	-0.546654	-0.427577	-0.0623494	-0.802355	-0.521713	-0.706663	-0.668082	-0.525816	-0.398419	-0.686433
ACVR2A	-0.92564	-0.213373	-1.48238	-1.18695	-1.2734	-0.683427	-0.82579	-0.526665	-0.356493	-0.687146	-0.822175	-0.586467	-0.844559	-1.59474	-1.12127	-1.29363	-0.59907	-0.862232	-1.10141	-0.81323	-0.719745	-1.11476	-1.04886	-0.910611	-0.248741	-1.42237	-0.431032	-0.341792	-0.379109	-0.78347	-0.442694	-1.611	-1.15442	-0.439178	-1.08833	-1.14144	-0.798291	-1.48196	-1.15142	-1.23865	-1.40578	-0.542226	-1.06964	-0.694556	-1.175	-0.977238	-1.63181	-0.929997	-1.25481
ACVRL1	0.380487	0.977396	-0.0468531	0.356105	0.131865	0.270597	0.3027	-0.14954	0.566995	-0.926286	-0.89487	0.433574	0.252	-0.250837	-0.952371	-0.388074	-1.12747	0.13247	0.368849	-1.45088	0.706728	-0.702797	-1.39213	0.146064	-1.09939	-0.298052	-0.350126	-0.640233	-0.45949	-0.53118	-0.62411	-0.726078	-0.216267	-0.723511	-0.908722	-0.228815	-0.216433	-0.639247	0.251738	0.638822	-0.289231	-0.543355	0.459075	0.0043659	0.418132	0.378373	-1.14187	0.636994	-0.6159
ACY1	-1.27048	-0.886996	0.634118	-0.62295	-1.62413	-0.888824	-0.846614	-0.658509	-1.36782	-0.912236	-0.448616	-0.876052	-1.25602	-0.345271	-0.11025	-1.21408	0.00570078	-0.315907	-0.0171896	-0.810307	-1.5537	-0.334593	-0.206895	-0.81055	-0.526759	-0.224707	-1.0893	0.0843266	1.08673	-0.236338	-0.600207	0.0993965	-1.28733	0.0451672	-0.50104	-0.224001	-0.402154	0.363473	-0.0157408	-1.30912	-0.747642	-0.162594	-1.43202	-0.277731	-1.30539	-0.871457	-0.157867	-1.60802	-0.397049
ACYP1	0.395228	-0.459646	-0.0857874	-0.37689	0.227565	-0.553163	-0.754767	-0.805178	-0.243031	0.447063	0.691072	0.570482	0.0599231	0.120126	0.331875	0.424758	-0.176136	-0.237879	-0.693008	0.0403683	-1.1654	0.885589	0.671332	-0.350856	0.614862	0.934035	-1.77917	0.544237	-0.157028	0.64853	-0.00569308	1.40582	0.602338	-0.284006	0.458741	0.883354	0.330364	0.828736	-0.0731708	0.346454	-0.043796	0.877834	0.223115	0.725473	-0.238709	0.155574	0.893506	-0.797937	0.642734
ACYP2	0.811538	0.68523	-1.7868	-1.1262	-0.835516	-1.29857	-0.931617	-1.11899	-1.46455	-1.18143	-0.0822396	-1.61391	-1.29487	-1.04127	-0.280934	-0.979457	-0.278744	-1.35771	-0.938407	-0.506643	-0.673086	-1.17488	-1.39116	-1.07337	-0.0260812	-0.895233	-1.08158	-0.964005	-0.298179	-1.16605	-0.6315	-0.683865	-1.4154	0.150318	-0.5866	-1.16547	0.647022	-1.16525	-0.300997	-0.711335	-1.2117	-0.0450151	-0.147389	-1.45202	-0.226277	-0.680259	-0.530896	-0.417123	-1.26522
ADA	-0.355445	-0.554219	-1.02178	-0.635618	-0.152777	-0.436152	-0.480958	0.0362668	-0.885957	0.737832	-1.2258	-0.109196	0.0254948	0.417346	-0.606371	-1.07062	-1.0854	-0.772205	0.0292365	-1.68011	-0.442616	-0.550476	-0.917456	-0.580463	-1.2166	-0.731535	-0.702367	-0.825055	-0.187267	-0.157595	-1.21056	-0.199226	-1.21897	-0.334708	-1.2258	-0.216023	0.174916	-1.59692	-0.655907	-0.571618	-1.28041	-0.882266	-0.129642	0.00315956	-0.551157	-0.414341	-1.78403	-0.685563	-0.653963
ADA2	1.29864	0.815458	0.168614	2.13673	2.00127	0.405514	-0.391072	-1.02637	1.23924	0.65687	-0.133599	1.31675	0.154002	2.84747	-0.242375	2.30972	-1.26715	1.84556	1.78149	-0.400875	3.90907	0.239634	0.182909	1.19194	-2.19953	0.821055	0.708406	1.0842	-1.73379	1.2338	0.764924	0.204102	1.30362	0.0796689	0.683855	1.5733	0.623033	0.37755	0.705195	2.02525	0.650997	0.48209	1.22685	1.28565	1.87956	1.22442	2.22652	1.95994	1.39981
ADAL	-1.64919	-1.71263	-1.92411	-1.93198	-1.95534	-2.05983	-1.87871	-1.38035	-2.02668	-1.57639	-1.95277	-1.0635	-1.66902	-1.73915	-1.61382	-1.6084	-1.56424	-2.01798	-1.85628	-1.36186	-1.74	-1.89278	-1.74338	-1.74165	-0.780858	-1.97235	-1.33837	-1.53144	-1.61543	-1.4631	-1.72207	-1.51989	-1.44186	-1.59789	-1.73207	-1.22131	-1.06767	-1.3485	-1.52244	-1.7998	-2.06018	-1.53909	-1.59605	-1.81683	-1.5552	-1.50609	-1.59901	-1.86986	-1.2154
ADAM10	-0.617239	-1.03846	-1.55552	-0.0846501	-0.593941	-1.4774	-0.714318	-0.851713	-1.47054	-0.270153	0.105768	-1.75845	-0.959555	-1.07956	-0.615443	-1.20873	-0.432021	-0.205306	-0.965087	-0.322754	-0.555009	-0.282781	-0.160551	-0.237537	-1.21833	-0.832914	-0.121714	-1.22295	-1.29026	-1.24183	0.049294	-0.526234	-0.296594	-0.460449	-0.296656	0.0746961	-1.67281	-0.731317	-0.531965	-1.18166	-1.15293	-0.737086	-1.0515	-0.626256	-1.31941	-0.905595	-0.552366	-0.80505	0.219064
ADAM15	2.02471	2.28851	2.69412	1.65032	2.43751	2.19797	1.54621	1.79618	1.53585	2.11341	1.4281	2.05711	1.76875	2.14242	1.55626	1.96501	1.45837	1.76197	1.64455	2.05753	1.76744	2.31142	2.41699	1.73188	0.159179	1.53198	1.80107	1.79981	1.6085	1.82406	1.44121	1.74633	2.04573	2.54715	2.41365	1.60742	0.0579025	1.73575	2.73278	2.02824	2.44654	2.08635	1.4351	1.84779	1.1698	1.59864	1.11286	1.06553	0.689473
ADAM17	-0.668868	-0.57468	-0.306538	-0.169078	-0.34825	-0.161679	0.213926	-0.416628	0.621285	-0.797606	-0.440094	0.485265	-0.0132372	-0.730016	0.0355995	-0.648872	-0.492538	-0.739486	0.575865	-0.822489	-0.0226782	-0.302289	-0.491951	-0.336902	1.77419	0.218518	-0.541016	-0.529561	0.18503	0.626435	-0.750145	-0.348279	-1.30252	-0.637101	-0.622849	-1.32629	-0.196622	-0.514466	-0.475726	-0.31588	-0.952587	-0.260107	-0.060143	-0.6247	-0.24259	-0.893812	-0.40104	-0.404684	-0.520568
ADAM19	-1.44829	-0.521809	-1.09013	0.932343	-1.55225	-0.484526	-0.586938	-1.17389	0.261835	-1.1864	0.0723448	0.861968	-0.0321958	-1.46274	-1.09057	-1.54433	-2.27861	-0.693059	-1.27055	-1.64972	-1.29302	0.043464	-2.36507	-0.280702	-1.48024	-0.739898	-1.66908	-1.27881	-0.693173	-1.06906	-1.85813	-1.69419	-1.11318	-1.15655	-0.936092	-1.16322	-1.02252	-0.947863	-1.59658	0.191775	-0.689185	-1.13387	-0.70587	-0.683375	0.64903	-0.94884	-0.622391	0.315156	-1.0328
ADAMDEC1	0.433764	-1.96287	-2.22182	1.81347	0.519594	-2.46721	-1.64575	-2.63041	-0.500178	0.250185	-0.336672	0.309441	-1.45259	1.49146	-1.29885	0.483949	-2.00814	1.94118	0.000672207	-1.84153	2.12221	0.694749	-1.46005	0.30775	-0.937788	1.45593	-0.658495	-1.46232	-1.46845	0.286873	-0.989401	-0.967572	0.920206	-1.17055	-0.0993636	0.898846	1.22252	-0.705797	-2.69194	0.991073	-1.12259	-2.2662	1.69522	-0.036478	1.52102	1.165	0.604334	1.04519	0.504042
ADAMTS1	0.796419	1.68146	-1.42651	1.12082	-1.99835	1.00978	0.761261	0.620991	0.536333	-0.827437	-1.07312	-1.75332	1.74066	-1.25242	0.613376	-0.62342	0.241317	-0.353712	1.70346	-1.45316	0.334316	-0.354803	-0.237373	-1.10531	-1.20788	-0.503085	-0.082025	-0.837012	-1.50197	-0.967568	-0.56012	-0.499199	-0.443165	-1.28871	-0.530929	-0.936531	-0.871434	-1.0456	0.875908	-0.0356133	0.507304	-0.80029	-0.494659	-0.392626	-0.354406	-0.427134	-1.93213	2.06035	-1.15807
ADAP1	-0.145925	-0.474858	1.31677	-0.14368	-0.599344	-0.981215	-1.18534	-0.257251	-0.971782	0.681142	-0.657762	0.92035	-1.25875	0.866487	-0.121339	-0.323794	-0.846719	-0.362652	0.0626609	-0.344304	1.33268	-0.837076	0.0210946	-0.820757	-1.92547	-0.312961	-1.25464	-1.15299	-1.54164	-0.327611	0.866219	-1.35903	0.199928	-1.0974	-0.54308	0.0838724	-0.918271	-1.04348	-1.15989	-0.260957	-0.848788	-1.17315	-0.335185	-0.501204	-0.331413	-0.256406	-0.426295	-0.162148	-0.999248
ADAP2	0.0270489	1.32385	-0.50264	0.555327	-0.121921	0.550173	-0.424719	-1.19829	-0.402561	-0.0332458	-0.613636	0.463211	0.0143763	0.624434	-0.143216	-0.0590505	-1.30311	0.800355	0.340767	-0.830279	1.48549	-0.332257	-0.370291	1.09167	-0.76769	0.644028	0.105102	-0.00156731	-0.702896	0.832218	-0.657951	-0.93231	0.0944118	-0.330138	-0.0973746	0.393938	0.35738	-0.308369	-0.81104	0.0221847	0.29706	-0.064783	0.515769	0.814717	-0.0157834	0.0654189	-0.24811	0.256129	-0.666269
ADAR	1.68358	2.1739	2.51833	2.03375	2.52644	2.55776	2.46386	2.31113	2.56106	1.91107	1.24502	2.27178	2.89069	2.83476	1.51942	2.97562	1.80921	3.03216	2.09857	2.5651	2.22265	3.07554	2.38128	1.62739	1.78558	1.68894	2.67746	2.21216	1.96671	2.16856	2.97744	2.54287	2.36132	2.11585	2.58142	2.28668	1.71427	2.03443	2.00926	2.14422	2.06939	2.30761	2.18767	2.18922	2.27574	1.65972	2.41499	2.71395	2.22018
ADARB1	0.248216	0.413583	0.123877	0.575829	0.133196	0.50455	0.752635	0.246493	0.646826	1.11963	1.3119	1.01571	-0.141385	0.146489	-0.693871	0.672479	1.43123	-0.205795	0.775337	1.29509	0.74279	0.664754	0.521659	-0.374172	-0.191843	-0.520228	0.30714	0.468706	-0.254514	-1.20926	1.54967	0.520759	1.00193	1.53542	1.19459	0.198344	-0.356879	-0.963328	0.488854	1.05093	-0.747419	0.296486	0.252345	-0.342193	1.14106	-0.441367	1.20767	0.800584	-0.368782
ADAT1	-1.04817	-0.959486	-0.416377	-0.746754	-1.12191	-1.41304	-1.11066	-0.616823	-1.40513	-1.31373	-1.34598	-0.307186	-0.824225	-0.934358	-1.33946	-1.09401	-1.15449	-1.09548	-1.52072	-0.840075	-0.890272	-1.26133	-1.17523	-1.23795	-1.67053	-1.3317	-0.801289	-1.00623	-0.611876	-1.10543	-0.887188	-0.463513	-1.11473	-0.454678	-0.934713	-1.022	-0.937886	-0.0874234	-0.75438	-1.17082	-0.848234	-0.860378	-1.24862	-0.634468	-0.997138	-1.15282	-0.936558	-1.05844	-1.09656
ADCK1	-1.7105	-1.92886	-0.670138	-2.04003	-1.67299	-1.37645	-2.09055	-2.09217	-2.08133	-1.97558	-2.0345	-0.969815	-2.12343	-1.86	-1.59785	-2.18643	-1.54001	-1.80513	-1.75398	-2.03226	-1.19933	-1.9028	-0.818516	-1.80839	-2.14678	-1.7402	-1.85234	-1.3647	-2.17014	-1.3394	-2.0417	-1.05482	-1.55452	-1.50711	-1.67238	-0.956443	-1.85514	-1.20533	-1.04887	-1.61952	-1.7607	-1.25586	-1.95496	-1.35939	-1.81736	-1.80183	-1.67515	-1.83237	-1.50228
ADCK2	-0.0954334	-0.305473	0.599849	0.155308	0.0806541	0.552835	0.704136	0.57377	-0.816212	0.632874	-0.185176	0.382697	-0.908721	0.220253	-0.368357	0.474728	0.191643	-0.250027	-0.688495	0.252255	0.397541	-0.067718	-0.172956	0.221677	-1.44796	0.874017	0.255189	-0.494849	0.111922	-0.293586	-0.197387	-0.183868	-0.0240012	-0.332599	0.389154	-0.0444082	-0.317476	0.158051	-0.343036	-0.0293723	0.0630808	0.740143	0.126662	0.167021	-0.0490473	0.210752	-0.467833	0.0204738	0.129462
ADCY3	1.45151	2.561	1.57736	1.32996	1.31695	1.46944	1.46006	1.56082	0.614784	0.862806	1.72768	1.63196	0.894424	0.656931	0.893065	1.00446	0.375375	0.624955	1.2412	0.613827	2.46181	0.855037	-0.11604	1.35142	1.27578	1.05732	0.779595	0.308715	0.943243	0.123437	0.164113	0.791671	0.493975	0.044904	2.02243	0.486312	0.724772	1.04968	1.80079	1.19491	1.7667	1.18258	1.07396	1.08318	1.01359	0.873795	1.99977	1.57659	1.48191
ADCY6	-1.65617	-1.28233	0.272696	-1.04631	-1.56378	-1.1864	-1.06368	-0.776599	-0.9731	-1.19351	-1.63453	-0.38261	-0.754786	-1.14963	-1.68903	-1.26062	-1.03745	-1.25536	-1.71458	-1.00665	-1.79139	-1.96232	-1.2138	-1.20008	-0.514031	-1.582	-0.523357	-1.30561	-1.438	-1.53208	-1.15102	-1.42154	-1.105	-1.15806	-1.13921	-1.4346	-1.74976	-1.42012	-1.00482	-1.7353	-1.74443	-1.91455	-1.83231	-1.80604	-1.68041	-1.68048	-1.25842	-1.25747	-1.35966
ADCY7	-1.66964	-1.2334	-1.98938	-1.53748	-1.69789	-1.79888	-2.04221	-2.01966	-1.63904	-1.86738	-2.0875	-1.84981	-1.76902	-1.44084	-1.96531	-2.01016	-2.00522	-1.38145	-1.71132	-2.1225	-0.702403	-1.68948	-1.92872	-1.56731	-1.55288	-1.72235	-1.86505	-1.77694	-2.01186	-1.64349	-1.86603	-1.90507	-1.89719	-2.14302	-1.96956	-1.66543	-1.36688	-1.92078	-1.92882	-1.54787	-1.85404	-1.63214	-1.15519	-1.45911	-1.13655	-1.79052	-1.65365	-0.924515	-1.90309
ADCY9	-1.32277	-1.13786	-1.85493	-2.0345	-1.80497	-1.2768	-1.92271	-1.33336	-2.00616	-1.43416	-2.36068	-2.43793	-2.07679	-1.59175	-1.80866	-1.70288	-1.96114	-2.02541	-1.9994	-1.07693	-1.84592	-2.00243	-1.29717	-1.70204	-2.35093	-2.43921	-1.34186	-1.12469	-2.48629	-2.28547	-1.53002	-1.66668	-1.88979	-1.38856	-1.65251	-1.72653	-2.02453	-2.39503	-1.16926	-1.57273	-1.72153	-1.38486	-2.22196	-1.78976	-2.26058	-2.32613	-1.48701	-1.48828	-2.19837
ADD1	2.23032	2.76864	2.55058	2.21025	2.34132	2.75004	2.26146	2.68252	3.06596	2.25904	1.82526	3.17651	2.49791	2.13533	2.04785	2.78949	3.34129	2.3865	2.30279	2.73693	2.81578	2.44202	2.37243	2.00679	2.13637	2.3516	2.96126	2.32816	2.07759	2.29861	2.64687	2.46715	2.42118	3.08411	2.5327	2.23607	2.00699	2.2213	3.27809	2.54652	2.73503	2.6713	2.52209	2.1976	2.58314	2.26042	2.39255	3.10651	2.83206
ADD3	1.88654	2.20389	0.646989	1.11635	1.6868	0.824413	1.75238	1.27482	2.2787	1.37206	1.97116	2.06523	2.46747	1.72214	1.58732	2.09866	1.24542	1.48422	1.83964	2.62216	2.07404	1.6698	1.41173	1.68929	1.70521	1.55876	1.06918	2.0255	1.75901	1.47733	2.7441	2.23013	1.78132	2.51153	1.43946	2.64342	2.64521	1.36668	2.57616	2.30028	1.02587	2.34429	2.46995	1.89574	2.51557	2.42293	2.34219	2.69267	2.16714
ADGRA2	-1.44509	-0.839806	-1.37729	-1.32187	-1.92107	-0.293667	0.136083	-0.572623	-0.0570369	-1.59989	-2.14441	-1.07208	0.527827	-1.687	-1.17391	-1.8961	0.753698	-0.767055	-0.980522	-1.01115	-0.735448	-2.28906	-1.59855	-1.71754	-0.79171	-1.70268	-1.0689	-1.67393	-1.15348	-0.951251	0.00564268	-1.25851	-1.72557	-1.61903	-1.76139	-1.58985	-1.74233	-1.51285	-0.232628	-0.431994	-0.945969	-1.70152	-1.51076	-1.4432	-1.046	-1.56855	-2.14349	-0.147677	-2.10121
ADGRE2	-1.43909	-1.05281	-1.81379	-0.287391	-0.891458	-0.728181	-1.07132	-1.74033	-1.57598	-0.698844	-1.44146	-1.18954	-1.13718	-0.960322	-1.67705	-0.790353	-2.33067	-0.0996433	-0.870162	-1.22277	0.7201	-1.49768	-0.420707	-0.919306	-1.597	-0.706803	-1.57557	-1.03935	-0.788432	-0.361148	-2.06791	-1.39344	-0.446273	0.79598	-0.630781	-0.912221	-1.28226	-1.2042	-2.24268	-0.742616	-1.5599	-0.13449	-0.806923	-0.335132	-0.901481	-1.0381	-0.960519	-0.462523	-1.11412
ADGRE5	1.6261	1.68221	1.51624	2.16213	2.0636	1.3107	1.75336	2.01624	1.49289	1.83461	2.13563	2.06216	0.797106	2.36654	2.0898	2.53242	1.9601	2.03227	2.64569	1.17182	1.93075	1.52634	1.18848	1.06291	0.218617	2.01398	1.11041	1.83883	1.27671	1.77406	1.71046	1.85287	1.89924	1.87757	1.33891	1.51286	1.08729	0.72726	2.14093	2.40766	2.38073	2.56336	1.74537	1.76019	2.40774	1.74256	1.51188	2.3913	1.48727
ADGRF5	1.57255	1.90539	-0.61383	0.506614	-0.571824	1.10733	1.68997	0.242242	1.23683	0.242836	-0.238392	0.510319	0.749853	-0.172827	-0.369682	-0.165868	-0.470283	0.360705	1.55254	-0.391009	1.37061	-0.0284491	-0.275224	0.904595	-0.368314	0.138337	1.46936	-0.590815	-0.830522	-0.391281	0.73731	-0.20767	0.309246	0.206856	-0.368121	0.559632	0.649471	-0.292729	1.10164	1.08021	0.762527	0.147612	0.85784	0.75309	0.20535	1.15537	-1.24344	1.85559	-0.287672
ADGRG1	2.0953	0.464924	3.04103	2.11817	2.25768	2.32133	2.26877	3.50816	0.89519	2.4563	2.67901	2.77207	-1.26682	3.87484	0.656388	3.14548	1.68137	3.00286	0.97227	4.06342	-0.41507	1.81165	2.82512	1.22175	-0.575903	2.16354	-0.177045	2.50361	2.43067	2.36798	3.46296	3.94309	2.63593	2.73483	2.86273	3.16411	1.36115	3.43493	1.34342	1.6403	-0.266012	3.08223	0.94176	3.57142	1.19232	1.94013	3.44441	-0.539972	2.53884
ADGRL2	0.329149	1.00315	-0.114964	-0.882918	-1.91697	-0.985146	0.417329	-1.30835	1.51689	-1.7829	-1.05109	1.26423	2.18384	-0.799213	-1.2773	-0.72333	-0.00904779	0.969591	0.127192	1.36027	-0.915344	-0.916955	-2.09756	-0.296707	1.70125	-1.51996	0.643193	-1.66942	0.00814021	-0.948734	-1.04683	-1.45342	-0.865784	-1.19173	-2.0125	-0.360241	-0.611863	-0.638983	0.461366	-0.392736	0.178519	-1.63683	0.497982	-0.496332	0.0932806	-0.964503	-2.17697	0.430416	-1.3083
ADGRL4	0.379574	0.402425	-1.91845	-1.37254	-2.4255	-1.15891	-0.567805	-2.06397	-1.44258	-1.84059	-1.74176	-2.48657	-1.19194	-2.05054	-1.65307	-2.33168	-2.01941	-1.81663	-0.886473	-1.73078	-0.536423	-1.78077	-2.39142	-0.795904	-2.12793	-1.86107	-1.69551	-2.16722	-1.90732	-1.80657	-1.59587	-2.17046	-1.65878	-1.3767	-1.74134	-1.39205	-1.28005	-1.60935	-0.89885	-0.920764	-1.1695	-1.42455	-0.942278	-1.54576	-1.74353	-0.6675	-1.87314	-0.593	-1.65725
ADH5	0.294564	1.06633	-0.506408	0.162439	0.888706	1.03918	0.360047	0.0102379	0.999851	1.00199	0.333976	0.160064	0.844678	-0.342595	0.965316	0.579263	0.758223	0.508005	0.476045	0.772454	0.651457	1.19294	0.103118	-0.00893244	1.02687	0.628031	1.26084	1.42304	1.39532	1.69546	1.36671	-0.200991	0.232963	0.800203	-0.0903281	0.122334	1.20662	-0.0357667	0.181994	-0.326289	0.222864	0.513539	0.229957	0.702802	0.0225447	0.565772	0.141969	0.573586	0.821527
ADHFE1	-0.556095	-1.13066	-1.86968	-1.67124	-0.831037	-2.07288	-1.91181	-2.09357	-1.79239	-1.83764	-1.3747	-1.2035	-2.43643	-0.752338	-2.02108	-1.72571	-1.0047	-0.711098	-0.774826	-1.34854	-1.21371	-1.98851	-0.850382	-2.06837	-2.11878	0.580646	-2.0675	-0.930074	-1.08809	-0.54654	-0.697029	-1.05734	-1.30632	-2.00103	-2.07389	-0.702227	-0.59566	-1.78708	-1.24977	-1.07853	-2.14735	-0.0876776	-1.53938	-0.926423	-1.0165	-1.25783	-1.0753	-1.20661	-2.34602
ADI1	-0.48712	0.170982	-0.769364	-1.0759	-0.101279	0.387588	-0.0905972	0.363148	0.685489	0.402343	0.225856	-0.115691	-0.0353457	-1.21749	0.622884	-1.49272	-0.362547	-0.0515733	-0.475226	0.146741	-0.836901	-0.905521	0.90721	0.644131	-0.0978952	0.0248445	-0.89751	1.13417	0.913303	0.787799	1.19376	-0.373521	-0.409818	1.39768	-0.334041	-0.769255	0.169726	-0.149932	1.09074	-0.881849	-1.39986	1.03995	-0.857975	-0.108796	0.0970877	0.0763322	0.0855875	0.127584	0.144648
ADIPOR1	0.303164	0.261948	0.429373	0.553041	0.103595	0.640936	0.795175	0.737317	-0.144794	0.303273	0.503422	-0.127121	0.0674031	1.10094	0.438764	1.08407	-0.153838	1.41741	-0.41836	1.72085	1.30836	0.954394	1.14985	0.310575	-0.45895	0.395467	0.285175	0.173485	1.16465	0.243045	0.741982	0.989669	0.886621	0.924394	0.704196	0.670598	0.182456	0.863833	0.578439	0.221434	0.732577	0.711681	-0.280707	0.54619	-0.0757258	0.0839953	1.15445	-0.306493	0.455886
ADIPOR2	0.456544	0.37687	0.930689	0.694266	1.04379	0.718353	0.342574	0.499051	-0.190482	1.71726	0.199942	-0.568414	0.026018	1.48973	0.362443	-0.00286564	0.330906	0.333648	0.00673239	0.750071	0.141271	0.891344	0.814325	0.401018	-0.794532	0.542258	0.0737406	1.43678	0.117567	-0.0878382	1.10109	0.918358	1.12331	1.2404	0.557397	0.710848	-0.0643156	0.199863	0.291304	0.316409	0.134518	0.755049	-0.129651	0.65782	-0.100818	-0.00723604	1.77276	0.510124	1.1574
ADIRF	2.16066	3.47047	-0.601841	-1.47587	-2.1121	-1.30207	-1.67153	-1.96287	0.0909312	-1.324	-1.64673	0.892348	-0.145654	-1.17158	0.644168	-1.12034	-0.21317	-1.23752	0.395412	-0.105908	1.93682	-1.24204	-0.61331	-0.340311	-2.15889	-1.33006	-1.57422	-0.583038	-1.98408	-0.100227	-0.0853871	-1.31869	-1.34045	0.244941	-2.34355	-0.799088	1.79387	-1.4634	2.59329	0.46747	1.29217	0.590042	0.460997	-0.725346	0.853231	1.39383	-0.658723	3.22054	-1.35805
ADK	0.339015	0.622179	-0.494952	-0.382197	0.471145	-0.411319	-0.669661	-1.12701	-0.0716772	-0.102616	0.580924	-0.205222	-0.507685	0.152431	0.528626	-0.677087	-0.330444	-0.400981	0.111515	-0.705841	0.296401	0.226723	0.168109	0.320521	1.02615	0.157143	-0.490586	-0.444028	0.0391897	0.0705359	0.257611	0.225865	-0.108023	-0.0611881	-0.254104	-0.412728	0.997434	-0.37184	-0.594527	0.102415	1.76852	0.0273377	0.983829	0.480095	0.586618	-0.107806	0.476902	-0.0186672	-0.0304954
ADM	1.17288	1.54823	1.39471	2.59805	2.47701	0.358566	0.924028	0.973391	0.556885	0.104185	1.96043	1.43936	0.667837	-0.753489	2.68562	-0.36377	-0.970227	1.79232	1.84555	-0.743995	1.31549	1.4947	-1.07724	0.130508	2.07522	2.18689	-0.173631	1.31109	2.64621	0.628414	0.146751	0.810813	-0.0373835	-1.20945	1.24288	2.07127	0.621609	2.51343	1.10517	-0.150584	1.15711	0.966366	0.742754	1.15824	1.86779	0.137509	3.07442	2.24364	1.07722
ADNP	0.680321	0.616126	0.292356	0.933803	1.1791	1.0541	0.307704	1.23678	1.09174	1.13879	0.585365	0.129511	1.77982	0.318139	0.964461	0.230177	1.26991	0.900024	0.77358	1.28471	0.0922863	0.501827	1.11108	0.322248	1.51	0.148393	1.95663	0.91804	0.417658	0.648983	0.701734	1.01826	0.687755	1.08353	1.33406	0.948124	0.247892	0.030687	0.53044	0.415565	0.947142	1.36706	0.374265	0.631397	0.728867	0.538882	0.768236	0.640273	1.25409
ADNP2	-0.727001	-0.790205	-0.473464	-0.153819	0.978189	-0.388179	-0.442142	-0.209616	-0.609012	0.550812	-0.277031	-0.855161	0.750092	-0.0511511	0.255333	-0.564032	0.161616	-0.0501116	0.425596	-0.137413	-0.556421	-0.17752	-0.323516	-0.548824	-0.151641	-1.06469	-0.591519	-0.508908	-0.279141	-0.0149304	-0.674783	-0.0802576	-0.137924	-0.285548	-0.357346	0.0607046	-0.146362	-0.399625	-0.417591	-0.432643	-0.10042	-0.167844	-0.126473	-0.0667388	-0.40617	-0.327954	-0.250585	-0.389741	-0.186876
ADO	0.471063	0.683234	-0.273545	0.197477	0.433218	0.645418	0.71339	0.50505	0.436079	1.28566	1.33903	0.490765	-0.019382	0.225751	-0.143458	0.60103	0.835703	0.580537	0.781464	1.12159	1.09203	0.0379723	1.72833	0.750724	0.689878	0.412406	0.500239	0.396044	0.0407911	0.372105	0.174206	0.893875	1.21449	0.556425	1.41417	0.134991	0.37254	0.437818	0.340528	0.632339	0.782624	0.552468	0.565661	0.429244	0.994343	0.410978	1.14791	0.644227	0.796769
ADORA1	-1.68329	-1.10265	-1.47497	-1.50007	-1.87394	-0.802111	-2.07355	-1.28996	-2.06209	-2.21005	-1.55654	-0.529953	-0.20383	-1.82007	-2.04181	-1.54018	-0.918277	-1.94148	-2.30001	-2.29529	-1.25407	-2.02548	-1.48018	-2.13475	-1.9793	-1.85787	-0.753828	-2.04387	-1.46252	-2.19154	-1.98277	-1.99346	-1.27079	-1.18329	-1.73834	-1.90373	-2.4061	-1.71071	-1.18164	-1.03133	-1.28842	-1.98674	-2.14447	-1.98648	-1.74558	-2.21758	-2.03643	-1.43205	-2.02353
ADPGK	-0.814412	-0.750563	-0.287479	-0.317148	-0.283972	-0.556582	-0.551818	-0.579817	-0.918159	-0.578461	-0.571773	0.163163	-0.60334	-0.223742	-0.412285	-0.338261	-0.692206	-0.485891	-0.639598	-0.919936	-0.28641	-0.376026	-0.37242	-0.0123041	-0.508282	-0.436321	-0.407118	-0.487185	-0.402268	-0.542799	-0.83497	-0.806455	-0.09685	-0.553465	-0.679367	-0.613474	-0.248055	-0.129272	-0.269979	-0.566834	-0.635353	-0.340932	0.287816	-0.667632	-0.480998	-0.16263	-0.613741	-0.4328	-0.339567
ADPRHL2	-0.665557	-0.190639	0.546708	-0.0156657	0.316728	-0.197991	-0.0589043	-0.18728	-0.0934977	-0.227923	0.389893	0.52068	-0.297569	-0.156706	0.627558	0.629901	0.068681	0.168167	0.11058	0.420695	-0.205986	0.242786	0.181827	0.0592017	-0.00168807	-0.112349	0.0165633	0.509935	0.155508	-0.02711	-0.161141	-0.214415	-0.358161	0.125237	0.503441	-0.719458	-0.260465	0.12132	-0.563917	-0.0741386	0.239989	0.0835348	-0.12465	-0.495408	0.109971	0.130066	0.152025	-0.779735	-0.162802
ADPRM	-1.29558	-1.35303	-1.14894	-1.5459	-1.42875	-1.61314	-1.71156	-1.44963	-1.69325	-1.3027	-1.58221	-2.41851	-1.56065	-1.21692	-1.32929	-1.46784	-1.08682	-1.5399	-1.83775	-1.12942	-1.4793	-0.877821	0.158045	-1.80442	-0.355591	-1.5138	-1.32483	-0.780959	-0.696289	-0.771274	-1.19021	-1.10421	-1.35571	-0.58603	-1.56224	-1.34305	0.426516	-1.43603	-1.651	-1.25465	-1.09216	-0.806071	-0.14418	-1.74315	-1.13391	-0.987381	-1.34125	-0.960088	-0.84055
ADRA2A	-1.40283	-1.13139	-1.74141	-1.70758	-1.50915	-2.0511	-2.00312	-2.12527	-1.85923	-1.80119	-1.7569	-0.82614	-1.59858	-2.01453	-2.25532	-1.48048	-1.56302	-2.10389	-1.97515	-1.5791	-0.616267	-1.77493	-1.60047	-1.6509	-2.24104	-1.83448	-2.04514	-1.52017	-1.53113	-1.51796	-1.6895	-1.76641	-1.48866	-1.64676	-1.87224	-1.64348	-1.91025	-1.71386	-1.80076	-1.25064	-1.49693	-1.79042	-0.873176	-1.66825	-0.787194	-1.24022	-1.99267	-0.66032	-2.01363
ADRA2B	-1.84819	-1.96061	-2.27646	-1.93631	-1.95035	-2.28503	-1.63376	-2.07741	-2.12641	-1.91778	-2.03226	-1.27593	-1.98675	-2.30295	-1.98889	-1.81573	-2.01115	-2.34901	-2.25761	-2.03044	-1.77811	-1.82585	-2.14121	-1.81428	-1.89594	-1.28085	-2.25817	-1.93397	-1.78819	-2.06739	-1.8152	-1.71601	-1.71085	-2.04476	-2.09565	-1.97083	-2.16502	-2.05295	-2.05601	-2.30548	-2.02265	-1.9365	-2.0078	-1.48294	-2.33418	-2.46176	-1.78513	-1.95106	-1.81546
ADRB2	-0.323221	-0.393042	-1.7739	-1.76707	-1.14519	-2.1602	-2.1911	-2.20823	-1.60546	-1.66053	-2.19679	-0.576068	-0.529123	-1.87851	-2.10473	-1.64171	-2.2946	-1.94006	-1.667	-2.3031	-0.29901	-1.38967	-2.492	-1.39163	-1.47928	-1.53092	-2.22546	-0.837006	-1.75264	-0.896655	-1.74841	-2.37281	-1.97538	-1.73492	-2.06961	-1.7879	-0.49447	-1.82507	-1.54621	-0.963221	-0.541181	-1.90531	-0.359889	-1.69022	-0.655916	-0.488823	-1.88175	-0.115004	-1.73415
ADRM1	1.61664	1.46488	2.16095	1.74472	1.3996	1.96311	1.17484	2.04867	1.53704	1.2404	1.52913	1.5347	1.70497	1.70419	1.74608	1.37871	1.411	1.57016	1.54563	1.94688	1.21401	0.959323	1.79678	1.6982	0.975375	1.09779	2.10859	1.15308	1.34878	1.0679	1.20345	1.84864	1.93301	0.957953	1.70681	1.434	0.741121	1.64658	1.20211	1.58074	1.73546	1.87254	0.913011	1.02394	1.3333	1.34407	2.07349	1.08417	2.0954
ADSL	2.40548	1.73005	2.16585	2.17334	1.79803	2.47819	1.5274	2.28015	2.08098	1.93331	2.7646	2.87939	2.09567	1.96652	1.58416	1.25731	2.6505	2.04486	2.20925	1.81964	1.23467	2.55948	2.64438	2.2611	3.15111	1.82701	2.40215	1.3838	2.40294	2.32822	2.04111	1.91514	2.17643	1.74598	2.36536	3.32629	2.28544	2.54622	1.92664	1.65426	2.05023	1.24559	2.02281	2.07391	1.70861	2.20311	2.37142	1.22348	1.49702
ADSS	0.91236	0.689171	0.816761	0.921951	1.39205	1.54952	1.86624	1.90736	1.68194	1.566	1.71866	0.742232	1.16083	1.12443	0.600941	1.05001	1.32065	2.12137	1.35366	2.18293	0.916152	2.57123	2.30967	1.0419	2.10294	1.59659	0.937119	1.96936	1.77642	1.90219	1.63617	1.72235	1.4543	1.88369	1.43894	1.33334	1.42578	1.11991	0.767707	1.31483	2.12225	1.52514	1.24393	1.45981	1.52026	1.02814	1.42022	0.959049	1.22647
AEBP1	1.69345	2.04406	4.30155	2.54843	1.84594	1.88685	3.71909	3.32654	1.27002	1.94776	1.66626	2.09415	1.42207	0.943729	1.04423	2.49409	2.51188	2.27424	1.37978	1.84842	2.47533	1.95475	2.23465	2.38072	0.923569	2.39954	2.37605	2.86489	3.22034	2.34047	2.98537	-0.0991333	2.04412	2.50172	2.40962	1.48191	1.85401	2.87745	2.42978	2.25042	1.6903	1.52922	1.52053	2.58691	1.36322	2.24368	0.756862	1.64677	0.985494
AEBP2	-0.531488	-0.847549	-1.16315	-0.6263	-0.579313	-0.995316	-0.914332	-0.475964	-0.868902	-0.643792	-0.845675	-1.58712	-0.490914	-0.429042	-0.865849	-1.09692	-0.170524	-0.75173	-0.939279	-0.315885	-1.13445	-1.44789	-0.454172	-0.711866	-0.784062	-1.03015	-0.624724	-0.77457	-1.03704	-1.56655	-0.437505	-0.998804	-0.447779	-0.232927	-0.653585	-0.615271	-1.31965	-0.832125	-1.37252	-0.753552	-1.16598	-0.570567	-0.856794	-0.689498	-1.01466	-0.992498	-0.481421	-0.826069	0.439129
AEN	0.282687	-0.963992	1.42344	-0.0788353	0.694133	0.47791	0.00362001	1.36922	0.0976789	0.196835	0.505943	0.608592	1.03533	0.171448	0.210799	0.408915	-0.218297	-0.0667165	0.24518	0.911916	-0.769197	0.375901	0.936677	1.63175	0.36205	0.332739	0.426331	-0.350038	0.196591	-0.124106	-0.0243705	0.992926	0.284884	-0.354063	0.234782	1.38368	0.117837	0.345535	-0.355028	-0.368463	-0.0238303	0.176161	-0.165836	1.12639	-0.121776	0.413172	-0.563623	-0.234414	0.21105
AES	1.07877	1.22216	2.12469	1.20984	0.757875	0.91954	1.21998	1.02679	1.88134	2.18175	1.28118	1.96844	1.48155	1.1483	1.88264	1.72687	1.31581	1.21698	0.868348	1.38899	1.79612	0.603823	0.508576	1.21421	1.06509	0.959797	1.40339	1.22568	1.80158	1.20928	1.77358	1.37161	0.93409	1.5149	0.973564	0.9675	1.31204	0.960047	1.32528	1.85904	1.07908	2.42705	1.81993	0.911013	1.75845	1.72495	1.62748	2.11356	1.25249
AFAP1	-1.28849	-1.00886	0.124682	0.794577	-1.03494	0.150663	-0.00936174	0.125117	-0.069267	-1.12442	-0.520698	-0.106537	-0.414988	-1.49764	0.0443401	-0.485608	-0.759751	-0.814927	-1.05661	-2.30593	-0.620561	-2.0118	-1.23494	-1.33338	-0.752451	-1.14022	-0.106565	-0.999504	-1.70993	-1.03037	-0.682857	-1.96402	0.477969	-1.65056	-0.947838	-1.19161	-1.96618	-1.73229	-0.47504	-1.22022	-0.972953	-1.06752	-1.59415	-1.07747	-1.07106	-1.40665	-1.64495	-1.11611	-1.50624
AFAP1L1	-1.16326	-1.17255	-1.70989	-1.64156	-2.15871	-0.969271	-0.779973	-0.910047	-1.41851	-0.673544	-0.825952	-1.28254	-1.85053	-1.83969	-1.96518	-1.82155	-2.27726	-1.40837	-1.28225	-1.78375	-1.60894	-1.4369	-1.62954	-1.66162	-0.808187	-1.24193	-0.947066	-1.18145	-1.40031	-1.5503	-1.83588	-1.80695	-1.67895	-1.51241	-1.82802	-1.27323	-1.46792	-1.50186	-0.763855	-1.26668	-2.03875	-1.62257	-1.24135	-1.63891	-2.12085	-2.01835	-1.59393	-1.42155	-1.91621
AFAP1L2	-0.440555	-1.62042	-0.696744	-0.668731	-2.13504	-0.981813	1.32929	-0.0360901	-0.0935905	-2.03723	0.147931	-0.6217	-1.88967	-1.05148	-1.12059	-0.136565	-1.20782	-0.555061	-0.808332	-0.0943538	-1.61704	-0.366284	-1.31782	-1.45941	0.00470896	0.120861	-0.315481	-1.49144	0.243162	-2.4318	1.80392	-2.17475	1.45836	-2.13396	-1.03822	-0.983427	-0.542253	-0.447773	0.963752	0.520269	-1.58464	-0.0723987	0.385296	-1.50881	-0.207719	-0.302184	0.117083	-0.783752	-1.66136
AFDN	-0.0994894	0.319277	-0.635707	-0.265655	1.27492	0.310764	0.0511163	-0.218493	0.720209	-0.240536	0.0163269	-0.590819	-0.481174	0.0384464	-1.22495	-0.186425	-0.267271	0.281607	-0.143103	0.427653	-0.303498	-0.569836	0.81049	-0.284731	0.843285	-0.72828	-2.1015	-1.46805	-1.06481	-0.135204	-1.17765	0.649088	-0.489021	0.395113	0.814481	0.142826	-1.38879	0.0965068	-0.214205	-0.592164	0.261642	-1.53331	-1.27442	-0.104609	0.0438146	-0.238087	-0.367309	0.427154	-0.263758
AFF1	-1.18693	-0.711584	-1.7482	-1.43879	-1.27063	-1.66233	-1.49415	-1.66076	-1.55602	-1.75013	-1.64685	-2.45611	-1.12503	-1.35039	-2.02427	-1.35698	-1.49577	-1.17586	-1.86693	-1.09206	-1.12195	-1.92309	-2.20453	-1.78804	-2.42694	-1.66486	-1.35927	-1.44206	-2.28155	-1.67919	-1.68942	-1.68236	-1.61802	-1.57647	-1.70075	-1.64554	-2.16561	-1.78064	-1.35584	-1.52844	-1.61578	-1.91358	-2.09192	-2.03155	-1.71248	-1.92955	-1.26808	-0.788009	-1.66623
AFF3	-1.25706	-1.69411	-2.47601	-2.09501	0.778297	-0.603211	-0.971336	-0.279627	-0.725651	-2.18502	-1.5078	-1.60889	0.451503	-1.70458	-2.09903	-0.973532	-2.07558	-1.97925	-0.379391	-0.366547	-1.02627	-1.28214	0.577654	-0.935624	-1.62597	0.160573	-1.13649	0.960301	-1.36967	-1.0359	-1.27955	-0.529309	-0.85717	-0.612876	-0.21792	-0.0333443	-0.804355	-1.75483	-1.21936	-0.260464	-1.65669	1.28515	-0.240435	-0.856678	0.29283	-0.418841	-0.522191	0.4374	0.0865696
AFF4	-0.755523	-0.588199	-1.76744	-0.793681	-1.1981	-0.639937	-0.340965	-0.427485	-0.878495	0.147154	-0.683253	-1.59636	-0.82393	-0.797759	-0.851405	-0.586513	-0.440494	-0.503349	-0.587646	0.417764	0.194616	-0.732708	-0.548488	-0.819048	-1.594	-1.0292	-0.0389191	-0.495728	-1.13096	-1.2498	-0.106253	-0.660849	-0.0931608	-0.165228	-0.815703	-0.318166	-1.42405	-1.28936	-0.109793	-0.885108	-0.770028	-0.679289	-1.80213	-0.422082	-0.808792	-1.53675	0.037944	-0.431614	-0.611111
AFG3L2	0.764639	0.836701	1.7361	0.866864	1.73026	0.744861	0.134907	1.35082	0.354025	1.30381	0.639995	1.14385	0.691006	0.964581	0.484446	1.01825	1.86486	1.32416	1.31675	1.43776	0.594242	1.21093	0.790997	1.57607	-0.0203976	0.539013	0.116543	1.84512	0.669105	1.22818	0.264167	1.09083	0.922542	0.652401	1.38323	0.782352	-0.22701	1.22819	0.843095	0.795346	0.794744	1.44398	0.386913	1.39182	0.556932	0.926364	0.606598	0.299342	1.64039
AFMID	-1.3151	-1.54813	-1.36621	-1.0735	-1.25541	-1.76099	-1.48154	-0.866328	-1.70263	-1.31556	-1.14491	-0.638463	-1.19464	-1.23823	-0.44046	-1.75474	-1.1927	-0.945217	-1.40139	-1.9268	0.577642	-1.07985	-0.91902	-1.16574	-1.10182	-1.30254	-1.9689	-1.08829	-0.444374	-0.88731	-1.61243	-1.30082	-1.69162	-0.82554	-1.49952	-1.18287	-1.11332	-1.28916	-1.30864	-1.71954	-1.09943	-0.461329	-1.68613	-0.889876	-1.24451	-1.0635	-0.877623	-2.08842	-1.28938
AFTPH	-0.439603	-0.547261	0.0363013	-0.592303	-0.253508	-0.402292	-0.271238	-0.155014	0.177861	-0.517557	0.285205	0.209028	-0.839881	-0.333744	-0.652415	-0.0703257	-0.364741	-0.621667	-0.284371	-0.0936383	0.449587	-0.219318	-0.536167	-0.47423	-0.520138	-0.234048	-0.257756	-0.199203	-0.499831	-0.382637	0.0689912	-0.813096	-0.406808	-0.543779	-0.265433	-0.441041	0.0919519	-0.385294	-0.422331	-0.15657	-0.345928	-0.243235	0.269475	-0.264315	0.619037	0.180808	0.0630799	0.641904	0.0813066
AGA	-0.691825	-1.01713	-0.200124	-0.745904	-0.531882	-0.8258	-0.258525	-0.441075	-0.917794	-0.208119	0.347029	-0.145474	-1.36135	-0.686855	0.0608039	0.238384	0.527909	-0.0480606	-0.912012	-0.300146	0.658359	0.646137	0.106406	-0.127987	-0.993766	0.131717	-0.789497	0.262	0.411884	0.908816	-0.501871	-0.255054	0.104295	0.226224	-0.130634	-0.913295	0.214196	0.14484	-0.43506	0.0448741	-0.422191	0.0423673	0.459177	0.768726	-0.111141	1.07039	-0.526134	-0.973299	0.526809
AGAP1	-0.202513	0.17521	0.792308	0.107567	-0.57882	1.07622	0.286305	0.895307	0.118845	0.639084	0.545166	0.275469	-0.387767	-0.0888306	-0.00992635	-0.175276	0.514618	-0.218905	0.530181	0.432684	-0.971493	0.00397266	0.0474416	-0.315799	0.307608	-0.25669	0.370937	0.0345159	0.176584	-0.457684	-0.994333	-0.0867938	-1.02065	0.529486	0.505307	0.187255	-2.03155	-1.53663	0.418377	-0.415028	0.258881	0.0205149	-1.29582	0.83987	-0.274431	-0.96485	-0.0373127	-0.637665	-0.900436
AGAP3	-1.14869	-1.09	1.11846	0.47698	-0.631684	0.0140103	0.562201	0.330262	-0.66712	-0.619423	-0.251123	0.333636	-0.632651	-0.1546	-0.8649	0.502928	0.0386947	-0.12757	-0.575879	0.589137	-0.072573	-1.15806	-0.44835	-0.135126	-0.755664	-0.366716	0.878633	-0.852297	-0.710119	-0.69407	-0.171588	0.635539	0.276792	-0.653869	0.694796	0.160952	-1.26743	0.769082	-1.02206	-0.575323	-1.00186	-0.230355	-1.18313	-0.648353	-0.333971	-1.20827	0.914834	-1.30097	-0.301312
AGAP4	-2.25451	-1.53489	-1.13457	-1.77803	-1.04257	-1.0612	-1.03158	-1.63835	-0.415775	-1.3912	-1.20184	-0.963107	-1.04589	-0.86465	-1.77505	-1.45095	-1.14281	-1.80506	-1.06019	-1.64846	-1.31573	-1.64504	-1.04745	-0.890926	-0.150757	-1.4326	-1.69043	-1.25105	-1.33017	-1.26776	-1.96487	-1.08389	-1.37351	-1.57408	-1.91623	-1.82299	-0.666325	-1.77376	-1.43437	-0.920232	-1.47693	-1.94626	-0.492216	-1.74102	-0.992191	-1.1756	-1.14949	-1.20651	-1.27158
AGAP6	-1.52422	-0.714736	-0.504101	-1.18028	0.116023	-0.231574	-0.148767	-0.784314	0.308368	-0.753506	-0.571484	0.00390077	-0.348961	-0.357314	-1.06346	-0.98351	-0.565023	-0.947897	0.0139573	-0.934134	-0.968471	-0.665109	-0.590589	-0.359422	0.970632	-0.501412	-0.72612	-0.933302	-0.525422	-1.09001	-1.17204	-0.272236	-0.946923	-0.93383	-1.34674	-1.39396	0.0742444	-0.941377	-0.896879	-0.507913	-0.80984	-1.20511	0.548863	-1.00456	-0.444874	-0.760812	-0.440935	-0.507897	-0.728868
AGBL5	-0.942127	-1.2785	0.15944	-0.297985	-0.872275	-0.595508	-0.457276	0.021738	-0.48325	-0.825896	-1.18976	-0.146827	-0.000752403	-0.868105	-0.825413	-0.759143	-0.653243	-0.719818	-0.735112	-0.260277	-1.3787	-0.301065	-1.67423	-0.654285	0.331453	-0.787967	0.68385	-0.581081	0.0386378	-1.07919	-0.479208	-1.04205	-1.33961	-0.584872	-0.154993	-1.14047	-0.993292	-0.218023	-0.524716	-1.50793	-1.3189	-0.417027	-1.44851	-0.410467	-1.75049	-1.02318	-0.148571	-1.19136	-0.122074
AGFG1	-0.524303	-0.0232153	-0.558703	-0.530034	-0.868031	-0.128144	0.247522	-0.0948027	-0.209288	-0.561436	-0.294326	-0.930114	-0.906228	-0.560478	-0.326932	-0.157107	0.0567798	-0.548239	-0.760496	-0.0201403	-0.408789	-0.40258	-0.465298	-1.12513	-0.676521	-0.530206	-0.756427	-0.51198	-0.386749	-0.822999	-0.724957	-0.287745	-0.565466	-0.50822	-0.426058	-0.430923	-0.808095	-0.330032	-0.420788	-0.470984	-0.316284	-0.472388	-1.05186	-0.496638	-0.333854	-0.487542	-0.560771	-0.0282308	-0.698365
AGGF1	0.314451	0.185676	-0.595949	-0.0886424	0.0503645	-0.461357	0.00273981	-0.194747	-0.616505	0.683818	-0.223013	-0.449669	-0.0978903	-0.110732	-0.561389	-0.260245	0.942808	-0.327826	-0.216585	0.478501	0.120895	0.00451294	0.135953	-0.137319	-0.975533	0.224001	0.110605	0.115887	-0.757502	-0.14541	-0.006735	-0.0638168	0.468665	-0.13729	-0.741881	0.238542	-0.295016	-0.83993	0.0449961	-0.0383149	-0.00318738	-0.283153	-0.502273	-0.146809	0.283718	-0.014057	-0.690253	0.327212	-0.818146
AGK	-0.486557	-0.747451	0.280106	0.280011	-0.153071	0.544417	-0.0903103	0.553529	-0.815859	-0.216174	-0.088455	-0.441762	-0.691465	-0.0505403	-0.533543	-0.0970607	-0.021086	0.142446	-0.371991	0.441378	-0.74517	-0.350683	0.58291	-0.676996	-1.47052	0.314036	0.627347	-0.557283	-0.461046	-0.508687	-0.143352	0.0273163	0.281472	-0.510686	0.167837	0.237982	-0.714955	0.622638	-0.122369	-0.4167	-0.335978	-0.0674127	-0.550306	-0.401881	-0.379596	-0.161036	0.123856	-0.301534	0.0660305
AGL	2.2397	2.00413	-0.222357	-0.196096	-0.792948	-0.0772607	0.42384	0.978781	1.31434	-0.581423	0.77376	0.21966	-0.560114	-0.0824195	-0.345822	0.240719	0.86049	0.397925	0.94643	0.724829	0.492123	0.465432	0.418867	0.53822	1.37908	0.67883	0.525372	1.19485	0.624522	0.700282	0.340619	0.369556	0.0804861	0.560767	0.606716	0.123524	0.434962	-0.4548	1.47558	0.531011	0.138372	0.51098	0.634093	0.949305	0.390028	0.76908	0.664727	1.31627	1.14739
AGO1	-1.2376	-1.24437	-0.493893	-0.865252	-0.829923	-0.887456	-1.2183	-0.948251	-0.86556	-1.40592	-1.06251	-0.82729	-0.960772	-1.07557	-1.51079	-0.68883	-0.842973	-0.995587	-1.51577	-0.39405	-0.611314	-1.23622	-1.27283	-1.28639	-1.42317	-1.63793	-0.629166	-0.897739	-1.51648	-1.4058	-0.71732	-1.5034	-1.08753	-0.963854	-0.575456	-1.4615	-1.80939	-1.12876	-1.16053	-0.929305	-1.40851	-0.903221	-1.14701	-1.03961	-1.02098	-1.72118	-0.598558	-0.930225	-1.50261
AGO2	-0.179167	0.00150418	1.25099	0.697687	0.547137	0.265299	-0.0704824	0.591299	1.36721	-0.100256	0.837058	1.41227	0.985198	0.0286709	-0.11621	-0.279977	0.730522	0.454315	0.679536	0.0524892	0.169928	-0.0158168	-0.0879704	-0.0249367	0.6718	-0.0809215	-0.0883455	0.273075	-0.950227	-0.442729	-0.366841	-0.0710826	0.0991194	-0.31025	0.489205	-0.291644	-0.963475	-0.991717	0.151082	0.138247	-0.138699	-0.43316	-0.543783	-0.305494	-0.592319	-0.866123	-0.47176	-0.0569868	-0.49585
AGPAT1	-1.10608	-1.06388	0.703111	-0.793191	-0.62299	-0.0368607	-0.146828	-0.460721	0.0952649	-0.297614	-0.557401	-1.31005	-0.28945	0.0742966	-0.276083	-0.515082	-0.564934	-0.633201	-0.818634	0.187683	-0.806567	-0.495485	0.00199947	-0.86701	-0.531049	-0.270685	-0.0815714	-0.0339971	-0.00401123	-0.955401	0.00863468	-0.320713	-0.338273	0.017339	-0.32889	-0.348127	-1.1883	0.300536	-0.716311	-0.903966	-0.873896	-0.578084	-1.56423	-0.251053	-0.971164	-0.586531	-0.0590308	-0.978714	-0.900108
AGPAT2	0.0833039	1.09402	0.864999	-0.785454	0.422967	-0.844607	-0.457369	-0.0421393	-1.29029	1.28792	-1.20634	-0.1221	-0.867397	-0.364549	-0.255932	-0.184139	-0.322328	0.254768	-0.0506527	0.208829	0.15303	-0.482216	-0.663401	0.262232	-0.19868	-0.829423	-0.825291	1.32058	-0.558192	0.0550218	0.442448	0.282146	-0.745874	-0.0186245	-0.140676	-0.407783	-0.717035	-0.0286066	0.469373	-0.753544	-0.254475	-0.204461	-1.35906	-0.28538	-1.00573	-0.816302	-0.345568	0.975128	-0.196862
AGPAT5	-1.23702	-1.1094	-2.35023	-1.06047	-1.96277	-0.604766	-1.28645	-0.753591	-1.43972	-0.570961	-1.08587	-2.61778	-1.05211	-1.116	-0.179677	-2.61173	0.268395	-1.16644	-1.9245	-0.627097	-1.58173	-0.856081	-0.811541	-1.62332	-2.02385	-1.159	-1.70556	-1.46141	-1.7851	-1.79705	-1.15241	-1.59812	-1.19945	-1.18208	-1.20387	-1.43104	-1.68421	-1.13861	-1.73606	-1.56692	-0.7978	-1.02138	-1.63617	-1.42968	-1.36756	-1.37864	-1.07501	-1.48997	-1.75099
AGPS	0.363004	-0.13335	-0.70671	-0.274115	-0.440727	-0.349419	-0.880702	-0.498185	-0.710073	-0.319697	0.48766	-0.909023	-0.142224	0.0772674	0.306175	-0.767126	-0.689178	-0.250939	-0.153613	-0.508044	0.440335	0.631239	0.00346346	0.440199	-0.0146779	-0.359478	0.467735	-0.587527	-0.224626	-0.820696	-0.106302	0.150448	-0.69258	0.174658	0.677304	1.1956	-0.773107	0.115041	1.07435	-0.667078	-0.0317102	-0.206181	-0.712394	0.49968	-0.632791	-0.393252	0.26219	-0.535172	0.952422
AGRN	-0.845306	-0.939954	1.8916	0.324213	0.282669	-0.605017	1.12856	0.326593	-0.104878	-0.889637	-0.296602	0.672056	-0.505342	0.296761	0.0181096	1.76371	0.615226	-0.748654	0.136743	-0.278445	-0.45435	-0.578909	-1.0281	0.0939648	0.515562	-0.0608017	0.711553	-0.0921779	-0.198398	-0.860703	0.011908	-0.0577075	-0.410007	0.356872	0.277823	-0.54519	-1.02537	0.456875	0.0299637	-0.304604	-0.805921	0.0566177	-1.02502	-0.158765	-0.38736	-0.601256	1.75606	-1.22088	-0.741754
AGTPBP1	-0.864043	-0.561947	-1.0925	-1.00123	-1.46585	-1.14465	-0.939343	-1.07188	-0.704789	-0.810679	-0.832009	-1.03384	-1.15545	-0.87309	-1.05652	-0.563683	-0.392829	-0.631186	-0.376875	-0.761871	-0.573279	-0.687824	-1.4329	-0.89582	-0.681578	-1.21381	-0.865681	-0.741965	-1.15575	-1.01064	-1.27594	-0.644041	-0.566143	-0.490995	-0.683314	-1.44238	-0.925561	-1.5484	-1.48292	-1.05459	-0.561502	-0.981626	-1.06569	-0.424481	-1.17989	-1.00449	-0.979215	-0.587854	-0.685168
AGTRAP	-1.18918	-0.678806	-0.412059	-1.14033	-1.93668	-0.753381	-1.31763	-1.41582	-1.79998	-1.18535	-0.701446	-0.833242	-1.55069	-1.20095	-0.299669	0.657377	-1.49231	-0.903067	-1.47004	0.261146	0.0367135	-1.05093	-1.32822	-0.860565	-0.974486	-0.288844	-1.16655	-0.61451	-0.383106	-0.656319	-1.37937	-0.764106	-1.25516	-1.11964	-0.729683	-1.24609	-1.35485	0.0424351	-1.06422	-1.16821	-0.941144	-0.652352	-1.31856	-0.341446	-1.43632	-1.143	0.145519	-1.61854	-0.89458
AHCTF1	-0.0351677	-0.460481	0.0373373	-0.366788	0.327555	-0.267212	0.802898	0.554827	-0.120765	0.249101	-0.561389	-0.926572	0.359374	-0.123619	-0.346797	-0.0875292	-0.0858858	0.768182	-0.121102	0.561612	-0.979124	0.919263	0.760866	-0.369943	0.722611	-0.361011	-0.234906	-0.169408	0.0773123	-0.463419	-0.27283	0.399334	-0.198806	0.517202	-0.0100645	-0.26921	0.0574883	-0.340193	-0.379509	-0.0612153	0.43221	-0.0419145	0.194708	-0.127462	-0.536458	-0.540788	-0.466642	-0.0368179	-0.274143
AHCY	2.08917	1.52889	2.12777	1.87245	2.08467	2.31205	1.75926	2.79978	1.18913	2.9628	1.82353	1.51688	2.0923	2.09835	2.93436	0.856499	3.03286	1.2868	2.30585	2.14005	1.60558	2.01035	2.76728	2.33592	2.67671	1.68933	1.98774	1.51099	2.3251	1.98234	1.97846	2.22158	2.31033	2.08679	2.33721	2.63373	2.35622	2.06842	1.70209	1.08192	2.27865	1.92734	1.61099	2.26344	0.863083	2.10208	2.34009	0.772081	1.87393
AHCYL1	1.22276	1.63011	1.59481	1.02192	0.985409	1.085	1.88469	1.13967	1.17298	0.824273	1.33899	1.5614	1.2481	1.6105	0.560957	0.959561	1.08146	0.840626	1.18985	2.31494	1.81256	0.791811	1.17807	1.59808	0.807648	0.827127	1.72377	1.13108	0.409948	0.718113	1.03803	2.50257	0.407894	1.10715	1.51683	0.40647	0.421521	1.14067	2.10282	0.96422	0.911246	1.56877	0.447906	1.42037	0.941503	1.03595	2.47026	1.55092	1.69702
AHCYL2	-1.77041	-1.32086	-0.198755	-1.66247	-0.437526	0.252831	-0.154524	0.094023	-1.72804	-1.15031	-1.43182	-1.09551	-2.3156	-1.53482	-1.9007	-0.630712	0.824959	-1.16426	-1.43998	-0.700109	-1.6868	-2.3625	0.814	-1.93103	-2.43215	0.783333	-0.914415	0.62935	-0.798044	-0.534091	-0.0328034	-0.751573	-1.32873	1.55614	-0.672822	-0.732948	-0.629909	-0.524371	-1.27892	-0.656826	-2.20644	-0.895771	-2.10476	-1.4037	-0.850378	-0.609855	-1.20357	-1.65349	-1.80055
AHI1	-1.84702	-1.15769	-1.36102	-1.23845	-1.24151	-0.843038	-0.0350544	-0.424996	-0.0301747	-1.11298	-0.955711	-2.29411	-0.662525	-1.6869	-0.490584	-0.916855	-0.886823	-1.14006	-1.97574	-1.13633	-2.26396	-1.0225	0.0387812	-1.1635	-0.399027	-0.987309	-1.426	-1.25849	-0.279129	-1.49577	-1.26287	-1.22633	-1.41359	-0.692302	-1.37216	-1.81095	-0.363584	-0.495447	-1.55532	-0.678513	-1.01138	-1.92309	-0.492827	-1.56873	-1.41185	-0.941811	-1.74779	-1.56097	-1.3422
AHNAK	2.25446	3.04723	1.89995	1.48617	1.10426	1.66882	1.97771	1.46135	1.96627	1.9135	2.09672	2.05814	1.13378	1.4641	0.363421	2.36248	0.363856	0.834826	2.02928	1.15601	3.12056	1.19313	0.162998	1.29629	0.476466	1.6196	-0.0715681	1.78218	-0.222595	0.604149	0.626031	1.71025	2.24796	2.42459	1.21153	0.942726	1.02912	1.41162	2.92672	2.40772	3.26776	1.63598	2.04858	1.37107	1.25338	1.48638	2.09968	3.41956	1.46246
AHNAK2	0.163565	0.181383	-1.11029	-2.19844	-1.4275	-1.9153	-1.65041	-1.97141	-2.13301	-0.0405294	-1.72359	0.00890649	-2.42375	-1.28883	-1.36878	0.236546	-1.58472	-2.05395	-1.93785	-2.21823	-0.348915	-1.33745	-2.00426	-0.674299	-1.86103	-0.542905	-2.65689	-1.84035	-2.22515	-0.943696	-1.97157	1.33432	-0.957078	-1.90042	-0.0057538	-1.49556	-1.55256	1.10349	-1.39767	-1.09072	1.43141	-1.6675	-2.60563	-0.789917	-2.14898	-1.79172	0.866061	-1.07211	0.080148
AHR	1.86883	1.98059	2.38721	2.49876	1.87166	3.0323	3.37959	2.87224	3.45253	2.1167	2.292	3.18533	2.65352	1.8669	3.02795	2.06074	2.63657	2.64375	3.59462	2.07339	2.95021	1.94722	1.89775	2.46371	4.0412	2.9565	2.56889	2.39745	2.84426	3.55839	2.84891	2.4309	2.25258	1.97766	2.18585	1.92084	2.53673	2.16051	2.43838	2.30604	1.88315	2.13156	2.90098	2.29374	2.65678	2.67089	2.37188	2.92254	2.53995
AHSA1	0.829717	0.619126	1.24314	0.660985	1.4247	0.963761	-0.0380534	0.416208	0.419454	0.767851	0.957029	0.912194	-0.226173	0.60672	0.92068	0.561498	0.687567	1.05561	0.324434	0.226284	0.418691	0.820461	1.86329	0.343697	0.150184	0.294337	0.22087	1.10743	0.762022	0.95076	0.0122331	1.54283	1.25787	0.830828	1.06033	1.32137	0.73216	1.08137	0.707991	0.669434	0.782774	1.17514	0.861739	0.771448	0.736897	1.2233	0.796223	0.37267	1.0397
AHSA2P	-1.63249	-1.45458	-0.912808	-0.84846	-1.0933	-0.97888	-1.0314	-0.860307	-0.705541	-1.52718	-0.267722	0.526256	-0.952685	-0.921683	-0.861645	-0.870045	-1.06107	-0.854546	-0.957619	-1.71266	-0.284529	-1.18863	-1.87126	0.174311	-0.167181	-0.736008	-0.557677	-1.15427	-0.72635	-1.15488	-0.596889	-0.771005	-1.10273	-0.888373	-1.17833	-1.04859	0.0839091	-0.419243	-1.18412	-0.670065	-0.850427	-0.880474	-0.0840309	-0.880039	-0.989536	-1.01884	0.167228	-1.00908	-0.469771
AIDA	2.51245	2.41998	2.08266	2.06149	2.37053	2.26886	1.94781	1.99208	2.44789	2.76686	2.28329	1.87521	2.42782	2.53306	2.05581	2.54644	1.76321	2.24338	2.12342	2.33452	2.34689	2.85511	2.66807	2.17307	2.1592	2.51801	1.98635	2.12775	2.12272	2.16049	2.60503	2.48482	2.39126	2.89473	2.5652	2.21604	1.99733	2.22035	2.52954	2.33986	2.70738	2.30469	2.4087	2.36774	2.3115	2.12008	2.32331	2.6299	2.16305
AIF1	1.28832	2.22477	0.731711	2.07812	0.906875	1.06918	1.36684	-0.684762	0.993912	1.07993	0.199702	1.7062	0.828797	2.18445	0.788244	1.67106	-0.779297	1.71483	1.83342	-0.343677	2.6217	0.954881	0.462497	1.69111	1.1852	1.63662	0.65625	0.784925	0.614766	1.83228	-0.176102	0.24096	1.59006	0.304897	1.00046	1.23637	2.63784	1.0102	0.652946	1.69899	1.85222	0.519339	2.51707	1.89127	1.59916	1.93967	0.94449	1.60796	0.388862
AIF1L	2.02942	2.41988	3.28733	2.15333	3.02476	3.17982	3.53405	2.81866	2.4038	2.94646	0.167147	2.1423	1.44699	3.04907	1.48488	1.96108	3.31022	2.76215	2.48816	3.10619	0.914503	2.14172	3.01421	2.06488	1.77944	3.21036	2.40849	3.61182	2.75012	3.06316	4.35676	0.936505	2.1176	3.75861	2.37956	1.95923	2.47249	1.72812	2.64027	1.93857	1.24639	0.203249	0.555308	1.99156	1.19609	1.87147	1.46061	2.07738	0.753187
AIFM1	0.324456	0.382236	0.551525	-0.103224	0.555855	0.523034	0.132254	0.348615	0.502957	0.966399	0.461003	0.945098	0.0203198	0.732862	0.603414	-0.0376432	0.608381	0.711633	0.217445	0.712333	0.364517	0.85272	0.774028	0.895039	1.02794	0.406217	0.788451	0.284428	0.204914	0.885004	0.676547	0.443842	0.487449	0.854441	0.79999	0.466769	-0.264331	0.710975	0.434082	0.119041	0.132867	0.644975	0.756285	1.09164	0.337581	0.18792	0.247126	-0.0746517	1.32539
AIG1	-0.258235	-0.113921	-1.18365	-0.698478	-0.841187	-1.42624	-0.263524	-1.38552	-0.716802	-0.992572	-0.660638	-2.15413	-1.23301	-0.699248	-0.162532	-0.494376	-0.377279	-1.46422	-1.50688	-0.512161	0.243622	-1.2208	-1.08055	-1.48725	-0.540973	-0.191105	-0.8769	-0.878707	0.0815196	-1.1632	-0.737407	-0.202816	-0.955936	-1.09917	-1.7745	-1.67085	0.675404	-1.75608	-0.0169072	-0.576085	-0.747374	-1.08125	-0.310863	-0.412989	-0.246823	-0.109522	-1.28613	-0.575922	-0.740623
AIM2	-0.198283	-1.46157	-1.90412	0.557816	0.562286	-0.306588	-1.31979	-2.19197	-0.0753001	1.40734	-1.22301	0.723526	-1.30858	2.33403	2.04826	-0.0973443	-2.11723	0.523966	-0.245137	-1.37004	-0.359152	1.21879	-1.17176	-0.877536	-1.53434	1.99042	-1.21171	-0.550285	-0.387014	0.507769	-1.18674	-0.773476	-0.665743	-1.7878	1.12449	0.111399	1.7893	0.412587	-2.23375	0.627147	1.88185	-1.37871	1.82081	-1.05906	1.14644	0.981314	-1.35249	1.59027	-0.0832844
AIMP2	1.56145	1.36008	1.26934	2.27912	1.26682	1.44551	0.790289	1.54538	0.447947	1.38408	1.37124	0.795958	0.830967	1.62928	1.40604	0.751635	1.60865	1.20259	1.26437	1.40753	0.441057	1.65443	1.72582	1.88591	0.890946	0.544944	1.8039	1.05106	1.30488	0.897393	1.39461	1.38663	0.913597	1.32281	1.43275	1.21873	1.11667	0.955199	0.726656	0.72169	1.34326	0.961643	0.718938	1.50915	0.561665	1.01092	0.989186	0.198178	1.37494
AIP	0.574182	-0.186223	0.583472	0.358967	0.524332	0.273314	-0.308905	0.0585716	0.273216	-0.0654425	0.670709	1.92994	-0.209422	0.559219	0.426123	0.38443	0.360428	-0.268057	-0.165221	-0.12278	0.207872	0.31654	0.0942304	0.0732546	1.17966	0.458831	0.0345219	0.663367	0.0326844	0.791464	0.906786	0.239249	0.382027	-0.144602	0.0114888	0.215587	1.26222	0.287916	-0.691646	0.583996	0.339608	0.353864	1.17899	0.171656	1.15669	0.756958	0.658795	0.508858	0.222097
AIRE	2.52063	2.62324	2.89574	2.08626	2.7207	3.4378	3.62554	2.9988	4.08697	2.70142	2.44483	3.64532	3.35885	2.75079	3.38093	2.91419	3.23346	3.1722	3.93971	2.85469	3.62952	2.35959	2.37957	3.28637	4.66517	3.38442	2.73701	3.05503	2.89257	4.24049	2.25154	3.2098	2.56625	2.71421	2.82943	2.35169	2.85727	2.47429	2.82014	3.04351	2.10816	2.95377	3.05488	2.35524	3.07134	3.15077	2.61253	3.48406	3.21254
AJUBA	-2.15955	-1.94898	-1.22717	-1.92436	-1.59549	-1.81986	-2.26507	-2.56167	-1.70262	-1.6499	-1.75744	-1.82416	-1.0076	-2.29805	-2.02135	-1.89876	-2.06798	-2.07039	-2.26729	-1.68935	-2.18539	-1.56034	-2.27174	-1.86036	-2.34039	-1.70763	-1.3598	-2.19851	-1.80593	-2.38667	-2.03666	-1.70131	-1.50028	-1.92924	-1.83093	-1.99013	-2.10944	-2.13079	-2.01011	-2.2478	-1.33167	-1.98116	-2.17933	-1.84617	-2.17714	-2.49998	-1.45512	-2.08577	-1.95979
AK1	2.95549	3.28859	3.37421	2.87757	3.2157	3.71214	4.56104	3.49146	4.25926	2.95462	2.6236	3.83837	4.05889	3.00106	4.04729	3.02368	3.52995	3.36318	4.2889	3.301	3.65446	3.07883	2.75876	3.76391	5.14099	4.1591	3.29848	3.11943	3.34654	4.66324	2.8877	3.66649	3.06759	3.0382	3.27681	2.82179	3.3739	2.9353	3.38683	3.559	2.74801	3.17184	3.5894	2.89666	3.50849	3.44784	3.02293	3.76832	3.5767
AK2	2.31033	1.97676	1.4984	1.89933	2.02224	2.18683	1.87756	2.45876	1.54176	1.61556	2.0862	1.9181	1.63289	1.7708	2.56566	2.17752	2.25573	1.57129	1.86164	2.61948	0.97953	2.53789	2.58947	2.80123	2.8113	2.03396	2.17727	2.36842	2.41146	1.79681	2.00469	3.41801	1.27017	2.24272	2.86867	1.83863	2.66266	2.50376	2.58542	1.48004	2.39526	2.18072	1.89491	2.56019	1.74352	2.14267	2.27237	0.913378	2.8343
AK3	1.86554	1.63301	0.756011	0.476849	0.609348	0.373677	0.515653	0.559695	0.651666	1.7706	0.505935	1.31398	0.219732	0.220137	0.0658085	-0.252968	1.15511	0.604633	0.299639	1.04239	0.988243	0.739603	0.647464	0.40024	1.05416	0.577513	0.928764	0.232007	1.26297	0.994224	0.437007	0.526303	0.588716	1.16222	0.920565	0.568924	1.03741	0.912737	0.783664	0.853074	0.954052	0.889808	1.20018	0.379971	1.03613	1.1163	0.239838	1.1179	1.23755
AK4	0.314394	0.589277	-0.927873	0.460746	-0.55865	-1.63798	1.27384	-0.481271	-0.805776	0.258958	1.13327	0.816036	-1.51143	-0.35606	1.16283	0.98917	-0.956992	0.0396612	-0.644948	0.691242	-0.986904	0.989453	0.39085	-0.901685	1.54974	0.489631	-1.95917	0.159301	0.279227	-0.507794	-0.529743	1.16169	-0.810306	0.482773	1.55316	-0.168134	-1.026	0.740062	0.437505	-1.26424	0.530995	-0.777194	-0.917513	0.557938	-0.589536	-0.320676	-0.843305	0.551582	0.888245
AK6	-1.80383	-1.70841	-2.29171	-2.28496	-1.54336	-1.33272	-1.84021	-1.90423	-2.015	-1.3156	-1.46095	-1.57694	-2.0207	-2.25122	-1.6387	-2.35846	-1.94965	-2.10859	-1.67768	-0.599832	-1.85356	-1.92725	-1.56198	-1.54149	-0.715341	-1.18424	-1.49099	-1.67873	-1.98915	-1.61794	-1.49517	-1.81609	-1.81754	-1.42082	-1.92317	-1.82757	-1.51156	-2.05164	-1.87238	-2.01644	-1.60801	-1.76365	-2.06665	-1.74975	-1.61847	-2.24465	-1.624	-1.71007	-1.92908
AKAP1	-0.364185	-0.362367	-1.48666	-1.65676	-0.937517	-1.0453	-1.36687	-1.01097	-1.54078	-0.873896	-1.02201	-2.56948	-1.36743	-1.24521	-1.05395	-2.36962	-0.486115	-0.905482	-1.50179	-0.943552	-0.852477	-1.02655	-0.621271	-0.966468	-1.33303	-1.64729	-0.796458	-1.04527	-1.27345	-1.57976	-1.11707	-1.25577	-1.71212	-1.29542	-1.46856	-1.06143	-1.58421	-0.996057	-1.26024	-1.57111	-0.946297	-0.899594	-1.72851	-1.81181	-1.5167	-1.0118	-1.27871	-0.728891	-1.0005
AKAP11	0.28686	0.473655	-0.82744	0.289988	-0.392124	0.133969	1.06682	0.798521	0.986843	0.477371	0.814025	0.237569	0.684306	-0.18663	0.171112	0.859686	1.18778	0.83869	0.319084	0.603955	0.75234	0.427381	0.503085	0.450149	-0.304662	0.848944	0.724984	0.679638	0.192788	-0.0190709	1.10293	0.232797	0.665061	0.378594	0.367287	0.458261	0.254104	-0.656185	0.652737	1.05005	0.704759	0.914411	0.503638	0.236892	0.542177	1.28374	0.54332	1.37042	1.07203
AKAP12	-0.77201	0.918601	-1.59716	0.31876	-1.0492	-0.67351	1.97558	1.22601	1.50102	-0.264015	0.474391	1.60259	0.603037	-1.33317	-0.450177	-1.2221	-0.10854	1.18936	0.592027	0.933976	-0.182857	-0.357504	1.43537	-0.799777	1.91407	1.22825	0.407839	0.443712	0.374039	-0.0463347	0.787548	-0.240841	0.050765	-1.38185	-0.857742	0.108476	0.259043	-1.844	2.16469	0.36603	1.05317	-1.17476	-0.501641	-0.490165	-0.467777	-0.0901247	0.0328445	0.609364	-0.704841
AKAP13	0.241324	0.728022	-0.0627251	0.422606	-0.289297	-0.141434	0.228209	0.599028	0.437894	-0.672998	0.546562	1.57303	-0.00718907	0.054261	-0.653159	0.544323	0.602205	0.495929	0.607407	-0.462742	0.894087	-0.587901	-0.365427	-0.172017	-2.32353	-0.669623	-0.12858	0.0443372	-1.52913	-0.511297	-0.110801	-0.538861	0.81154	0.0149504	-0.408224	0.199466	-1.29327	-0.52896	0.458568	0.621995	-0.336515	-0.113761	-0.462861	-0.563144	0.975031	-0.183949	-0.466336	1.08021	-0.416751
AKAP17A	-0.169047	0.340954	0.360315	0.0223695	0.41812	0.0252422	-0.269251	0.349717	0.438274	0.475288	-0.636655	0.154502	0.483724	0.0923778	-0.554652	0.396567	0.274143	0.227474	0.438097	-0.521162	0.402749	0.125506	-0.231536	0.350432	-1.1454	-0.579042	-0.171956	-0.640761	-0.446937	-0.0500681	0.116528	0.049489	0.35857	0.0226967	0.0796453	0.203905	-0.463091	-0.396206	0.444343	0.253898	0.450624	0.0696217	-0.0262435	0.200758	0.373949	-0.242423	-0.0958407	0.772672	0.794444
AKAP5	3.42509	4.05879	4.15554	3.18523	3.68211	4.3844	4.77717	4.36528	4.60714	3.86232	3.52896	4.43805	4.26586	4.20028	4.68841	4.01552	4.21465	4.12275	4.59938	4.19152	3.71755	3.54105	3.42601	4.26938	4.96238	4.61182	3.70034	4.05109	3.97947	4.99869	3.14176	4.24509	3.58328	4.0783	3.88395	3.29214	3.96004	3.82079	4.07289	4.13927	3.99304	3.88744	4.14984	3.51549	4.19237	3.9885	3.79625	4.35315	4.11072
AKAP7	-0.247327	-0.707286	-1.25538	-0.549454	-0.231468	-1.2735	-0.131382	-0.644067	-1.08244	-0.363243	-0.619573	-0.853567	-1.33907	-0.344087	-0.536263	-0.512517	0.185051	-0.514961	-0.853743	-0.694544	-0.207753	-0.492028	0.342086	-0.435263	-1.00902	-0.162557	-0.57101	-0.307898	-0.178757	-0.687603	-0.681298	0.133914	-0.46159	-0.14818	-0.916338	-0.2683	1.25367	-0.101249	0.170172	0.191618	-0.608475	-0.764261	1.24196	-0.47867	0.248383	0.684186	-0.645102	0.524528	-0.047437
AKAP8	-1.22655	-1.18095	-0.707246	-1.05367	-0.737161	-0.688951	-0.871452	-0.424819	-0.655357	-1.23238	-1.01541	-0.131213	-0.835829	-0.892028	-0.703173	-1.00146	-1.04219	-0.886904	-0.67537	-1.04378	-1.22274	-0.850558	-0.930049	-0.791222	0.236745	-1.05497	-1.24881	-0.712772	-0.799268	-1.17836	-0.793124	-0.791486	-1.1017	-1.22352	-1.21697	-1.28946	-0.808952	-1.06919	-1.21466	-0.934068	-0.846399	-1.16685	-0.148113	-1.31565	-0.855666	-1.11166	-1.06655	-0.373211	-0.710894
AKAP8L	-1.97937	-1.78117	-0.652692	-2.0693	-1.53368	-1.63267	-1.06362	-1.45442	-0.819681	-2.04168	-1.56421	-1.73616	-1.34592	-1.72604	-1.40486	-1.22748	-1.74199	-2.06202	-1.40512	-1.57784	-1.98132	-1.86653	-1.53662	-1.61731	-1.87931	-1.85467	-1.85021	-1.66601	-1.89198	-2.13234	-2.20812	-1.34155	-1.87297	-2.01088	-2.1465	-1.96905	-2.50503	-1.43245	-1.47297	-1.64708	-1.41536	-2.19541	-1.9642	-1.9483	-1.68769	-2.08488	-1.62373	-1.31164	-1.42209
AKIP1	0.274222	0.553213	1.48818	0.622484	0.178384	1.13929	0.614613	0.348547	0.0189783	0.292679	0.478257	0.6015	0.602961	0.505542	0.291288	1.41019	0.276133	0.0156051	-0.0468497	0.35209	0.482054	0.361037	0.126415	0.227997	0.0471792	0.966516	0.77012	0.508053	1.58609	0.387821	1.49832	-0.298858	0.987316	1.06604	0.216821	-0.268384	0.721726	0.517694	0.895726	0.624557	0.717202	-0.0359043	0.00526257	0.443113	0.234454	0.409174	0.493313	-0.0669024	0.0848485
AKIRIN1	-0.661781	-0.524799	0.0322748	-0.069226	-0.0765184	-0.0243879	-0.00124807	-0.0153826	-0.169459	-0.888726	0.134689	-0.717769	-0.308514	0.0522537	0.117852	0.506247	-0.864307	-0.654952	0.190828	1.02336	-0.828159	0.060347	0.217071	-0.663419	0.835934	-0.236552	-0.385134	-0.334703	0.228454	-1.02413	-0.385656	0.021352	-0.99385	-0.0612267	0.588724	-0.588669	0.309447	-0.379681	-0.468428	-0.233472	-0.364647	-0.635899	0.406416	-0.405099	-0.247246	-0.294293	-0.598352	-0.359298	-0.693088
AKIRIN2	1.1207	1.06178	-0.39139	0.716662	0.337209	0.700541	0.511427	-0.203214	0.624933	0.534651	0.557784	0.117239	0.803378	1.02448	0.471863	0.284496	0.411745	0.641592	0.768137	0.254617	1.4818	1.27369	0.340825	0.406332	1.19241	0.937648	0.38433	0.314629	0.555249	0.22929	0.513252	0.278324	0.89215	0.348268	0.563471	0.337776	1.00102	0.731847	0.863626	0.873144	0.739129	0.230678	1.24974	0.203413	1.29218	0.786731	0.617131	1.16861	0.570875
AKNA	-1.6113	-1.89556	-0.993138	-1.02151	-0.928125	-1.53379	-1.69019	-1.58422	-0.0058085	-1.53064	-1.58893	0.966838	-1.29702	0.339675	-1.98647	-0.491183	-1.78778	-0.937087	-0.79722	-1.90765	0.559616	-1.37218	-2.00575	-1.64726	-2.39964	-1.52959	-1.47943	-1.77227	-2.02912	-1.30822	-1.24857	-1.39182	-1.07977	-1.80623	-1.6768	-0.995508	-1.26963	-1.69556	-1.82708	0.229751	-1.22449	-2.05952	-0.0394547	-1.73685	0.59463	-0.743289	-1.18646	0.768914	-0.895549
AKR1A1	1.57204	1.91538	2.03663	2.27729	2.06124	1.72149	1.4708	0.823157	1.57168	1.50692	1.58981	1.69891	2.01922	2.4692	1.82965	2.47793	1.4668	2.3859	1.88292	1.85178	2.48849	1.89778	2.38271	2.30744	1.94203	1.96731	1.68855	1.68515	1.99699	2.13201	1.45581	2.17332	1.63793	0.853937	2.03055	1.61333	2.17079	2.91907	1.48826	1.82141	2.04708	1.98868	2.27464	2.34455	2.05964	2.05278	2.67778	1.7148	1.92649
AKR1B1	1.57668	1.91148	1.63218	1.77079	1.30063	1.15877	1.0543	1.21786	0.301425	1.05806	0.707644	1.16369	0.772687	1.92996	-0.309641	0.80102	1.71097	1.16709	1.20611	1.66137	3.23749	0.485612	1.08794	1.16261	0.674753	0.271659	1.59994	0.259175	1.02254	0.685288	0.934174	0.881339	1.16592	1.12693	1.61012	1.47207	0.774115	1.93024	1.28186	0.937218	0.810071	2.12469	0.973265	0.615962	0.763663	1.40592	0.898785	0.855874	1.29994
AKR1C3	1.88639	2.45986	-1.45051	-1.14511	-2.2254	-1.16	-0.577762	-1.99743	-0.920788	-0.67857	-0.249566	-1.10016	0.759334	-2.14826	-1.86639	-1.81166	-1.15984	-1.62084	-0.32863	-1.06603	0.630975	-1.97476	-2.40092	0.603334	-1.61334	-1.01824	-1.39284	-1.44695	-1.50403	-0.226277	-0.966988	-1.40634	-1.54033	0.208321	-2.65305	-1.35607	1.11594	-0.989761	2.39735	0.634197	0.315676	-0.463251	0.481731	-0.79563	1.02687	-0.143626	-1.81548	1.824	-2.00033
AKR1D1	3.16989	3.26737	3.70552	3.07607	3.24024	3.9684	4.60799	3.54501	4.63093	3.11828	3.02239	4.13438	3.87338	3.291	4.06529	3.7358	3.63224	3.78236	4.56968	3.2745	3.63338	3.1791	3.07524	3.96788	5.26486	4.21766	3.55933	3.31395	3.32508	4.69657	2.8931	3.86829	3.32273	3.23041	3.0021	3.00637	3.35703	3.19568	3.20367	3.7118	2.95143	3.57072	3.72776	3.18834	3.56257	3.58356	3.28606	4.07037	3.70125
AKR7A2	1.62744	1.94846	2.04496	1.74056	1.18725	1.77495	1.50377	1.3923	0.8544	1.63649	2.29511	2.01546	1.9181	0.321496	2.37998	1.97884	1.76386	1.66079	0.37652	2.73269	0.819627	1.6118	1.26236	1.90023	2.24437	1.94443	2.02663	2.02844	2.18547	1.23647	1.75641	2.1601	1.63707	2.03591	2.37081	0.827935	1.63567	2.07562	2.18544	2.05102	1.84222	2.56369	1.90114	2.24964	1.87974	1.85407	2.68406	1.59328	1.90358
AKR7A3	-0.0982376	0.177469	0.0137718	0.0325133	0.228344	-0.190523	-0.391895	-0.44541	-1.00522	0.0499404	0.613038	0.523451	-0.108387	-0.217921	0.929171	-0.044068	-0.177633	-0.274668	-0.378726	1.15138	-0.187156	0.122623	-0.104991	0.100165	0.36482	-0.0359534	0.186823	0.309443	0.946568	-0.142378	-0.0684755	0.302821	-0.370896	0.542025	0.638179	-0.870341	0.0546201	0.801566	0.332158	0.0697224	0.4189	0.68522	-0.412432	0.468343	0.331358	0.038119	0.931744	-0.477499	0.173779
AKT1	0.940774	1.26287	3.30098	1.27435	1.35727	1.35324	1.29453	1.07586	1.34132	1.41377	0.929206	1.59668	0.974207	1.7157	1.61988	1.64433	1.2935	1.10928	1.19351	1.0491	1.47687	0.916543	0.918196	0.969963	-0.284231	0.34556	1.13891	1.45736	0.964378	0.978717	0.819931	1.78859	1.99686	1.56902	2.14528	1.52314	-0.0598342	1.87294	1.88841	1.43135	1.21628	2.37021	0.586262	1.1621	1.19608	1.04196	1.55567	1.24785	1.71921
AKT1S1	-2.06744	-2.282	-1.58992	-2.19115	-1.81754	-1.87958	-2.12051	-1.82738	-1.85205	-1.83064	-2.01375	-2.14025	-1.92074	-2.16465	-1.52246	-1.69989	-2.27524	-1.86029	-1.77556	-2.09068	-1.79486	-2.19404	-2.06446	-2.03201	-1.47277	-2.31227	-1.8786	-2.29245	-2.47545	-2.53787	-2.06397	-2.03147	-2.15078	-1.69809	-1.86469	-2.21409	-2.49925	-2.05019	-1.76112	-2.26257	-1.8895	-2.16039	-1.76809	-1.87249	-2.36389	-2.19544	-2.03919	-2.0483	-2.13625
AKT3	-1.44654	-1.80332	-1.67609	-1.79427	-1.53896	-1.71222	-1.33105	-1.40981	-1.63879	-1.70901	-1.31679	-1.52148	-1.71329	-0.988607	-2.08579	-1.35237	-1.36125	-1.21422	-2.17994	-0.945438	-2.30727	-1.03589	-1.84086	-2.0055	-2.06697	-1.56976	-1.63041	-1.76705	-1.58776	-2.0138	-1.11368	-0.174368	-1.03057	-1.91137	-1.68933	-1.17778	-2.35736	-1.64308	-1.72061	-1.69003	-1.4138	-1.86456	-2.37634	-1.26351	-1.86111	-1.60161	-1.58578	-1.99221	-1.76944
AKTIP	1.00673	0.936144	-0.236215	0.060038	-0.321575	-0.226725	0.567298	0.110968	0.000366211	0.000237988	0.234089	0.238821	-0.765001	-0.0874289	0.0433155	0.742074	0.30855	0.0781915	-0.176679	0.917438	0.426917	-0.0623907	-0.602637	0.0938139	0.295168	0.544722	-0.298755	0.222342	0.0659775	-0.168301	0.609649	0.414373	-0.147981	0.212909	-0.152422	0.122173	1.24356	0.34652	-0.030655	0.651586	0.252798	-0.000863247	1.10756	0.701464	0.59728	0.666104	0.639685	0.837116	0.103548
ALAD	-0.372644	-0.595006	-0.376899	-0.41727	-0.845078	-1.03611	-0.708604	-1.01057	-1.26371	-0.620312	-0.946447	-0.206039	-1.08773	1.13598	-1.45001	-0.0883017	-0.51872	-0.825679	-1.13475	-0.48104	-0.181287	-1.007	-0.960271	-1.23627	-2.20394	-0.911883	-0.763582	-0.0195459	-0.939937	-0.672198	1.12971	-1.18435	0.138132	0.0129109	-1.02774	-0.14974	-1.26991	-1.1947	-0.868988	-1.01144	-1.11699	-0.652446	-1.3331	-0.192902	-0.575204	-1.01702	-0.653091	-0.458159	-0.608245
ALAS1	-1.79061	-1.79827	-2.16656	-1.6201	-1.58094	-2.04431	-2.3581	-1.84647	-2.47843	-1.98428	-1.39802	-2.20371	-2.08101	-1.47889	-1.96786	-2.05272	-2.03627	-1.6286	-2.11966	-1.9424	-1.51925	-1.71129	-1.73047	-1.8207	-2.35353	-1.94349	-1.81876	-2.01118	-1.87832	-1.61017	-1.50716	-1.382	-1.96568	-1.6256	-1.57252	-1.60607	-2.35059	-1.56895	-1.96808	-2.164	-1.83613	-2.06301	-2.28866	-1.69518	-1.94034	-2.17694	-1.39194	-2.344	-1.41651
ALCAM	0.22569	-0.623808	1.069	0.155871	0.273494	0.281805	0.40899	-0.653683	0.139707	-1.04076	-0.795853	0.927576	2.11547	-0.353893	-0.422792	0.42195	-0.407782	0.38468	0.666377	0.631041	0.405718	0.846346	-0.267076	0.787586	-0.30951	0.875546	-1.52082	-0.775197	1.1333	0.397486	0.601759	0.679022	0.408918	0.821852	-0.803253	0.92418	0.659307	0.296831	0.739079	0.13949	0.759708	-1.00188	0.846469	0.671752	0.189556	0.522365	-0.646995	0.397991	-0.20207
ALDH18A1	-0.442997	-0.245152	0.404977	-0.364221	0.820566	0.41058	0.38109	0.113463	-0.305615	-0.310452	-0.111779	-0.640004	-0.288407	0.334654	-0.417074	0.0840512	-0.314945	-0.563849	0.237314	-0.731581	-1.08958	0.198705	0.0724139	0.493402	0.56435	-0.16775	-0.409911	-0.513196	0.084526	-0.146925	0.353708	-0.330671	0.167554	-0.0120494	0.272928	-0.397658	-0.700573	0.23809	-0.645039	-0.556278	0.339546	0.627435	0.576836	-0.0786759	-0.530934	-0.519518	-0.415309	-0.971119	-0.410698
ALDH1A1	1.24551	1.555	-0.76886	-0.824419	0.935884	1.43635	2.09731	2.65462	2.4196	0.461634	0.17963	0.0562569	0.469311	1.6803	-0.0224944	0.681311	2.61589	1.79591	1.65177	-0.645513	3.30331	0.306266	2.84856	1.17028	2.56082	1.32969	1.35038	0.583764	2.5115	1.33808	2.5573	-0.575032	0.99045	1.16796	1.17769	1.37668	2.45693	0.759465	1.27047	1.03731	-0.0875238	0.413885	1.17088	0.844064	1.28272	2.4756	1.52048	2.02643	0.498464
ALDH1A2	-2.51348	-2.27663	-2.70341	-2.62347	-2.18648	-2.4786	-2.69804	-2.7396	-2.75422	-2.63294	-2.59865	-2.13267	0.065918	-2.65725	-2.54558	-2.66739	-2.60684	-2.45714	-2.64606	-2.56012	-2.60621	-2.48568	-2.31036	-2.45024	-2.493	-2.61437	-2.57633	-2.73668	-2.42426	-2.50389	-2.64045	-2.66984	-2.63103	-2.53753	-2.571	-2.52765	-2.51031	-2.59676	-1.55157	-2.66489	-2.48494	-2.61704	-2.71734	-2.65109	-2.68653	-2.67466	-2.57783	-2.17391	-2.59859
ALDH1A3	0.725474	1.19341	2.68724	4.30119	-2.0891	1.02941	0.509993	2.15776	2.14459	-0.014965	3.3072	1.86345	-0.175364	0.0632848	0.302099	-0.777167	-2.12366	1.27374	-0.812141	2.17153	-1.65943	1.35339	-0.0496253	-0.299965	1.15356	-1.21044	3.6793	-1.52955	-0.108119	-1.14058	2.0157	1.78354	1.20687	-1.14652	1.57867	-0.0365713	1.67765	-0.696828	3.52061	2.33515	0.70817	-0.670574	-0.893126	-0.94194	1.35403	-0.861249	3.47925	-0.921897	-0.737321
ALDH1L1	-1.55084	-1.20139	-1.99306	-2.69325	-2.58692	-2.69732	-2.62354	-2.77822	-2.60191	-2.71564	-2.69261	-2.34838	-2.52825	-2.81588	-2.67238	-2.50885	-2.59932	-2.18515	-2.6864	-2.47819	-2.51989	-2.66307	-2.56168	-2.58714	-2.52112	-2.72663	-2.34314	-2.74807	-2.52051	-2.57068	-2.64743	-2.36295	-2.58855	-2.21574	-2.6054	-2.58997	-2.65558	-2.40962	-1.68899	-2.65132	-2.19978	-2.44505	-2.58424	-2.64009	-2.6626	-2.40528	-2.48083	-0.747098	-2.57132
ALDH1L2	-2.56844	-2.39961	-2.43876	-2.39217	-2.1384	-2.40579	-2.27761	-2.41681	-2.60894	-2.43929	-2.0938	-2.6142	-2.46299	-2.64563	-2.495	-2.66702	-2.50189	-2.6645	-2.35405	-2.18954	-2.47634	-2.64568	-2.39736	-2.41398	-2.15118	-2.15023	-2.18598	-2.57683	-2.49789	-2.59961	-2.4859	-2.34162	-2.44236	-2.6236	-2.43675	-2.50153	-2.64684	-2.42621	-2.35315	-2.4675	-2.30191	-2.3752	-2.25157	-2.54688	-2.39759	-2.44074	-2.15755	-2.05153	-2.40232
ALDH2	0.678927	1.37138	-1.36444	-0.204955	-0.381325	-1.46487	-1.37008	-2.49421	-0.817199	-1.01304	-1.75689	-0.109271	-0.304879	-0.29552	-1.32648	-0.536603	0.0048121	1.19364	-0.697598	-1.45725	2.10186	-1.40901	0.716808	-0.650517	-2.21332	-0.0292808	-1.62216	-1.2747	-2.35695	-0.351151	-1.57543	-1.02036	0.271705	-1.34295	-1.08553	0.968592	0.167167	-0.106207	1.25041	0.186547	-0.134174	-1.60553	0.0951322	-0.237294	0.200235	0.440555	-0.0867143	1.88767	-0.888474
ALDH3A1	-2.48913	-2.5592	-2.54452	-2.58738	-2.66218	-2.62519	-2.73992	-2.54545	-2.44095	-2.29195	-2.59845	-2.55916	-2.75391	-2.59365	-2.53978	-2.60939	-2.53	-2.73903	-2.62363	-2.57732	-2.48119	-2.50506	-2.53734	-2.52717	-2.55186	-2.62837	-2.5498	-2.59636	-2.53719	-2.62995	-2.43112	-2.64027	-2.66025	-2.67401	-2.51394	-2.53949	-2.46014	-2.61733	-2.35995	-2.51161	-2.50927	-2.30508	-2.64484	-2.49148	-2.21477	-2.47133	-2.48598	-2.5397	-2.54616
ALDH3A2	0.614263	0.726469	0.381934	-0.00858068	0.194567	-0.53691	-0.720146	0.387505	0.150364	1.21678	-0.813611	-0.357565	-0.527667	0.566725	-0.394286	0.0547957	0.62357	-0.70831	-0.444206	-0.644843	0.628679	0.109271	0.631585	0.0805028	0.284905	-0.061183	0.178333	1.10139	-0.363957	0.181446	-0.0458715	-1.00079	-0.15827	-0.0282814	0.0616021	-0.177624	0.376308	-0.715971	-0.128313	0.00985329	-0.0634094	-0.0724372	0.12422	0.160309	-0.0312614	0.122973	-0.21516	0.336226	0.150205
ALDH3B1	-1.69739	-1.49084	-1.10598	-1.40926	-1.0847	-1.3703	-1.96	-1.98717	-2.12536	-1.81874	-2.05726	-2.56133	-2.47808	-0.606572	-1.36626	-1.40318	-1.78675	-1.65175	-1.64117	-2.42524	-0.213691	-2.30764	-1.95636	-1.87409	-2.45405	-0.999045	-2.09049	-0.860404	-2.42885	-1.14063	-1.78146	-1.9403	-1.12648	-1.40003	-2.17898	-1.83857	-1.73104	-1.71296	-1.83763	-1.72552	-1.33535	-1.66422	-2.33117	-1.43879	-2.15315	-2.11574	-0.945439	-1.94919	-1.8991
ALDH3B2	-2.41185	-2.57359	-2.63903	-2.65429	-2.74021	-2.59289	-2.79476	-2.36631	-2.84404	-2.29541	-2.69809	-2.6508	-2.54355	-2.72086	-1.70823	-2.46247	-2.75823	-2.77211	-2.70558	-2.61471	-2.65245	-1.44203	-1.08411	-2.68222	-2.61271	-2.16873	-2.72493	-2.82582	-2.6877	-2.76772	-2.69257	-2.68104	-2.74534	-2.84783	-2.4441	-2.70733	-2.61794	-1.39836	-2.72861	-2.48012	-2.54973	-1.89715	-2.71373	-1.96177	-2.41603	-2.51887	-2.83363	-2.66464	-1.81173
ALDH4A1	-0.995804	-0.702139	-0.492693	-0.827369	-1.81071	-1.16887	-1.57759	-1.26243	-1.67384	-0.71892	-0.886996	-1.96144	-1.77725	-1.30575	-0.984043	-0.89765	-1.03627	-0.850437	-1.66972	0.101879	-1.31774	-1.2918	-0.99592	-1.76507	-2.11503	-1.51822	-0.698643	-1.09143	-1.48209	-2.24368	-1.61616	-0.798837	-1.13911	-0.87321	0.579218	-1.49557	-2.08856	-0.54566	-0.531022	-1.27747	-1.99546	0.550932	-1.8209	-1.14778	-1.49037	-1.96295	-0.355169	-1.24419	-1.46121
ALDH5A1	-0.345409	0.0118465	-0.402632	-1.77005	-0.486864	-1.9255	-1.63422	-1.26701	-0.813875	0.463665	-1.81414	-0.67596	-0.474408	-1.32233	-1.32492	-1.39126	-0.315037	-0.854399	-0.827863	0.515468	0.535576	-0.948018	-0.417767	-0.53801	-1.11273	-1.03506	-0.252066	-0.422032	-1.452	-1.23839	-0.470377	-1.02572	-0.8726	0.472057	-1.14588	-0.599461	-1.18601	-1.35839	-0.0352037	-0.422166	-1.60895	-0.255798	-1.11746	-1.75057	-0.412627	-0.00794502	-1.84535	0.480845	-0.0897662
ALDH7A1	0.96793	0.45211	0.210235	0.773261	-0.482191	-0.20614	0.133133	0.878337	0.79249	0.52171	0.63824	0.295004	-1.54121	0.358207	0.651072	0.262527	1.04009	0.0659273	1.09231	-0.227938	-0.0090033	1.08725	0.365394	1.18378	1.18827	1.29823	1.50043	1.87711	0.460052	1.06007	0.345927	-0.173846	0.917982	2.01036	0.332572	0.957154	0.668099	0.641828	1.81891	0.421891	0.777637	1.24731	-0.0397196	1.56069	0.148585	0.112484	0.832235	-0.0843923	0.365262
ALDH8A1	-2.58105	-2.53385	-2.63562	-2.56488	-2.20198	-2.84432	-2.59071	-2.57605	-2.55156	-2.56524	-2.61034	-2.5999	-2.58274	-2.42592	-2.18704	-2.67783	-2.55926	-2.59126	-2.38562	-2.65725	-2.70223	-2.53724	-2.58689	-2.63081	-2.47814	-2.61312	-2.44753	-2.62408	-2.39342	-2.57656	-2.4601	-2.69856	-2.58327	-2.46017	-2.57241	-2.61187	-2.42235	-2.69584	-2.3788	-2.53046	-2.52832	-2.5212	-2.5541	-2.63497	-2.64002	-2.3884	-2.14337	-2.61493	-2.45557
ALDOA	3.29148	3.30771	2.96387	2.78335	2.28706	1.64297	2.45868	2.63331	1.89499	2.55297	1.54796	2.68718	2.14282	2.57039	3.31956	2.97728	1.93781	2.71902	1.92064	2.18003	2.28535	2.56961	1.51768	2.30335	2.59934	2.26315	2.00525	2.69235	2.55597	1.66311	2.08493	2.62553	2.32798	1.80541	2.84833	2.71405	1.12704	3.1653	2.31637	2.00658	2.75403	2.47535	1.87635	2.48814	1.71525	2.17137	2.81486	1.44499	2.76228
ALDOC	-0.120056	-0.328185	-0.316396	1.09834	-0.301262	-1.43639	1.06135	-0.272777	-0.211036	0.321393	-0.168641	0.672135	-0.413123	-0.665674	-0.557192	0.203081	0.770991	0.122063	-1.02557	0.35279	-0.33006	0.957937	0.699793	-1.0583	0.823349	0.868324	-1.72321	1.00583	0.78837	-1.02757	-1.27482	1.39326	-0.859231	-1.75095	0.709617	-0.373899	-0.152387	0.655515	-0.134027	0.578408	-0.821193	-0.426813	-0.00773	-0.794518	0.661376	0.578388	1.14683	-0.0658344	-0.784661
ALG1	-0.812335	-0.968365	-0.744093	-0.90796	-0.750842	0.0507891	-1.13175	-0.620505	-1.09129	-0.49688	-1.05753	-0.554355	-0.718154	-0.431821	0.0914062	-0.866926	-0.910098	-0.993732	-0.872355	-0.19959	-0.600977	-0.295497	-0.914471	-0.493177	-0.132283	-0.365846	-0.850402	-0.628223	-0.0612688	-0.580106	-0.68983	-0.619403	-0.528049	-0.494222	-0.736932	-0.336746	-0.4927	-0.299422	-0.701207	-0.736984	-1.01592	-0.392829	-0.505078	-0.692397	-1.10321	-0.655286	-0.585885	-1.24296	-0.939371
ALG10B	-1.52366	-1.28678	-2.0051	-1.09302	-1.63328	-1.12663	-1.29323	-0.769146	-1.22497	-1.28969	-1.10124	-1.75575	-1.67374	-1.80546	-1.01458	-1.07154	-0.350294	-1.4856	-1.83368	-0.7444	-1.86725	-1.22743	-1.19067	-1.66078	-1.0469	-1.7162	-0.562197	-0.971923	-1.78157	-1.73744	-1.16599	-1.72841	-0.917023	-1.10858	-1.37634	-1.32524	-1.27539	-1.33916	-1.59294	-1.39871	-1.40427	-1.13017	-1.60999	-1.47264	-1.38874	-1.02261	-1.2356	-1.05375	-1.11783
ALG11	-0.962647	-1.24963	-1.27603	-0.942975	-0.97336	-1.46386	-0.946694	-1.17743	-1.67138	-1.32049	-0.954305	-1.98067	-0.511878	-0.844789	-0.996596	-1.47674	-1.08623	-0.857471	-1.4519	-1.69019	-1.41209	-1.42067	-0.846066	-1.35653	-1.68549	-1.33423	-1.46642	-1.55724	-0.571967	-1.35796	-0.788349	-0.772195	-1.14612	-0.983189	-1.04477	-0.964247	-1.12368	-0.866297	-1.29292	-1.50429	-1.08717	-0.964345	-1.22524	-1.21351	-1.69014	-0.914203	-1.33572	-1.73162	-1.0422
ALG13	0.712583	-0.190683	-0.14215	0.677907	0.268362	0.375059	-0.381804	-0.0604891	-0.998103	-0.0181483	0.397696	-0.520379	-0.832515	0.624864	1.72046	-0.599937	-0.00717924	-0.122611	0.131127	0.223363	-0.30745	0.932936	0.591284	1.00011	0.209849	0.293447	0.537653	-0.324617	1.02367	0.645526	0.742532	-0.785397	1.25987	0.24922	0.411689	1.41161	1.02642	0.992849	0.0951098	0.0860259	0.446987	1.04341	0.639205	0.883467	0.489156	1.12909	0.323739	-0.342617	0.464138
ALG14	-1.31301	-1.23721	-1.51422	-1.07419	-1.16575	-0.939474	-0.914013	-1.34578	-1.73198	-0.790231	-0.36566	-2.17741	-1.19557	-0.926887	-0.547362	-1.55906	-1.90177	-1.40837	-1.33687	0.479494	-1.07499	-1.02182	-0.238902	-0.791968	-0.80873	-0.702668	-1.27753	-0.390053	-0.17605	-0.650786	-0.848868	-0.365365	-0.70761	0.649417	-1.18716	-1.34249	-0.506704	-1.01024	-1.4345	-1.44735	-1.37537	-1.27039	-1.32377	-0.802933	-1.23818	-1.3191	-0.699171	-1.75841	-1.0929
ALG3	0.497719	0.00612007	0.868562	0.372579	0.602868	0.425863	-0.040062	0.745041	-0.0400228	0.744378	1.12221	0.873953	0.110848	0.60717	0.279083	1.00116	0.280846	0.626332	-0.126993	-0.279522	-0.174599	0.414258	1.15652	0.390934	-0.706722	-0.0367205	0.274364	0.22004	0.284548	0.344822	-0.0403641	0.740815	0.598807	0.440232	0.284396	0.595675	-0.863	-0.111623	-0.2607	-0.0226476	-0.0807924	0.670617	-0.304709	0.297755	-0.251743	-0.172341	0.321525	-0.924604	0.402777
ALG5	1.61976	1.17469	1.04325	1.28964	2.25091	2.0001	2.22024	1.78195	1.61837	1.85926	2.4901	1.40643	2.30115	1.17862	2.02631	1.45021	1.86624	1.53207	1.75937	0.916863	1.38986	1.89557	1.87793	1.83119	2.82985	1.95127	1.27029	1.65989	2.53786	2.22503	2.02353	1.47745	1.93398	1.32264	1.06486	1.38446	2.69017	1.98427	1.19895	1.84637	1.15823	1.7041	2.39412	1.45486	1.47673	1.95828	1.13854	0.866807	1.71593
ALG6	-0.749823	-0.501334	-0.283632	-0.134014	-0.474351	0.409458	0.0644191	-0.118635	-0.311096	0.333522	0.213776	-0.561402	-0.510063	0.338924	1.01218	0.519199	0.433616	-0.219341	-0.0997925	0.351051	-0.499096	0.412957	0.242764	0.569862	0.821873	-0.176808	0.423872	0.121758	0.351908	0.147894	-0.266816	0.279067	-0.416681	1.09009	0.366086	-0.993366	0.308604	0.619586	-0.101563	0.170642	-0.519262	0.622489	-0.0169585	1.249	-0.299022	-0.00264675	0.621829	-0.544839	0.322585
ALG8	-0.192026	0.151848	1.19085	0.699398	3.6723	1.35042	0.240631	0.246089	0.185923	0.728719	0.773059	0.471886	1.05327	0.844677	1.42898	0.411241	0.927791	0.151003	0.775596	0.530909	0.536602	0.878309	1.12933	1.15311	-0.147909	0.488151	1.03039	0.598843	0.271344	0.774794	0.971097	0.744536	0.315027	0.871698	0.925122	0.23928	0.226928	0.968218	0.749989	0.546473	0.520645	1.01598	0.0734535	0.731332	0.21138	0.670774	0.672529	0.0175558	0.492543
ALG9	-0.522935	-0.091768	0.194151	-0.340743	-0.207013	-0.236182	-0.799072	-0.828072	-0.616383	0.027903	-0.177259	-0.322034	0.46139	-0.399245	-0.397669	-0.301539	-0.206416	-1.02704	-0.45958	0.119597	0.11276	-0.965528	-0.464697	-0.317085	-0.826663	0.0114087	-0.274148	-0.123271	-0.936933	-0.250043	-0.196139	-0.127089	-0.17312	-0.281719	-0.457719	-0.121786	-0.276671	-0.120849	-0.238551	-0.461351	0.189326	0.0451648	-1.56473	-0.594285	-0.555011	-0.759567	-0.683177	-0.839029	-0.246224
ALKBH1	-1.18386	-1.3324	-1.51258	-1.49699	-1.08844	-1.42512	-1.7129	-1.7239	-1.57393	-1.41747	-1.51107	-1.11461	-1.5782	-1.80222	-0.686262	-1.63638	-1.28181	-1.32802	-1.42211	-1.51285	-1.29279	-1.05465	-0.86305	-1.33385	-1.2066	-1.49216	-1.41273	-1.46833	-1.32376	-0.896911	-1.68077	-0.914067	-1.14838	-1.21336	-1.24355	-1.08568	-0.860843	-1.0721	-1.25866	-1.47071	-1.35541	-1.36037	-0.916088	-1.29227	-1.42891	-1.20687	-1.21087	-1.21489	-1.05249
ALKBH2	-1.1272	-1.56301	0.157402	-1.11554	-1.1791	-0.696162	-1.26462	-1.01809	-0.981006	-0.128104	-0.680131	-1.08983	-0.710004	-1.29285	-0.798607	-1.43692	-0.678452	-1.51585	-0.689896	-1.00239	-1.66432	-0.599325	-1.29468	-0.527621	0.783478	-0.971033	-0.276339	-0.837505	-0.0313895	-1.01785	-1.40298	-1.41706	-0.971622	-1.0191	-1.30148	-1.00908	-0.461206	-0.584619	-1.27154	-1.54249	-0.592192	-0.929152	-0.623798	-1.24748	-1.20266	-1.0241	-0.759597	-1.61645	-1.33297
ALKBH3	0.729852	-0.410892	-0.112662	-0.414616	-0.462432	0.253447	0.12261	-0.163086	-0.936998	-0.125266	-0.185487	-0.858555	-0.448826	-0.232629	-0.151246	0.293313	-0.134074	-0.729828	-0.490352	-0.497904	-0.538855	-0.210015	-0.26532	-0.234734	0.48795	-0.122862	-0.181313	-0.37401	0.850145	-0.0297671	-0.0868904	-0.337426	0.406816	-0.33827	-0.443487	-0.633108	0.0382262	-0.288182	-0.993469	0.0460983	-0.0523185	-0.969666	0.18754	-0.164905	-0.245143	-0.169576	-0.232622	-0.694067	-0.0229677
ALKBH5	3.06484	3.16397	3.31296	2.81482	2.35352	2.25091	2.41969	2.94989	2.3413	3.63799	2.2591	2.76318	2.93856	2.5864	2.31889	2.68782	2.55553	2.8334	2.1915	3.07067	2.81383	2.38037	3.08571	2.95513	1.51374	2.15737	3.09536	2.6591	2.09799	2.21967	2.16893	2.55244	2.46389	2.64789	3.21188	2.52981	1.3621	2.29766	2.72086	3.08265	2.6739	2.96334	2.0771	2.2242	2.98209	2.45829	2.9168	2.93424	2.5334
ALKBH6	-1.263	-1.54868	-0.547328	-1.05185	-1.10759	-1.08611	-1.23506	-1.55713	-1.10878	-1.09888	-0.949497	-0.762404	-1.08388	-0.77894	-0.509601	-0.612612	-1.07389	-1.1031	-1.35107	-1.18149	-1.58436	-0.768052	-0.602422	-0.889792	-1.27893	-0.637641	-0.901883	-1.03216	-0.396038	-0.984426	-1.00289	-0.495959	-1.51657	-1.12292	-1.17024	-1.33574	-0.761896	-0.654193	-1.2717	-1.32687	-0.413677	-0.666035	-1.03809	-1.2881	-0.838677	-1.2775	-0.589556	-1.53978	-0.566542
ALKBH7	-0.405313	-0.261673	-0.907623	-0.516134	0.4687	-0.88251	-0.414736	-0.556206	-0.512751	-0.336656	0.178328	-0.225556	-0.66217	-0.240337	0.126815	-0.860587	-0.412027	-0.687373	-0.388632	-0.145748	0.191349	-0.485692	0.15144	0.00589544	0.86604	0.146511	-1.01707	-0.260769	0.238314	0.429045	0.221719	0.144067	-0.556634	-0.631984	-1.13483	-0.393913	0.67393	-0.267583	-0.996695	-0.728388	-0.398622	0.0958406	0.380306	-0.369344	-0.402743	-0.16328	-0.205538	-0.49139	-0.205695
ALKBH8	-1.97161	-1.82768	-1.05518	-1.73519	-1.86147	-1.79174	-1.89279	-1.87494	-1.55666	-1.77933	-1.30597	-2.50091	-1.59342	-1.3423	-2.15715	-2.04634	-1.42676	-2.15626	-1.78929	-1.95673	-1.80197	-2.14081	-2.11641	-2.1162	-2.49804	-1.8397	-1.51996	-1.96807	-2.54445	-1.74147	-1.62232	-1.66765	-2.00969	-1.98802	-1.99399	-1.72559	-2.18764	-1.7096	-1.96386	-1.65476	-1.04646	-1.90641	-1.88943	-1.52401	-1.56742	-2.02564	-2.05498	-1.56654	-1.71265
ALOX5	0.250743	1.24309	-1.00247	1.22971	0.186555	-0.7339	-0.473141	-1.67781	0.00759593	-0.103396	-0.929838	0.769519	-0.284637	0.226461	-0.320234	0.000128148	-1.67926	-0.310281	-0.402673	-1.7665	2.4151	-0.0819371	-0.739106	0.165348	-1.81233	0.542772	-1.32211	-0.62396	-0.778457	0.267088	-1.35081	-0.701352	-0.592949	-1.19528	-0.376198	-0.0326769	0.195241	0.376146	-0.883915	0.568019	0.707133	-0.984658	0.654241	0.448443	1.1505	0.199913	0.512212	1.32154	-0.450094
ALOX5AP	2.04234	1.79721	-0.95872	2.78234	1.31084	0.964751	1.72582	-0.257287	0.789651	1.68993	-0.158042	1.81695	1.39863	1.85482	2.31692	1.07445	-1.13583	0.964933	1.03786	-1.4602	2.98053	1.12844	0.45427	1.37691	0.576762	2.15775	-0.0746465	0.94851	1.93164	1.6776	0.226179	2.03905	0.315193	-0.524234	0.865246	1.5383	1.90357	2.06736	1.27668	2.17056	3.23616	0.0915876	2.46144	2.79143	2.75998	1.99192	0.722845	2.65537	1.46805
ALPK1	-1.54158	-1.33895	-1.28139	-1.25309	-1.75036	-1.26558	-1.36673	-1.55683	-1.63126	-1.53265	-1.57507	-1.74694	-1.95103	-1.06333	-1.24992	-1.0153	-1.35697	-1.12322	-1.94379	-1.44427	-1.06703	-1.59122	-2.44242	-1.76453	-1.90743	-1.01161	-1.48066	-1.48422	-1.28897	-1.29237	-1.53373	-1.12982	-1.47805	-1.72332	-1.99173	-1.5762	-1.28512	-1.61417	-1.60288	-1.69086	-1.46444	-1.90719	-1.19741	-1.42435	-1.37171	-1.8756	-1.27803	-1.32937	-1.0647
ALPL	-0.169566	2.33038	-1.31496	-0.795912	-1.22098	0.885467	-1.57198	-1.6984	-1.60217	-0.519052	-0.504532	-0.431192	-1.41912	-0.910803	-0.737744	0.12672	-1.06108	-1.24796	-0.567244	-1.32708	-0.863005	-0.805534	-0.827724	0.742572	-2.14736	-1.70029	-1.9966	-1.76164	-2.15115	-1.49062	-0.929303	-1.29902	0.39742	-0.157292	-1.9655	-0.711211	-1.55627	-1.03574	-0.852154	0.0688075	0.299528	-1.39774	0.90896	0.889485	1.26851	-0.60372	-1.65575	0.472945	-1.62792
ALPP	1.07235	1.23396	2.03139	0.634401	1.39766	2.84322	3.22949	1.93236	3.58971	1.26073	1.22222	2.95293	2.14462	1.121	2.55404	1.63106	2.29303	1.88878	3.47648	1.89483	1.7567	0.972472	0.991525	2.23295	3.98312	2.38898	1.41151	1.7928	1.84195	4.02057	0.919875	2.3187	1.36436	1.36712	1.06915	0.784497	2.17613	1.50083	1.49248	2.23242	1.04682	1.38299	2.37409	1.00424	2.02373	1.96339	1.35389	2.7604	1.62658
ALS2	0.0268162	0.0345983	-0.318662	-0.407483	-0.621203	-0.286081	0.0860817	0.107814	0.343746	-0.186646	0.172942	-0.525028	0.0830114	-0.34671	-0.568496	0.351575	0.228368	-0.305429	-0.223632	0.348288	-0.399076	0.344548	-0.0266685	-0.29854	0.188769	-0.505698	0.256903	-0.0662335	0.0146336	-0.862984	0.140119	0.224293	-0.492765	0.251577	0.355288	-0.546272	-0.720745	-0.0811953	0.254192	0.569692	-0.460936	-0.225131	-0.65607	0.0416147	-0.237306	-0.519631	0.441984	-0.420141	-0.776076
ALX1	-1.79597	-1.62128	-0.0290396	-0.708567	-0.995316	0.229932	0.149829	0.474775	0.82784	0.0909166	0.767568	-0.14512	-1.75861	0.464066	-1.01534	-0.344054	2.18631	0.463817	-1.01515	2.00328	-1.46336	-0.520673	-0.346349	-0.103753	-0.520755	-0.594891	-0.273938	0.752798	0.135987	-0.0385741	1.63711	0.200919	0.843906	1.90211	-0.326839	0.385005	-1.08589	0.321848	0.33945	-0.0715458	-0.123588	0.564706	-1.34604	-0.97604	0.0638827	-0.721403	0.0507435	-1.99431	0.300957
ALYREF	-0.0199819	0.0220444	-0.468417	0.178042	0.430588	-0.1298	0.172126	-0.0988222	0.424331	-0.244707	-0.681289	-2.33677	1.17007	-0.109651	0.28993	-0.927354	-0.11839	-0.144228	-0.0377045	-0.480489	0.018445	-0.064375	0.0277293	0.412313	0.299045	-0.378318	-0.203676	-0.517106	0.272881	-0.0966186	-0.973603	0.393111	-0.407755	-0.232775	-0.0749227	0.167152	-0.0605601	-0.0439487	-0.569773	-0.372344	0.538944	0.122589	0.347622	-0.229171	-0.574761	0.260614	-0.859363	0.0612783	0.238538
AMACR	-1.41753	-1.47537	-1.44957	-0.736883	-1.86125	-1.97283	-1.3927	-1.96221	-1.808	-1.86897	-1.82367	-2.3138	-1.7448	-1.19257	-1.30364	-2.05968	-0.976997	-2.04003	-2.19512	-1.24257	-1.82451	-1.40888	-1.08588	-1.43471	-1.20903	-1.72341	-1.92012	-1.81431	-1.47231	-1.91858	-1.49137	-1.66937	-0.0364278	-1.63688	-1.87195	-1.29293	-1.42293	-1.56001	-1.43823	-1.96362	-1.62795	-1.36221	-1.64124	-1.84335	-1.84765	-1.16024	-1.97941	-2.11782	-1.8622
AMD1	1.10784	1.13682	0.784871	2.18133	1.31199	1.41577	2.93028	2.61687	1.99453	1.17403	1.93712	1.22984	0.656812	0.450726	1.94796	2.00331	3.16209	1.7857	1.5211	1.04299	1.83773	1.06387	1.7801	1.20678	1.94011	1.51053	1.05575	2.14472	2.49117	1.31856	3.27004	0.735297	2.28109	2.83271	1.54877	1.27037	2.33709	1.1834	1.94876	1.61741	1.02967	1.34362	1.36326	1.21421	1.6857	2.33431	0.985631	1.24035	1.14373
AMDHD2	-1.24546	-1.72189	-0.962173	-1.25124	-1.54728	-0.649913	-1.91343	-1.86433	-1.46229	-0.805004	-1.36492	-0.572118	-1.53074	-0.202842	-1.48368	-1.28202	-1.33583	-1.45648	-1.02025	-0.736306	-0.596177	-1.20303	-1.31617	-0.168142	-0.923723	-1.01176	-0.995622	-0.989682	-1.57764	-0.899529	-0.912073	-0.38346	-0.928461	-0.876967	-1.10408	-0.487614	-1.3375	-1.06407	-1.08991	-1.3579	-1.22876	-1.31605	-0.481913	-0.66026	-1.65629	-1.59082	-0.776833	-1.43637	-1.23293
AMER1	-1.70872	-1.72442	-1.0158	-1.7453	-1.46356	-1.0416	-1.69082	-0.946427	-1.01149	-1.17377	-1.48075	-0.887779	-0.851111	-1.30554	-1.91125	-1.27209	-0.922513	-1.36338	-1.64933	-1.45579	-1.50638	-1.7563	-1.38604	-1.84062	-1.44084	-1.9362	-0.640254	-1.85854	-1.69081	-1.66993	-1.54927	-1.92178	-1.38392	-1.35415	-1.38699	-1.66249	-1.88024	-1.89642	-2.28985	-1.56652	-1.45822	-1.58159	-2.0402	-1.72537	-1.59028	-1.74626	-1.48254	-1.26177	-1.61757
AMFR	-0.468249	-0.273023	0.298019	0.395442	-0.367655	-1.08467	-0.669399	0.0287692	-0.170516	-1.03467	0.451294	0.761488	-0.874206	-0.732049	-0.107078	0.383773	0.645006	-0.460689	-1.39185	0.584005	0.375539	-0.594305	-1.20392	-0.993536	0.754284	-0.620887	-1.18847	-0.599968	0.10404	-0.959715	0.615312	-0.17796	-0.693591	-0.510274	-0.340084	0.0820705	0.300557	0.817586	0.399965	0.345354	0.124451	-1.19922	0.164747	-0.561131	-0.465717	-0.657634	-1.39964	0.680971	-0.5628
AMMECR1	-1.00201	-1.02796	-1.20882	-0.88708	-0.768444	0.0706681	-0.462549	-0.391802	0.239238	0.145954	0.101466	-0.202537	-0.233273	-0.791877	0.572703	0.126713	-0.149797	-0.370659	-0.371932	-0.206019	-1.06359	-0.422741	0.0115055	-0.831186	-1.29994	-0.700869	-0.367521	-1.55867	-0.865692	-0.577056	-0.889921	-1.27523	-0.733518	0.243824	-0.145917	-0.715954	-1.14172	-0.845755	-1.48853	-0.358806	-1.01746	-0.207351	-1.24065	-0.16679	-0.0223754	-0.970342	-0.600225	-0.64157	-0.286363
AMMECR1L	-1.03006	-0.506153	-0.373964	-0.742487	-0.487179	-0.229931	-0.17678	0.0525198	-0.0754088	0.125263	-0.151216	0.100961	-0.0975674	-0.550039	-0.777127	-0.726295	-0.645124	-0.1296	-0.239246	0.485014	-0.835756	0.330228	-0.427233	-0.360608	0.220458	-0.980454	-0.681402	-0.294055	-0.249793	-0.492777	-0.3306	0.187611	-1.04166	-0.496089	0.350697	-0.69403	-0.613823	-0.445535	-0.404951	-0.76235	-0.924351	-0.594229	-0.768108	-0.00457678	-0.640323	-0.890562	-0.486409	-0.545854	-0.704868
AMN1	-1.7585	-2.01557	-2.19965	-1.65771	-2.07832	-1.43391	-1.37613	-0.918165	-1.78927	-1.94762	-1.40932	-1.66672	-2.61939	-2.4579	-1.34226	-1.33898	-1.09601	-1.90571	-2.16341	-0.850634	-2.1355	-1.69704	-0.769979	-2.23602	-0.614375	-1.2767	-1.49501	-1.26779	-1.02791	-1.55818	-1.19178	-2.22669	-1.30832	-1.44988	-1.43275	-2.04413	-0.0885811	-1.67243	-2.49288	-1.65355	-2.15112	-1.3511	-1.13215	-1.9014	-1.52002	-1.10205	-1.14492	-1.52825	-1.54842
AMOT	1.09792	0.712358	-0.923519	-0.400645	0.209027	0.531243	-0.933494	-1.14619	-0.127445	-2.40974	-0.42777	-1.70834	0.87257	-0.429699	-2.30803	-0.950541	-0.988251	0.643501	-0.978741	-1.14531	-1.34817	0.460913	1.42544	-1.77622	-0.456778	-0.055966	0.474553	-0.879913	-0.978663	-1.23947	-1.03545	0.225068	0.603405	-0.781623	0.0923356	0.36955	-1.62523	-0.889263	-1.57249	-0.878417	-1.13465	-1.10629	-1.50631	0.269302	0.460219	-0.142533	-2.30283	-0.929583	-1.7153
AMOTL2	-2.14796	-2.11135	-1.71453	-2.05815	-1.60364	-1.99083	-1.6185	-1.77818	-1.71792	-1.85504	-2.11383	-2.10401	-2.19365	-2.25637	-1.5006	-2.60366	-1.95131	-2.08056	-1.56572	-1.80751	-1.7728	-1.66448	-1.78674	-1.67831	-0.403716	-1.67922	-1.9877	-2.21742	-1.55659	-0.829521	-1.98159	-1.90491	-2.24015	-2.00025	-1.81867	-1.90428	-1.53508	-1.96342	-2.00853	-1.91477	-2.16815	-1.90482	-1.90155	-2.03181	-1.78694	-1.84142	-1.8556	-1.70958	-1.74136
AMY1A	3.2696	2.52058	2.89892	2.96327	3.67586	3.29131	3.1266	3.72852	3.59546	3.93277	3.37284	3.62847	3.15978	3.47274	3.13675	3.2788	3.13769	4.05201	3.58335	3.25515	3.48145	3.47265	3.54616	3.40847	3.0417	3.55021	2.90775	3.83582	3.31891	3.14798	3.28856	3.52258	3.02392	3.36554	3.76849	3.67229	3.22356	3.25713	3.51502	3.55795	3.19338	3.25447	3.00828	3.44013	3.09893	3.56815	3.44329	3.46324	3.37236
AMY2A	-1.56636	-1.34535	-1.83218	-2.42206	-1.81836	-2.45506	-1.22802	-2.02934	-0.823159	-1.90603	-2.30682	-0.57886	-2.03506	-1.72325	-2.42804	-1.78861	-1.07899	-1.8982	-2.0088	-1.93271	-1.02571	-1.93435	-1.9009	-1.74247	-1.62052	-1.8195	-2.0425	-1.4602	-0.672347	-1.46829	-1.87408	-2.10353	-1.78246	-1.62681	-2.34388	-2.12806	-0.681827	-2.51782	-2.16342	-1.80932	-2.15767	-2.11376	-1.29045	-2.2901	-1.42941	-1.54687	-2.02264	-1.3042	-1.51413
AMZ2	1.61143	1.25049	1.77154	1.0274	1.60953	0.929039	1.50197	1.54355	0.611072	1.25808	1.46374	1.17393	1.20833	1.47438	2.27204	1.01345	1.61987	1.31498	1.0068	1.35206	1.73869	2.07973	1.28856	1.63421	1.48907	1.84526	1.5739	1.46306	1.80757	1.41649	1.49531	1.9115	1.04194	1.12918	1.25068	1.67953	1.67445	1.8998	1.54627	1.39232	1.92369	2.31597	1.59054	2.02665	1.26437	2.01126	1.91196	1.46968	2.29461
ANAPC1	-0.175193	-0.848784	-0.0502016	-0.213019	-0.294786	0.014657	-0.436377	0.11194	-0.238918	-0.773203	-0.266445	-0.124311	0.22722	0.00466792	-0.660366	-0.365722	0.331267	0.0327083	-0.146362	-0.573972	-0.593614	-0.107615	-0.805177	-0.590874	-0.182789	-0.907761	0.00857049	-0.697679	-0.429056	-0.876338	-0.45306	0.294217	-0.656674	-0.540312	0.00752697	-0.00591234	-0.66305	0.0207336	0.0959428	-0.464042	-0.0430716	-0.135631	-0.458166	-0.461435	-0.175927	-0.520535	-0.127414	0.0725684	-0.137583
ANAPC10	-0.0133495	-0.0460173	-0.738948	-0.141866	0.258917	-0.206793	0.0990704	0.142514	-0.711616	-0.105344	-0.289667	-2.36744	0.211798	-0.303878	0.521397	-0.492421	-0.0490252	0.286502	-0.440715	0.488551	-0.454386	0.0108152	-0.160444	-0.284263	0.0907503	0.316527	0.131568	-0.4113	0.32232	0.418234	0.258657	0.0286037	-0.126689	0.277926	-0.0855044	-0.167812	0.350717	-0.402499	0.00421655	-0.399041	0.0789654	-0.687647	0.129968	-0.21561	-0.331619	-0.174409	-0.141763	-0.125689	0.128842
ANAPC11	1.32609	1.31709	1.25302	1.22304	1.67489	0.652515	1.50829	0.735048	1.12358	0.954734	0.958497	1.19471	1.37418	0.651793	2.13526	0.373982	0.673455	0.828396	0.897889	1.20004	0.396277	1.78058	1.54442	1.44294	1.90911	1.94071	0.872906	1.65015	2.11024	2.04896	0.744402	1.56787	0.315459	0.99977	0.746929	0.950381	2.08245	1.15814	0.88513	1.0042	1.61127	2.02631	1.68856	1.37889	0.818147	1.2495	0.781684	0.231758	1.50025
ANAPC13	2.42536	2.62587	2.23855	2.83636	2.26265	2.08267	1.2853	2.61695	1.82932	2.40198	2.30845	2.06814	2.42863	1.88641	2.33148	2.93632	2.54829	2.46456	1.75334	2.06308	2.15164	2.18918	1.26314	1.98395	0.803928	1.41658	3.00119	2.22331	2.3772	1.77956	2.79824	1.8682	2.2425	2.98422	2.18188	2.53545	1.96552	2.07594	2.53705	2.19531	2.75261	3.15338	2.21201	2.40368	2.4045	2.02709	1.50208	2.4868	2.49736
ANAPC15	-0.769442	-1.1555	-1.53145	-1.27676	-0.226433	-0.453801	-1.50588	-1.47521	-1.45164	-1.73084	-1.80508	-0.682769	-1.24797	-1.03714	-1.06618	-1.55458	-1.26248	-1.8564	-1.22096	-1.35452	-1.16922	-1.46907	-1.93923	-0.399123	-0.138859	-0.774573	-1.19971	-1.10488	-0.771804	-1.27867	-1.19917	-1.8785	-0.912886	-0.833591	-2.10099	-1.30652	-0.143506	-0.880089	-1.65169	-1.51161	-0.858168	-0.792698	-0.863172	-1.67961	-1.57299	-1.12262	-1.44564	-0.739024	-1.45179
ANAPC16	-0.36636	-0.133025	-1.03497	-0.873869	-0.039017	-0.721188	-0.728087	-0.883632	-0.421253	-0.673423	0.369817	-0.36742	-1.08626	-0.501719	-0.498317	-0.0374114	-0.248889	-0.898254	-0.315456	-0.54839	-0.11148	-0.355358	-0.0996236	-0.625685	0.553224	-0.066093	-1.1465	-0.129385	-0.50727	-0.670293	-0.248181	-1.15636	-0.00255545	-0.769415	-0.612556	-0.713152	1.24464	-0.263969	-1.04106	0.105352	-0.811676	-0.631698	0.540193	-0.239934	0.438736	0.926338	-0.36356	0.66683	-0.436518
ANAPC4	-0.143854	-0.59079	0.0721849	-0.104631	0.0994518	0.0628207	0.211003	0.392285	-0.222999	-0.248166	-0.296786	-0.43795	-0.413279	-0.186919	0.21613	-0.203718	0.158458	0.111249	-0.369978	-0.0290193	0.0918888	0.796475	0.488468	0.290815	0.663142	0.383187	0.0071226	0.238243	0.19653	0.334469	0.121449	0.588063	-0.160947	-0.394945	-0.0221358	-0.531228	0.583357	0.119273	-0.15458	-0.232815	0.173426	0.392648	1.22883	-0.00801679	0.0225943	0.110431	-0.206602	-0.271024	-0.00441071
ANAPC5	1.80756	1.39352	1.75611	1.39847	2.01619	1.3348	1.51738	1.9362	1.17167	1.84776	1.62178	1.56483	1.00466	1.76006	1.45005	1.96363	1.71392	1.59674	1.86323	1.59932	1.06139	1.65357	2.67904	2.00019	0.932438	1.29901	1.41695	1.74588	2.38083	1.41025	1.21843	1.58228	1.73473	1.49786	1.41649	1.73916	1.99617	2.26704	1.3794	1.90396	1.72789	2.04316	1.9194	1.19582	1.64128	1.83368	1.21152	1.16493	1.12168
ANG	-0.352706	0.413928	0.209923	-0.12862	0.0784455	-1.11847	-0.264232	-0.827827	-1.30797	0.855405	-0.176605	0.688154	-0.825439	0.404856	0.130936	0.620615	-1.04867	-0.60952	-1.1798	-0.997197	0.71696	0.254596	-0.184772	-0.478827	-0.422624	-0.0614783	-1.04636	0.405096	0.411617	0.679954	0.519114	0.959814	0.29232	0.343789	-0.451153	0.545348	-0.0554188	-0.160246	0.600643	0.0690483	-0.427187	-0.729574	-0.258759	1.07618	-0.6229	0.347729	0.565964	0.200008	0.0897191
ANGEL1	-1.04131	-1.30492	-0.398772	-1.22369	-0.993669	-1.55847	-0.875001	-1.53598	-1.10181	-1.16925	-1.131	-0.618954	-1.28108	-1.18312	-0.504287	-1.02317	-0.655099	-0.848737	-1.21743	-1.83034	-0.0486888	-1.50288	-0.439741	-1.36693	-1.24282	-0.98773	-1.15793	-0.88226	-1.28768	-0.658788	-1.86404	-1.00674	-0.981033	-1.19073	-1.25468	-0.921196	-1.20116	-0.627988	-0.704478	-0.670186	-1.25082	-0.522941	-0.555306	-1.03143	-1.26036	-0.301289	-0.920593	-1.2613	-1.0318
ANGEL2	0.465483	0.216859	0.0825453	0.299248	0.41776	0.544508	0.292429	1.46979	0.833505	0.655475	0.33278	0.158216	0.440753	0.4461	0.687269	1.18834	1.16067	1.5096	0.246616	0.953228	0.151934	1.11001	1.39508	0.409954	0.315496	0.743382	0.651801	0.612068	0.933712	0.824546	1.17558	-0.297617	0.966167	0.721995	0.830561	0.276945	0.846512	0.319603	0.571654	0.694333	1.45123	0.564984	0.734899	0.487932	0.636799	0.712031	0.560019	0.637756	0.51117
ANGPT1	-0.363605	0.0825945	-1.26269	2.24357	-2.31937	0.354957	-0.930784	0.374606	0.606424	-2.25635	0.350183	0.0248454	3.57273	-1.68118	-1.06918	2.65735	-2.05576	-0.855324	-0.0233586	-2.08814	-1.2846	0.0463569	-2.25711	-1.63478	0.584569	-0.466509	2.37036	-1.33377	1.64166	-1.67763	0.906125	-2.40629	-1.82753	-1.82867	-1.96685	-0.683295	-0.258084	0.211947	0.0438815	-1.52006	-0.118531	-2.22681	-0.936955	-1.94006	-1.5927	-1.44584	-2.49679	-0.123114	-2.51702
ANGPT2	-0.0237631	-0.460951	-2.03628	-1.21451	-2.00055	-1.50038	1.19966	0.335501	-0.483746	-1.71406	-1.5729	-0.140277	-0.93243	-2.25434	-0.963173	-1.1295	-1.13285	-1.13814	-0.626984	-0.475575	-1.07143	-1.24248	-2.00297	-1.29025	-0.481929	-1.07523	-0.799477	-1.41549	-0.993224	0.136707	-1.94109	-1.47793	-1.36708	-1.94473	-1.46351	-1.2463	-1.4128	-1.69059	-0.713767	-0.691998	-1.40017	-0.971462	-0.33794	-1.71662	-0.990952	-1.19311	-2.41707	-1.19406	-1.62152
ANGPTL2	2.20473	3.08679	-0.12124	0.645338	-0.967601	-0.0147841	1.01699	-0.308496	1.91346	-0.427954	0.228716	-0.356239	0.466501	-0.950186	-0.179545	-0.602695	1.20696	-0.157882	-0.232425	-0.243953	1.10339	-1.24518	-1.24966	1.50389	-2.42265	-0.434544	-0.626302	-0.360427	-0.241025	0.173761	-1.04482	-0.636832	-0.0404016	-0.0571337	-0.253634	-0.565732	-1.27752	0.389145	2.19043	0.468956	1.29485	0.409644	0.158039	0.626838	0.365654	-0.0702372	-1.55956	1.47868	0.368701
ANGPTL4	-0.392936	2.21985	-0.228619	0.544155	-0.762839	1.30767	2.32858	-0.517334	0.779711	1.26869	0.210424	2.58644	1.08739	-1.53181	1.48997	-0.842008	-1.0954	-0.312233	0.960297	-1.21138	-1.16057	-0.152224	-1.36702	-0.565596	1.45115	-0.00987605	0.153334	0.406248	2.44724	-0.817087	-1.50879	0.42266	-1.17333	-0.798922	1.85083	-0.954294	-1.43257	0.661086	0.864418	0.014051	2.21138	-1.30938	0.163893	-0.0763088	-1.22207	-1.44796	-0.982887	0.994385	-0.719642
ANK2	-0.704668	-0.762268	-1.69836	-1.73113	-2.41232	-1.42553	-0.566064	-0.391393	-0.600318	-0.43016	-1.05405	-1.06957	-2.01771	-1.37001	-1.6004	-1.56949	-1.85254	-0.374898	-1.23272	-1.08793	-1.46464	-1.91754	-1.55044	-2.27572	-1.62341	-1.05643	-1.40308	-0.901447	-1.65775	-0.927008	-1.12105	-1.3358	-1.34194	-0.918369	-1.5913	-0.202291	-0.989839	-1.60428	-0.298762	-1.07739	-1.08334	-1.72876	-0.607681	-1.19026	-1.45386	-1.31082	-1.7282	-0.339076	-1.59013
ANKDD1A	-0.845285	-1.15656	-0.142517	0.326588	0.641108	-0.567576	-0.205808	0.168163	0.349559	-0.644863	0.197581	-1.60691	-1.26748	-0.0655937	-1.15821	1.24008	0.793178	-0.364313	-0.0273022	-0.0779067	-0.664047	-1.13091	-0.414242	-0.604436	0.324475	-0.495757	-0.485574	-1.03971	-1.19818	-1.1014	-0.521736	0.116596	0.0703697	-0.136116	-0.730867	-0.513458	-0.767966	-1.97577	-0.655251	0.378487	-1.28662	-0.365833	-0.661824	-1.13562	-0.326481	-0.117443	-0.787762	0.591871	-0.914782
ANKFY1	-0.514267	0.039444	-0.0960648	-0.332558	-0.657198	-0.614129	-0.873963	-0.116927	-0.436131	-0.210732	-1.01868	-0.401536	0.055966	0.309328	-0.881785	-0.355369	-0.0960394	0.277398	-0.774526	0.398702	-0.0050867	0.071521	0.16645	-0.708916	-1.33508	-0.284668	-0.0482278	0.499568	-0.817872	0.0419063	0.122854	-0.211042	-0.335773	0.229766	0.117111	-0.201975	-0.812951	-0.622166	-0.183733	-0.24222	-0.359421	-0.045438	-0.945216	-0.550777	-0.507088	-0.332468	0.0653265	-0.414023	-0.443746
ANKHD1	-0.813166	-1.02544	-1.63096	-1.08221	-0.520173	-1.17241	-0.975724	-0.840484	-0.862141	-0.271822	-1.13823	-0.985706	-0.534779	-0.38711	-1.09123	-0.96918	-0.478254	-1.30846	-1.01434	-0.281534	-0.751474	-1.08343	-1.49389	-1.18635	-0.320152	-1.13912	-0.577205	-0.873515	-1.73081	-1.27179	-0.626909	-1.55494	-0.494084	-1.05324	-1.45648	-1.1575	-0.673713	-1.46591	-1.21102	-0.863216	-1.11025	-1.15874	-0.320231	-1.05304	-0.580193	-0.978281	-1.22783	-0.530213	-0.874395
ANKIB1	0.41888	0.671822	0.797819	1.59077	1.01482	1.02332	1.59146	1.1638	0.726204	0.66334	0.945641	0.429777	0.592073	0.645663	0.772761	0.593877	0.669716	0.474212	0.58598	0.308174	0.25326	0.743662	0.520683	0.44997	0.463446	1.83132	1.0473	0.952742	0.991166	0.160263	-0.0359259	0.106594	0.400899	1.12552	1.10137	0.664566	1.0141	1.10509	1.04882	0.920935	0.767337	0.630068	0.684756	0.749004	0.848645	0.5842	0.317857	0.627335	0.726077
ANKLE2	-0.972871	-0.927695	-0.610079	-0.866567	-0.962148	-0.560681	-0.356888	-0.0179377	-0.60563	-1.01253	-0.968507	-0.917123	-0.653582	-1.1829	-1.03759	-1.2646	-0.450065	-0.727523	-1.31325	0.196735	-0.988571	-0.80961	-0.717762	-0.421674	-0.624052	-0.972058	-1.06074	-0.632727	-1.17731	-1.34489	-1.54862	-0.675511	-0.493647	-0.584316	-0.653291	-0.720794	-1.39583	-0.622981	-0.407231	-1.13571	-0.284512	-1.12395	-1.19634	-1.26816	-1.22547	-0.968209	-0.593862	-0.640059	-0.877444
ANKMY1	-2.17156	-2.10263	-1.21564	-1.43629	-1.85836	-2.29633	-1.36831	-2.15265	-1.7009	-1.46341	-1.64295	-2.49659	-2.03284	-1.72569	-1.61254	-1.62766	-1.75544	-2.06368	-1.6977	-1.9846	-1.196	-1.39066	-1.85456	-1.68611	-1.50875	-1.67212	-1.893	-1.90279	-2.22145	-2.05173	-1.91883	-1.26463	-2.01056	-1.17221	-1.65309	-2.05614	-1.48578	-1.86398	-1.9941	-1.61519	-2.03387	-1.54196	-0.873224	-1.55794	-1.54135	-1.64416	-2.10459	-1.72735	-1.68836
ANKMY2	-0.209095	-0.306921	-0.116922	-0.113822	-0.533522	-0.0228901	0.299827	0.578846	-0.541963	-0.81226	-0.453436	-0.727192	-0.565768	-0.757868	0.41595	-0.156938	0.0905722	-0.101062	-0.844446	-0.483425	-0.822659	-0.0539781	-0.287849	-0.22885	-0.805175	-1.14473	1.07966	-0.0298556	0.449498	-0.539124	1.00588	-0.157181	-0.0858445	-0.365097	-0.276752	-0.536979	0.350287	-0.181175	-0.0267758	-0.665528	0.167277	-0.377931	-0.553861	0.27313	-0.354812	-0.0634892	-0.570475	-0.403246	0.0221934
ANKRA2	-0.576579	-0.464242	-0.899804	-0.850468	-0.342406	-0.947005	-0.2362	-0.339861	-0.634053	0.189363	-0.654953	-0.290157	-0.389666	-0.822997	-0.188283	-0.317177	0.22909	-0.716237	-0.890917	-0.243884	-0.288459	0.0192075	-0.674393	0.044498	-0.545141	0.29282	-0.310317	-0.0129545	0.024426	-0.649628	0.0880426	-0.607805	-0.382485	0.300239	-1.20927	-0.210341	0.868744	-1.15991	1.23872	0.0330172	0.311281	-0.515083	0.43689	-0.574865	-0.0110996	0.048106	-0.806888	0.106409	-0.578962
ANKRD10	0.522937	0.740898	-1.09449	-0.657637	-0.473729	-0.353328	0.603734	-0.380483	0.485927	0.181955	-0.244994	-0.537301	0.838616	-0.347383	-1.18053	-0.520088	-0.0549235	0.126491	-0.14118	-1.01075	-0.198653	-0.102339	-0.135492	-0.10133	0.316041	-0.287427	-0.571747	-0.401264	-0.0380725	0.493149	0.115988	-0.462868	-0.258382	-1.34028	-1.4351	-0.548159	0.246343	-0.544357	-0.833961	0.214262	-1.19686	-0.962846	0.169082	-0.747922	0.0256867	0.0694829	-0.898015	0.259408	-0.136125
ANKRD11	-0.522911	-0.0672829	1.15285	0.387129	0.193385	0.327184	-0.292127	0.810956	0.786041	-0.230825	0.391746	1.08865	1.20399	0.624006	-0.696316	0.480295	0.737681	0.711491	-0.297663	0.077926	0.18353	-0.637351	-0.333212	-0.301303	-0.604896	-1.0454	0.264208	-0.0792387	-0.659496	-0.478373	0.425029	0.594935	-0.0752061	0.167854	0.262222	0.669192	-1.41836	0.0389878	0.378764	-0.0658477	0.0472017	0.155571	-0.758745	0.210053	0.404897	-0.509866	0.552106	0.321075	0.297775
ANKRD12	-0.327033	-0.175463	-0.740044	-0.291219	0.220942	-0.713427	-0.857652	-0.2565	0.207237	-0.749619	-0.561611	-0.462403	-0.565746	-0.65981	-1.14759	0.420733	0.596874	-0.140483	-0.344164	0.120681	-0.484512	-0.42712	-0.97197	-0.482392	-0.326324	-0.658758	-1.20531	-0.209121	-1.12231	-0.586685	-0.300091	-0.380689	0.114639	-0.570573	-0.418389	-0.35011	0.0535127	-0.841462	-0.443826	0.375612	-0.317969	-0.164435	0.715247	-0.605146	0.327081	0.228409	-0.930969	0.747903	-0.412544
ANKRD13A	0.576713	0.6196	1.08347	1.56901	0.819166	1.00483	1.52082	1.94285	1.46351	1.23522	0.64352	0.789667	0.266814	0.647811	-0.469376	1.53349	1.37292	0.88643	0.623137	0.0845905	0.599642	0.538022	0.26548	0.370778	-0.565341	0.106035	1.57235	0.994667	0.625349	0.826088	0.785525	0.541695	1.03884	0.748291	0.95377	0.676359	0.548343	0.363874	0.928844	1.28407	1.76548	1.66868	0.941972	-0.100327	1.21588	0.686152	0.537692	1.90482	0.657812
ANKRD13C	-0.937359	-0.858205	-1.74979	-1.18936	-2.11891	-1.26362	-1.45236	-0.970807	-1.478	-1.15962	-0.499358	-1.70342	-1.36077	-1.43395	-1.39631	-0.878663	-0.895856	-1.19258	-1.06349	-0.674108	-1.36595	-1.03996	-0.900417	-1.38051	-1.6681	-1.33193	-1.02118	-1.00676	-1.2491	-1.21539	-0.942628	-1.04503	-1.26633	-0.979166	-0.639826	-1.31747	-1.63986	-1.75993	-0.756725	-1.21976	-1.20209	-1.03816	-1.55316	-1.4738	-1.05633	-1.45676	-0.745597	-1.04369	-0.964291
ANKRD16	-1.51058	-1.42553	-1.50231	-1.11758	-1.16714	-1.49336	-1.47398	-1.59571	-1.71036	-0.613971	-1.65343	-0.949036	-1.60885	-1.13982	-1.57228	-1.65674	-1.24605	-1.57742	-1.39225	-1.45156	-1.3683	-1.19699	-1.00056	-1.23431	-1.08793	-1.44724	-1.47139	-1.59595	-1.62737	-1.2925	-1.70955	-1.14636	-1.22821	-1.01492	-1.41558	-1.49305	-1.68394	-1.48355	-1.4664	-1.3872	-0.498779	-1.04622	-1.07447	-0.627309	-1.58461	-1.57444	-0.964607	-1.63544	-1.18466
ANKRD17	-0.852415	0.17214	-0.715803	-0.425527	-0.58079	0.396746	-0.0532394	0.783254	0.528929	0.555381	-0.198471	-0.509782	-0.0271363	-0.376553	-0.107167	0.0712113	0.808295	0.777672	0.143814	1.3898	-0.0140379	0.11209	0.521983	-0.534569	-1.0201	-0.386876	0.541039	-0.00405635	-0.727348	0.379409	0.331578	-0.333903	0.350587	0.647195	0.286945	0.0515891	-0.938766	-0.921802	0.29746	-0.369867	-0.032714	-0.0949655	-0.852396	0.00613415	-0.520329	-0.725645	0.119152	0.28123	-0.0749199
ANKRD20A1	-0.6408	-1.68929	0.233959	0.282936	-1.48862	-1.82287	-0.259858	-0.0269829	-0.0823061	-1.43029	-1.3433	0.279585	-1.40246	-1.4529	-0.914274	0.041901	0.352387	-0.795799	-1.03536	-1.92124	-1.77795	-1.04693	-1.89928	-1.28526	1.19657	-1.64796	-1.27675	-1.04493	-0.867222	-1.30689	-0.540953	-1.32451	-0.780894	-1.2888	-1.96986	-1.10858	-0.812429	-0.0236074	-0.659694	-1.72202	-1.14496	-1.41768	-1.6612	0.0545092	-1.35217	-0.998238	-1.3112	-0.725642	-0.794295
ANKRD20A11P	-1.94738	-2.06624	-1.85569	-1.87534	-2.05293	-2.02409	-1.83844	-1.96745	-2.03962	-1.72173	-1.37068	-1.84321	-2.19492	-1.9464	-1.68027	-1.88711	-1.68387	-1.82045	-1.6458	-1.58216	-1.86114	-1.76172	-1.79763	-1.94703	-0.934526	-1.63148	-2.12429	-1.53358	-1.63126	-1.58628	-1.82952	-1.82343	-2.02907	-1.88756	-2.02847	-2.00186	-1.48228	-1.98378	-2.23469	-2.13829	-2.1125	-2.04229	-1.87363	-2.08043	-2.01496	-1.43599	-1.77956	-2.08252	-2.23352
ANKRD22	-0.676087	-1.54483	-1.68402	-1.21374	0.00870587	-1.76557	-2.06053	-2.09192	-2.09479	-1.1212	-1.61289	-0.00840014	-1.50937	0.105141	-0.138818	-0.18567	-2.32481	0.678234	-0.831853	-1.98119	-1.5627	-0.694154	-1.44805	-0.864952	-1.30005	0.374671	-2.0126	-0.82276	-1.6196	0.417676	-1.4237	-1.20843	-0.425145	-2.00735	-0.735331	-0.325495	0.668398	-1.87764	-2.26558	-1.38873	-0.864219	-1.21475	0.301316	-0.447841	-1.30627	-0.225001	-1.32548	-1.08084	-2.06587
ANKRD27	-1.17464	-1.47666	-1.21036	-1.75911	-1.0275	-1.58301	-1.50017	-1.61651	-1.50784	-1.43976	-0.809939	-2.22838	-1.9761	-1.45377	-1.39777	-0.589142	-1.16471	-1.13081	-1.56986	-0.590976	-1.07933	-1.31791	-1.54506	-1.45432	-1.67253	-1.41367	-1.56741	-1.01413	-1.73909	-1.55678	-0.62415	-1.1404	-1.50316	-1.4418	-0.982105	-1.19694	-1.79864	-1.4	-1.03099	-1.50092	-1.09209	-1.305	-1.41388	-1.57978	-1.54349	-1.58169	-0.448303	-1.2875	-1.28599
ANKRD28	-0.00964074	-0.885232	-0.908913	-1.05034	-0.301363	-0.392434	-0.108523	0.596178	-1.0057	-1.36945	0.319583	-0.298106	-1.81809	0.560222	-0.692808	2.25603	0.234066	-0.496957	-0.392853	0.762473	-0.856433	-0.406213	0.97664	-1.10388	-1.77517	-0.167496	-1.24064	0.292574	-0.275042	0.301432	-0.000787518	0.332021	0.990773	0.745814	0.411901	-0.343854	-1.19108	0.574346	-0.69927	0.0440982	-0.081136	-0.50689	-1.69677	0.0819843	-1.2368	-0.469249	1.43754	-1.2446	0.613225
ANKRD33	0.030862	0.313225	1.53119	0.321711	1.00068	1.26507	-0.0786097	-0.0593692	-0.222864	1.65863	0.749359	0.834151	-0.180839	2.01627	0.0747774	0.837185	0.22126	0.95956	-0.0197264	1.34445	3.97872	0.158214	0.406483	1.57021	0.340713	1.04213	0.103782	1.89007	1.22597	0.890904	0.912119	0.821981	0.537132	1.15581	1.27582	0.525063	0.348051	1.70781	0.0919619	0.610208	0.507603	0.830763	0.0966644	2.13803	0.49797	0.628532	2.27016	-0.328506	2.02586
ANKRD36	-1.99809	-1.69337	-2.26727	-2.35298	-1.28023	-1.44602	-0.734748	-1.77249	1.80428	-2.11325	-1.33217	-1.89418	-1.69079	-1.47995	-1.9082	-1.96231	-1.35035	-1.76363	-0.700447	-1.73556	-1.19909	-1.83326	-2.5199	-1.56462	0.778226	-1.28424	-1.89555	-1.89541	-1.99085	-1.89808	-2.32538	-0.227566	-1.90228	-1.89278	-1.31554	-1.90954	-1.87043	-1.89026	-1.7976	-1.59892	-1.96539	-2.27972	-1.08678	-1.54571	-1.54605	-1.7578	-1.68017	-0.447109	-0.93993
ANKRD36B	-1.62551	-1.35573	-1.62891	-1.78545	-0.861868	-0.790556	-0.296652	-1.00587	2.26316	-1.71458	-0.574932	-0.749902	-0.998668	-0.814244	-1.46706	-1.16566	-0.632157	-1.46964	-0.126355	-1.68157	-0.648536	-1.33118	-1.8307	-0.915579	0.358429	-1.0404	-1.20342	-1.14626	-1.45689	-1.55576	-1.69192	-0.0418266	-1.93623	-1.31596	-1.09246	-1.33819	-1.07431	-1.69901	-1.01789	-0.87602	-1.24514	-1.59231	-0.684712	-1.0654	-0.913443	-1.28674	-1.40889	0.167367	-0.445832
ANKRD37	0.334029	-0.841243	-0.65318	-0.883084	-0.419365	-1.62846	1.45529	-0.0357789	-1.4208	-0.809258	-1.39241	-1.19921	-1.43393	-1.70777	0.482094	0.0780231	-1.50135	-0.995744	-0.325063	1.90971	-0.582621	0.240824	-1.74345	-0.783805	1.06868	-0.917895	-1.49569	-0.645845	-0.133494	-0.424933	-1.52477	1.23315	-1.31473	-1.16434	1.0405	-0.613352	-0.984421	0.353479	-0.829575	-1.86553	-0.958535	-0.92885	-1.0228	-0.983236	-1.35099	-1.31348	1.2653	-0.985578	0.926617
ANKRD39	-1.56094	-1.65415	-0.525156	-1.05114	-1.32631	-0.887042	-1.33973	-0.581927	-1.33316	-0.785147	-1.27665	-0.854031	-1.61239	-0.791559	-1.20122	-1.17332	-1.69457	-1.10774	-1.1771	0.510992	-1.43061	-1.02619	-1.23044	-0.68636	-0.694857	-0.930214	-1.00878	-0.772162	-0.573088	-0.832843	-1.46494	0.0750427	-1.62074	-0.79175	-0.430174	-1.36357	-0.991172	-0.182061	-1.68364	-1.28537	-1.24571	-0.512399	-1.35702	-0.859684	-1.50198	-1.49051	0.736072	-1.51911	-0.408837
ANKRD40	-0.779204	-0.731058	-1.37522	-1.06332	-0.762224	-1.36355	-1.22528	-1.39544	-1.74864	-1.04694	-0.563711	-0.732031	-1.08932	-0.698159	-0.784945	-0.892491	-1.41965	-0.661991	-1.18975	-1.18375	-0.412652	-0.707613	-1.04035	-1.42752	-1.41885	-1.03153	-0.819966	-1.14645	-0.530881	-1.15582	-1.03495	-0.73448	-1.26437	-1.09675	-1.33032	-0.949371	-1.08777	-1.01914	-1.12243	-1.41638	-1.24061	-1.55816	-1.42133	-1.1175	-1.45331	-1.3128	-1.05817	-0.947487	-1.18343
ANKRD46	0.203432	-0.085134	-0.503989	-0.104067	0.657187	0.510815	0.121843	0.747291	0.0892331	-0.443794	1.17997	-0.170369	0.993222	-0.897192	0.450332	-0.484029	1.4868	1.09158	0.327686	0.998413	-0.232145	0.315564	0.827379	-0.500362	1.00207	0.510138	0.503444	1.2501	0.0858155	0.605028	0.774234	-0.123511	-0.515063	-0.140521	0.0464978	-0.670412	1.04295	0.955186	0.124745	0.700309	-0.993516	0.0827596	0.604672	-0.84866	0.189626	0.955377	-0.059855	0.0490312	-0.119364
ANKRD49	-0.89176	-1.09636	-0.598254	-0.953631	-0.887386	-0.917215	-1.27172	-1.27325	-0.921192	-1.00777	-0.546841	-1.60914	-0.918808	-0.707741	-0.968933	-0.848283	-0.856597	-1.22316	-1.09656	-1.06876	-0.868067	-0.417411	-1.06088	-0.123692	-0.41218	-0.487919	-0.986308	-0.889137	-0.489203	-0.850923	-0.705578	-1.10346	-1.21833	-0.979363	-1.19629	-0.900945	0.84558	-0.821342	-0.989749	-0.584507	-0.708403	-0.877345	0.436276	-0.620444	-0.486313	-0.135177	-0.76846	-0.793884	-0.545366
ANKRD50	-1.65479	-0.80983	-0.742356	-0.887932	-1.00458	0.145422	-0.462858	-0.0263639	0.187143	-0.0364304	-0.75947	-0.592601	-1.29422	-1.15377	-0.55517	0.710253	0.0566691	-0.428499	-0.132988	-0.212295	-1.2911	-0.668317	-0.608298	-1.41104	-1.05236	0.0647377	-0.587237	-0.38599	-0.764019	-0.405669	0.202922	-1.22661	-0.493439	0.680958	-0.303486	-0.431383	-1.39911	-1.1306	-0.391273	-1.63396	-1.05469	-0.659225	-1.52326	-0.474669	-1.34597	-1.17148	-0.92579	-1.34209	-0.912963
ANKRD54	-1.17446	-1.26562	0.105094	-1.09559	-0.612266	-0.427545	-0.338672	-0.0642463	-0.503373	-0.40564	-0.591903	0.217318	-0.97302	-0.590942	-1.19423	-0.998107	-1.02669	-0.895773	-0.267695	-0.396679	-1.45485	-0.813337	-0.164244	-0.706216	0.348486	-0.812101	-0.376887	-0.515057	-0.369166	-0.414927	-0.202286	-0.826252	-0.527679	-0.896946	-0.598363	0.450592	-1.16125	-0.338632	-1.00056	-0.9065	-1.21411	-1.29808	-0.920539	-0.550184	-0.944397	-0.917088	-0.0793339	-1.43375	-0.876171
ANKRD6	-1.22119	-1.61977	-1.37689	-1.46247	-1.22496	-1.51056	-0.900562	-1.14966	-1.62548	-1.57365	-1.06432	-0.829455	-1.12409	-1.26808	-1.64931	-0.571876	-0.0652779	-1.38216	-1.4175	-1.01906	-0.990663	-0.504466	-1.04778	-1.41429	-0.958848	-0.213186	-1.0037	-0.800113	-0.968954	-2.04938	-0.899064	-1.11402	0.0936589	0.160157	-0.565656	-0.832034	-0.941143	-1.02001	0.202435	-1.1339	-1.60007	-1.08617	-1.82713	-1.1645	-1.02087	-0.217861	-0.562244	-1.13735	-1.02334
ANKRD9	1.57569	1.79432	1.28786	-0.218571	0.705749	0.204851	-0.219324	-0.303572	-0.607204	0.568903	0.801298	-0.0515923	-0.460725	1.14312	0.248874	-0.12998	0.0599054	0.292216	0.469978	1.98804	1.0857	0.356936	-0.242821	1.02097	-1.31526	-0.231336	-0.384039	0.420874	-0.87908	-0.154311	-0.141604	2.53189	-0.430223	0.751202	1.51782	1.08095	-1.13116	1.16304	-0.248306	-0.231955	0.644983	0.0901563	-1.37844	0.97347	-0.701215	-0.30988	0.963035	-0.993798	1.38792
ANKS1A	-0.192109	-0.213071	2.50034	0.575296	0.510041	1.04613	1.59287	2.2225	2.32924	-0.388415	2.30012	0.921631	1.19804	1.85699	0.445699	1.93382	0.790699	0.601381	0.183293	0.968651	0.0868002	2.63648	0.376542	-0.595201	-0.316173	0.535606	3.15214	2.3636	-0.504227	0.466637	1.89262	1.96718	2.6491	0.908882	1.67196	0.0886983	-0.374414	0.623336	1.00904	2.57692	-0.361052	2.73321	-0.251576	1.00922	3.45172	0.671047	2.8411	-0.0162716	2.29752
ANKZF1	-2.04255	-2.01582	-1.59987	-1.82531	-1.94396	-2.15148	-1.70501	-1.90123	-1.52951	-1.95893	-1.82815	-2.13384	-1.82792	-1.72556	-2.08243	-1.60063	-2.02376	-1.79041	-1.84081	-1.79225	-1.49931	-1.67714	-1.84336	-1.63355	-0.81032	-1.80178	-1.69726	-1.89241	-1.86038	-2.46733	-2.11741	-1.44477	-2.06971	-1.94027	-1.72832	-1.88869	-1.31198	-1.73196	-1.93733	-2.06782	-1.78858	-1.96588	-1.28081	-1.95857	-1.71941	-1.98918	-1.78343	-2.23931	-1.98451
ANLN	-1.05217	-1.20803	-1.00691	0.341701	-0.0349067	0.619817	-0.737876	0.160308	-0.562612	-0.523057	-0.0361462	-2.58653	-0.715455	-1.15691	0.256169	-1.36295	-1.29043	-0.662737	-0.88	0.0367373	-2.46222	0.356673	-0.820132	0.034949	-0.863378	0.016407	-0.422687	-0.893162	-0.109194	-1.365	-1.1887	-0.701692	-0.974588	-0.465931	0.46498	-0.855532	-1.56841	-0.674553	-0.492256	-1.36063	0.785204	-0.993278	-1.18729	-0.144279	-1.627	-1.6576	-0.23826	-2.07497	0.157721
ANO1	-0.0993261	0.150246	-1.01536	-0.211451	-2.42925	-1.45928	0.782465	0.132069	0.0561016	-1.56743	-1.6977	-2.13652	0.114939	-1.7039	-1.2385	-1.05966	-1.38784	-1.28317	-0.227495	-1.76363	0.251418	-1.50237	-1.98598	-0.704322	-2.47538	-0.433443	0.504367	-0.750052	-1.41203	-0.917525	-0.211548	-2.0167	-1.38931	-0.759208	-0.477637	-1.15731	-1.23755	-1.52814	-0.915563	-0.550204	-1.03329	0.162747	-1.1981	-0.843282	-1.476	-1.05969	-2.21535	-0.309435	-1.78725
ANO10	-1.28039	-1.50566	-0.926384	-1.27304	-1.62946	-0.882259	-1.629	-1.37041	-1.50515	-1.49725	-0.999003	-0.926716	-2.01773	-1.49729	-1.54536	-1.22638	-1.68296	-1.4864	-1.889	-1.63868	-1.21729	-2.05487	-1.50321	-1.69526	-1.24514	-0.651403	-1.26483	-1.28909	-1.40842	-1.72658	-1.56628	-0.146853	-1.61455	-1.16016	-1.64963	-1.96681	-1.62329	-1.47944	-1.11923	-1.6065	-1.17268	-1.28652	-2.19218	-1.52954	-2.00158	-1.90909	-0.396459	-1.71518	-1.49669
ANO6	0.0880655	0.677657	-0.622787	-0.168533	-0.511638	-0.640334	-0.0728956	-0.20148	-1.04902	0.0693602	-0.218225	-0.675093	-0.0526039	0.32316	-0.51782	-0.419272	-0.318633	-0.629907	-0.669939	-0.439731	0.503271	-0.70581	-0.530608	-0.448034	-0.767589	0.0479279	-0.117131	-0.508302	-1.10258	-0.343428	0.00814303	-1.00536	0.320875	-0.456723	-0.634703	-0.605613	-0.476346	-0.335848	0.0879009	-0.367316	-0.19272	-0.241053	-0.538056	-0.406954	-0.379095	-0.333056	-0.0313992	0.193319	-0.708501
ANP32A	-1.50604	-0.941071	-1.297	-1.70299	-1.13042	-0.23986	-1.35988	-0.890756	-1.05073	-0.833235	-0.388028	-1.31075	-0.246623	-1.41534	-0.434939	-1.34236	-1.12557	-1.18377	-0.965567	-0.168531	-0.943761	-1.35015	-0.661051	-0.969792	-0.31368	-1.47577	-0.327869	-0.806267	-1.2564	-0.947368	-0.87538	-0.554609	-1.04228	-0.785488	-0.712584	-0.848726	-1.76265	-1.26658	-0.539509	-1.42467	-1.46715	-1.17248	-1.73421	-1.3563	-1.29856	-1.03454	-0.918026	-0.738049	-0.454639
ANP32AP1	-0.962605	-0.69822	-0.730158	-0.605721	-1.34697	-0.338275	-1.09944	-0.717544	-0.845136	-1.04693	-0.21937	-0.862017	-0.212555	-1.17385	-0.427087	-1.63201	-0.511899	-0.714736	-1.02407	-0.61441	-1.41489	-0.924344	-0.57286	-0.800047	-0.353421	-1.53067	-0.529912	-0.686065	-0.913683	-1.64458	-0.668227	0.00824314	-0.656031	-0.669332	-0.926188	-0.821996	-1.69977	-0.58525	-0.656295	-1.14385	-0.862653	-0.916783	-0.888631	-1.22516	-1.2165	-1.201	-1.1309	-0.645338	-0.548934
ANP32B	3.57444	2.99439	3.41704	3.5679	2.91167	3.52642	2.89982	3.04449	3.43006	3.52929	3.22883	3.53289	3.84381	3.08649	3.17707	3.3418	3.62188	3.15721	3.19984	3.05292	3.07505	3.22923	2.8087	3.18426	3.32385	2.7673	3.28335	3.18525	2.28004	2.75132	2.60647	3.04028	3.52531	3.39631	3.58674	3.46341	2.54728	3.10298	3.06702	3.42801	3.32253	2.65278	3.14578	3.45591	3.3701	3.08785	3.12958	3.37389	3.68688
ANP32C	-1.10686	-1.092	-1.55247	-1.3595	-1.16969	-0.904305	-1.92176	-1.49886	-1.49497	-1.26751	-0.580736	-2.37424	-0.653922	-1.49685	-1.00337	-1.84662	-0.905138	-1.2721	-1.09482	-0.815365	-0.882254	-1.80276	-0.788395	-1.21151	-0.940553	-1.72724	-0.506647	-0.930021	-1.03405	-1.75276	-1.12149	-1.00525	-1.11218	-1.03691	-1.26835	-0.600787	-2.08696	-1.06613	-0.855204	-1.65927	-1.40269	-1.50216	-2.15661	-1.74228	-1.64378	-1.66802	-1.42095	-1.20168	-0.943086
ANTXR1	2.08634	2.33983	1.16274	2.01555	0.628621	0.852152	2.32558	1.28977	2.3044	1.82549	0.667929	1.73519	2.41044	1.10348	0.927061	1.62512	2.32419	1.45528	1.55719	0.277721	2.07588	0.459226	0.899466	2.35522	0.898813	1.08289	1.58762	1.97233	1.58405	1.81197	1.27985	0.772857	0.639209	1.56023	1.71199	1.47516	0.901843	0.996096	1.99657	1.58193	1.73347	1.62188	0.900473	1.76582	1.17852	1.44141	-0.362687	2.29456	1.63956
ANTXR2	0.311884	1.12092	-0.354349	0.34068	-0.583713	-0.129122	0.667854	-0.171999	0.0889761	-0.45553	-0.382274	0.134176	2.12564	-0.140362	-0.255542	0.52756	-1.84142	-0.213205	-0.42338	-1.17047	1.07719	-0.891712	-1.61499	-0.106413	-1.86204	0.265403	0.491341	-0.972197	0.192074	-0.673575	-0.0223527	-1.23919	-0.302481	0.0893909	-0.729832	-0.360503	-0.342174	0.0455098	1.19229	0.118202	1.14109	-0.963129	0.415109	-0.225209	0.221033	-0.0341403	-0.868705	1.61168	-1.03667
ANXA1	3.45267	3.72398	2.93756	3.59464	0.750556	2.35433	3.0432	3.24214	3.08337	3.69267	3.37378	3.50443	1.81799	2.31269	3.44805	3.57972	3.34928	1.67805	3.23805	0.6305	2.38771	3.69317	1.20472	2.44991	3.12649	3.59686	3.28266	3.56728	2.50085	3.33577	2.64103	0.689264	3.22007	3.61611	2.33668	1.6676	3.16449	1.94263	3.05107	3.15477	3.50429	2.54053	2.88842	3.66832	3.12438	3.06906	1.95767	2.99389	1.40627
ANXA11	-0.299517	0.0854022	-0.355201	-1.07984	-0.838786	-1.10895	-0.115529	-0.925834	-0.547705	-0.550048	-0.685156	0.176889	-1.21468	-0.62701	-1.35607	-0.594661	-0.64695	-1.13626	-0.479973	-1.07833	0.381264	-1.19913	-0.790228	-0.725634	-0.961467	-0.669409	-1.48338	-0.793553	-1.30716	-0.656385	-0.536226	-1.3542	0.0438146	-1.18844	-1.51774	-0.678715	-0.878661	-1.17146	-0.706841	-0.216485	-0.236053	-1.05701	-0.0665811	-0.507112	-0.0516606	-0.833713	-0.743861	0.303828	-1.2405
ANXA2	4.16978	4.38634	3.56543	3.9104	3.53431	3.13975	3.72958	3.25971	3.23135	4.93511	3.69406	3.29527	2.82979	4.31014	3.9374	2.96684	1.22456	3.17327	3.49164	1.69333	4.21764	4.71611	3.62025	3.59374	2.93957	4.22457	3.64384	3.88162	3.06863	3.23749	3.3163	4.2826	3.83641	3.64608	3.78969	3.2455	3.80674	3.9129	4.48169	3.84053	4.74246	3.39783	3.62367	4.1173	3.12746	3.68526	4.46821	3.38842	4.10313
ANXA2P1	3.64803	3.94804	2.11217	2.71052	3.16879	3.31455	3.2119	2.8216	3.2684	4.67411	3.41095	3.17053	2.92446	3.19787	3.61522	2.22219	0.723789	2.45642	3.20745	1.65432	3.9067	4.0849	3.53286	3.21225	3.05228	3.83986	3.55576	3.73656	2.89822	3.14241	3.03674	3.96868	3.13451	3.03978	3.6214	2.9786	3.58927	3.50129	4.07035	2.86294	4.09409	2.72816	2.65559	3.74699	2.8982	3.57431	3.55773	3.18955	3.74781
ANXA2P2	4.84035	4.92245	4.74152	4.44925	4.70569	4.81779	4.15537	4.7894	4.62364	4.75398	4.63952	4.91848	4.73562	4.78381	4.92235	4.76383	4.73464	4.99347	4.75479	4.76995	4.95851	4.89554	4.61992	4.88518	4.87618	4.83077	4.88211	4.77459	4.88165	4.77742	4.74525	4.67592	4.76683	4.81199	4.78646	4.65807	4.8688	4.95465	4.87613	4.71242	4.69903	4.8408	4.94543	4.94334	4.86216	4.77899	4.763	4.91937	4.71904
ANXA2P3	-0.995831	-0.960373	-1.71504	-1.92999	-1.57329	-1.77096	-1.33206	-1.70978	-1.59965	0.313174	-0.995092	-1.28919	-1.95569	-1.17045	-1.0335	-2.03267	-2.29139	-1.80266	-1.1636	-2.28461	-0.582258	-0.362683	-1.28961	-1.30054	-1.86594	-0.796847	-1.78456	-0.883574	-1.56918	-0.862478	-1.37404	-0.823812	-1.32727	-1.5044	-1.32522	-1.58687	-0.475851	-1.17698	-1.22339	-1.58752	-1.28073	-1.59874	-1.59504	-1.1367	-1.75668	-0.646974	-1.01448	-1.30843	-1.35995
ANXA2R	-0.932177	-0.934599	-1.46157	-1.09406	-0.869598	-1.76039	-1.79776	-2.25074	-0.238818	-1.08278	-1.19361	0.802505	-1.22842	-0.585391	-1.84478	-0.967789	-1.49557	-1.24243	-1.41227	-1.45237	0.00574572	-1.3739	-1.96769	-1.16568	-1.54317	-1.0377	-1.85934	-1.39664	-1.96712	-0.479628	-1.47795	-1.74055	-0.884975	-1.45366	-1.8117	-1.06424	0.62252	-1.22735	-1.54925	0.302701	-0.660991	-1.73607	1.1646	-1.60384	0.59475	0.199405	-1.46237	0.702661	-1.0734
ANXA4	-0.521403	0.199475	-1.61247	-1.36022	-0.390599	-0.714946	-1.0844	-0.386191	-1.68644	0.301168	0.125808	-1.32581	-1.68678	-1.0311	-0.344564	-0.408412	-0.499155	-1.1738	-0.583289	0.367514	-0.196496	-0.705711	-0.53715	-0.809674	-1.52646	0.212829	-1.14645	0.410407	-0.393589	0.372394	0.110771	-0.943886	-0.970512	0.0336804	-0.932807	-1.28122	-0.0224248	-0.954918	-0.580688	-0.956947	-0.276223	-0.0593898	-1.3905	-0.0551911	-1.29987	-0.244731	-0.287273	-0.494784	-0.369892
ANXA5	2.69345	2.68738	3.87446	2.58345	2.97845	3.05556	3.12922	3.40261	2.37553	3.3155	2.70554	2.84511	2.14549	3.34113	2.7582	2.6799	3.11809	3.90467	2.61363	3.34746	2.65129	3.50442	2.98098	2.78382	2.53877	3.9555	2.39216	4.0982	3.44387	3.82291	3.62466	3.60777	3.13564	3.80087	3.23669	3.54036	2.57462	3.68549	3.3961	2.31325	3.06601	3.05403	2.42413	3.82381	1.73991	2.84611	3.2526	1.84091	3.64772
ANXA6	-1.10967	-0.860196	-1.49392	-1.30449	-1.82691	-1.50246	-1.59275	-1.92205	-1.39863	-2.21605	-2.09587	-0.885651	-1.23012	-1.43308	-1.31483	-1.23156	-1.92518	-1.78637	-1.50458	-1.61583	-0.867923	-1.68417	-2.07447	-1.14203	-2.17285	-1.79952	-1.85138	-1.23744	-2.15716	-1.63402	-1.79523	-1.81741	-0.973309	-2.09697	-1.79454	-1.66694	-1.36084	-1.45996	-1.34288	-1.45916	-1.58426	-0.763859	-1.08904	-1.17473	-1.04643	-1.60455	-1.14063	-0.849587	-1.44218
ANXA7	2.19366	2.12115	0.21259	1.33213	1.5707	0.698473	1.25297	0.664717	1.26985	1.03538	1.58536	0.922789	0.569712	1.54952	0.900231	1.62918	0.974359	1.235	1.63642	1.1833	1.80642	1.10239	1.63346	1.54652	0.466275	1.36176	0.861761	0.939125	0.944372	1.44699	1.9081	0.690245	1.7334	0.976804	0.930303	1.37698	2.18742	1.08631	1.15669	1.80239	2.1001	1.16166	1.77108	1.18508	1.69796	1.79502	1.33719	2.0649	1.27171
AOC4P	0.704403	1.50283	1.9745	0.870423	1.30605	2.90409	3.22938	2.08955	3.20197	1.54246	1.32168	2.92837	2.36431	1.68325	2.85964	1.28829	2.30283	1.57704	3.65318	1.98788	2.18512	1.10368	1.37612	2.39546	3.8782	2.39973	1.34051	1.89213	2.21801	4.09155	0.903359	1.94394	1.23066	1.39106	1.55319	0.755234	2.42683	1.64983	1.6667	2.45186	1.02811	1.41785	2.07601	1.12427	2.3498	2.00643	1.30732	2.20876	1.98614
AP1AR	-1.93856	-1.66918	-2.24315	-2.05815	-1.86845	-1.29677	-1.78072	-0.705367	-1.2582	-0.747348	-1.51079	-2.18327	-1.97607	-2.0703	-1.6471	-1.90199	-1.63154	-1.29334	-1.53945	-0.34235	-1.43814	-1.52233	-1.18407	-1.50041	-1.01752	-1.07184	-1.58832	-1.0654	-0.903934	-1.1635	-1.22048	-1.55813	-1.62004	-1.31966	-1.28039	-1.33543	-1.24634	-1.86308	-1.44059	-1.6497	-1.65672	-1.83397	-2.19482	-1.37495	-1.83443	-1.10879	-1.81937	-1.27787	-0.898956
AP1B1	0.0769398	0.793716	0.364222	0.333948	0.629466	0.394257	0.0411542	0.140877	0.356351	-0.312755	0.255828	0.650614	-0.0698829	0.601699	-0.488128	0.588809	-0.0153233	0.836164	0.319761	0.709446	1.72352	-0.0632105	0.810148	0.502449	0.262251	0.291815	0.468315	0.0476759	-0.125301	0.0448391	0.325248	0.148835	0.679656	0.306987	0.603231	1.11876	-0.330099	0.748705	0.424704	0.509179	0.237036	-0.316978	0.209391	0.602759	0.494858	0.00203583	0.532307	0.570542	-0.185049
AP1G1	-1.07535	-1.02001	-0.844454	-1.18677	-0.814498	-1.0387	-1.17938	-0.817507	-0.879867	-1.22424	-1.25979	-2.31718	-1.45576	-0.712204	-1.30838	-0.49677	-0.951534	-0.830444	-1.31489	-1.07018	-0.542327	-1.09371	-1.53533	-1.42475	-1.80295	-1.47638	-1.6254	-1.04104	-1.52185	-1.6558	-0.667585	-0.501577	-1.28771	-0.452986	-1.60271	-1.00289	-1.4443	-0.683013	-0.918302	-1.02348	-1.16504	-0.82251	-1.36943	-0.827928	-1.47581	-1.04798	-1.11253	-0.571925	-1.08695
AP1G2	-1.70995	-2.18335	-0.435674	-1.83165	-0.993879	-1.79981	-2.25978	-1.93628	-1.38089	-1.77038	-1.79124	-0.75063	-1.58247	-1.52212	-1.40108	-1.34155	-1.46804	-1.20015	-1.40916	-1.74303	-0.765579	-1.36325	-0.557467	-2.12355	-2.18151	-1.74662	-1.77815	-1.32896	-1.63379	-1.3389	-2.21953	-0.7242	-1.45995	-1.44568	-1.47428	-1.16666	-1.18165	-1.20394	-1.52782	-1.10312	-1.81661	-1.38864	-0.688876	-1.43143	-0.892302	-0.929891	-0.502239	-0.875524	-0.878309
AP1M1	0.655669	1.02533	1.48978	0.786258	1.39102	0.880436	0.670366	0.736926	1.19969	1.16015	0.91043	1.71953	1.12729	0.902108	1.0939	0.89722	0.558983	1.05631	0.729294	1.55783	1.03209	0.871167	1.24697	0.841843	0.66656	0.907924	1.32045	1.29258	1.32118	0.821268	0.779834	1.336	0.710783	0.867953	0.695926	0.618015	0.135376	0.669814	1.06594	0.813807	2.0867	1.58471	0.678705	0.793891	1.44062	0.655051	1.15293	0.75778	1.33721
AP1S1	-0.17964	-0.854745	0.782835	1.13786	-0.827191	0.644664	1.03652	0.394731	-0.343435	-0.0631381	-0.216957	0.103632	-0.585678	0.177254	0.253211	-0.508193	0.441925	-0.172995	-0.397649	0.605981	-1.10527	0.237244	-0.000872408	-0.0221718	0.906251	1.18651	-0.100836	-0.41617	0.10182	0.32638	-0.537901	0.247752	0.328246	-0.0320586	-0.167167	0.261703	0.239519	1.25328	-0.726648	-0.397236	0.0877657	-0.389969	0.0635399	0.361058	-0.65679	-0.384967	-0.52042	-0.858458	-0.337347
AP1S2	3.57898	2.28313	3.81145	3.51202	4.2308	4.04186	2.71896	4.01789	3.22185	3.98212	3.15039	3.11028	1.517	2.81134	3.92718	4.47712	3.42258	3.37172	2.88211	3.1344	2.59015	3.6163	3.72667	2.86504	2.803	4.64168	3.6062	4.04236	3.96601	3.12883	3.82194	2.51484	4.00577	4.11019	4.10505	3.70285	2.60177	3.94695	3.49155	3.44328	2.71585	4.44924	2.98255	3.74564	2.5389	3.05763	3.98774	1.63157	3.69719
AP2A1	-1.82863	-1.38965	-1.08522	-1.46745	-1.37545	-1.16454	-1.55837	-1.71849	-1.20147	-1.11311	-1.67234	-0.828929	-1.36096	-1.14259	-0.728219	-1.01841	-1.52539	-1.68801	-1.27785	-1.20629	-1.65996	-1.52214	-1.34174	-1.482	-1.2757	-1.62078	-1.76496	-1.82182	-1.91813	-1.31197	-1.50293	-1.22121	-1.94932	-1.68433	-1.6344	-1.80408	-2.10693	-1.68276	-1.3756	-1.70103	-1.01606	-1.41997	-1.56191	-1.37706	-1.6097	-2.02414	-1.13594	-1.82093	-1.71257
AP2B1	-1.1946	-1.03785	-0.714763	-1.47349	-0.536968	-1.00828	-0.600726	-0.794878	-1.01394	-1.12978	-1.12509	-2.05816	-1.23672	-1.00142	-1.2424	-0.639445	-0.895038	-1.05739	-1.13957	-0.621629	-0.578573	-1.32591	-0.963686	-1.51322	-1.34244	-0.730083	-1.31745	-0.866557	-1.09871	-1.69948	-0.515346	-0.746857	-1.35956	-1.30911	-1.57927	-1.37286	-1.59275	-0.996467	-0.995029	-1.1325	-0.884026	-1.54176	-1.35819	-1.29934	-1.60073	-0.947383	-1.58736	-1.02218	-1.41152
AP2M1	0.919043	0.959511	1.53145	1.21164	0.642546	0.556099	0.843631	0.607167	0.932741	0.871581	0.708296	1.42851	0.175506	1.12652	0.566807	2.01179	0.537449	0.717403	0.172153	-0.115997	1.0469	0.43838	0.959006	0.711764	-0.0931635	0.552817	0.748826	0.725707	0.861787	0.325365	0.636687	1.20309	1.16542	0.497397	0.0535854	0.669132	0.179711	0.363655	1.02603	0.706839	1.33578	1.89155	0.699003	1.2515	1.14624	0.820399	1.2121	0.676192	0.68973
AP2S1	3.43908	3.41996	3.86319	3.62254	3.43721	3.68431	3.63293	3.48014	3.72125	3.56002	4.10972	3.78716	3.42181	3.68679	4.34549	4.29431	3.54097	3.77343	3.30963	4.12006	3.34956	3.58836	3.72341	3.89109	3.39081	3.61027	3.78093	3.28233	4.10454	3.34109	3.46767	3.7951	3.33258	3.87374	4.09268	3.52367	3.28532	4.08478	4.32503	3.65951	3.87539	4.4449	3.2378	4.08536	3.85785	3.2627	4.14896	3.1032	3.59747
AP3B1	1.20515	1.10639	1.14188	1.39666	0.778789	0.919942	1.07356	1.28047	0.788303	1.48485	0.908549	1.37651	1.05642	1.5212	0.715416	1.28909	1.22915	1.11885	1.03558	1.68302	1.54671	1.16338	0.869933	1.19967	-0.273516	1.83133	1.31285	1.31634	0.133307	0.757836	1.3671	1.04904	1.33153	1.26598	0.230301	1.61715	0.141412	0.880533	1.92912	1.04824	1.84691	0.890144	0.884206	1.4536	1.12575	0.712931	1.21991	1.31372	0.501144
AP3D1	-1.02062	-0.71952	0.401374	-0.00599952	0.752194	-0.0299228	-0.318424	0.0990912	-0.0437165	0.512573	0.000960883	0.474605	-0.496553	-0.00118493	-0.438525	-0.102629	-0.356672	-0.319969	-0.578929	0.319634	-0.145619	-0.325826	0.0904189	-0.610428	-1.09114	-0.650238	-0.514264	-0.29294	-0.284284	-0.549904	-0.225268	0.591577	-0.461648	-0.0598938	0.216086	-0.573153	-1.16798	-0.218684	0.156522	-0.168186	-0.00924007	0.453873	-0.739825	-0.283979	-0.361469	-1.00797	0.0726139	-0.444619	-0.249188
AP3M1	0.215715	0.200123	-0.902345	0.123599	1.07954	0.0875802	-0.346998	-0.199424	-0.167741	0.429848	0.491022	0.238486	0.306528	0.875751	0.233472	-0.23279	0.033729	-0.0715348	0.00650533	0.611922	0.187207	-0.157901	0.943917	0.24077	-0.914291	-0.0889449	0.390249	-0.413009	-0.29332	-0.0123302	0.80725	0.273417	0.349806	0.115061	-0.116529	0.381306	-0.178978	-0.0312488	-0.0926539	0.0773125	0.731765	0.393205	-0.303856	-0.0414117	0.397537	-0.42284	0.660784	0.273331	0.200435
AP3M2	-0.292255	-0.933234	0.100177	-0.208435	0.179383	1.03025	0.864357	1.35719	-0.264908	0.316322	0.936151	0.229461	-0.0715091	-0.270673	0.590366	0.65067	1.554	0.612701	-0.260169	0.950527	-0.541049	0.183549	0.502703	-1.40347	0.836385	0.735041	0.436598	0.942395	1.09546	0.556935	1.2442	-0.267973	0.469984	0.0754342	0.117695	0.111142	0.380299	0.855042	0.469375	0.386806	-0.936819	0.924299	0.0740775	0.52757	0.00167186	0.342297	0.819978	-1.21789	0.0634232
AP3S1	0.578471	0.827379	-0.791763	0.0817594	-0.187818	-0.265797	0.748568	-0.331793	-0.573409	0.71566	0.779305	-0.760902	0.114	0.35988	0.742572	0.333485	-0.262987	-0.25319	-0.00469075	0.443854	0.37935	0.451989	-0.375274	0.751261	0.400921	0.761169	0.17527	0.361887	-0.0933928	0.45543	1.0011	0.644901	0.558932	0.881705	-0.535352	0.438087	0.704008	0.0207311	0.995929	-0.140262	1.48402	0.0046809	0.21253	1.21651	-0.158552	0.573984	1.14426	0.377773	-0.29487
AP3S2	-1.74025	-1.66388	-1.11997	-1.55587	-1.81446	-1.77469	-1.79676	-1.4396	-1.82389	-1.59967	-1.71532	-1.51936	-1.93152	-1.77116	-1.52222	-1.55846	-1.50281	-1.77495	-2.11706	-1.24391	-2.41384	-1.93618	-2.01589	-1.31514	-2.29397	-1.7084	-1.68799	-1.42153	-1.0245	-1.68955	-1.83259	-1.72404	-1.18459	-2.13084	-1.85941	-1.45207	-1.32862	-1.86317	-1.91995	-1.96583	-2.19341	-1.48041	-2.35407	-1.30936	-2.04841	-1.62641	-2.03108	-1.8462	-1.53791
AP4B1	-0.520765	-0.0445476	-0.362073	-0.404993	-0.363923	-0.343811	-0.244402	-0.665657	-0.376265	-0.913819	-0.37949	0.38758	-0.47022	0.0190927	-0.854152	0.518602	-0.181503	-0.614347	-0.467079	-0.17984	-0.403095	-0.0567116	-0.761872	0.288916	0.175894	-0.265727	-0.530452	-0.863137	-0.232851	-0.414499	-0.614423	-0.0174626	-0.88918	-0.65194	-0.49246	-0.633278	0.604051	-1.03363	-0.616633	-0.507825	-0.042972	-0.366757	0.454253	0.00360348	0.0615958	-0.315674	-0.554349	-0.320517	-0.296417
AP4E1	-1.14501	-1.04685	-1.00109	-1.08874	-1.65632	-1.41352	-1.50875	-1.09559	-1.70633	-1.20395	-1.8547	-2.3124	-1.39641	-1.52834	-1.61455	-0.996038	-1.11967	-1.46824	-1.54665	-0.833181	-1.1142	-1.62505	-1.3245	-1.14325	-1.93832	-1.53785	-0.97746	-1.45071	-1.88614	-1.36865	-1.18983	-1.20102	-0.719796	-1.08886	-1.28578	-1.21258	-1.90142	-1.43909	-1.31791	-1.14355	-1.50045	-1.29845	-1.35671	-1.56338	-1.20986	-1.60062	-1.00165	-1.22756	-1.13626
AP5M1	-0.217545	-0.0358227	-0.752503	-0.509552	-0.0620331	-0.694843	-1.01958	-0.874043	-0.180161	0.340776	0.119831	-0.582341	-0.681823	-0.311896	-0.241581	-0.320044	0.0451505	-0.375874	-0.392966	0.0361466	0.318744	-0.197028	0.663358	-0.329496	-0.663522	-0.428595	-0.158897	0.340805	-0.404046	-0.172379	-0.188506	-0.102919	0.0560889	0.548836	0.0635265	0.201387	-0.00744343	0.177219	0.347547	-0.178778	-0.587385	0.543662	-0.0880992	0.00283655	0.0917463	0.585554	-0.409217	0.42545	0.326498
AP5S1	-1.00916	-0.981626	-0.759283	-1.04838	-0.957327	-0.439396	-1.51499	-0.491898	-1.26212	-0.422662	-1.4075	-1.16261	-1.10575	-0.934843	-0.2771	-1.04547	-0.479048	-1.09221	-1.17175	-1.24355	-1.69253	-1.30989	-0.813039	-0.856263	-1.43943	-1.07057	-1.70379	-0.571754	-1.42298	-0.430358	-1.04825	-0.682953	-0.539985	-0.567796	-0.837859	-0.978795	-1.7536	-0.774243	-1.5206	-1.15106	-1.17242	-0.712855	-1.3493	-1.00359	-1.20479	-1.18759	-1.3103	-1.81918	-0.950767
APAF1	-0.455225	-0.388051	-0.638444	-0.229388	-0.917761	0.010104	-0.511359	-0.724654	0.018608	-0.771706	-0.95201	-0.701202	-0.0491089	-0.935272	-0.717591	-0.472382	-0.480461	0.36618	-0.392492	-0.659218	-0.43582	-0.387627	-1.10402	-0.573654	0.094253	-0.624278	0.248439	-0.328491	-0.689174	-1.13883	-0.684652	-0.581168	-0.403367	-0.197955	-0.15681	-0.153725	-0.377657	-0.796263	0.463561	-0.471064	-0.413469	-0.48239	-0.0925682	-0.50263	-0.533419	-0.348187	-0.578731	0.0217676	-0.745083
APBA3	-0.971844	-0.814271	-0.750722	-0.612824	-0.471525	-0.983376	-0.961082	-1.17347	-0.848863	-0.543948	-0.372983	0.476773	-1.17123	-0.324103	-0.272695	-0.624691	-0.889575	-0.950189	-1.25175	-0.856742	-0.692985	-0.970047	-0.753748	-1.37218	-1.28119	-0.524477	-0.855591	-0.815379	-0.78913	-0.769055	-0.835936	-0.582786	-1.28067	-1.00261	-0.970817	-1.35619	-0.941686	-0.794879	-0.659583	-0.691858	-0.985604	-0.459268	-0.561061	-1.31772	-0.155259	-0.645406	-0.618308	-1.00774	-1.07425
APBB1IP	-0.556182	0.586494	-1.18414	-0.22932	-0.474011	-1.02653	-1.21387	-1.57359	0.275276	-0.951852	-1.40949	0.732283	-0.76841	0.135697	-1.04508	-0.285456	-1.72392	-0.501768	-0.746947	-1.45555	1.01664	-1.10828	-1.63159	-0.582979	-1.07374	-0.356468	-0.982243	-0.960749	-1.30907	-0.278241	-1.20862	-0.99134	-0.72089	-1.2132	-1.01878	-0.387196	-0.503031	-0.99147	-0.715436	0.160056	-0.242546	-1.08842	0.507833	-0.0570266	1.04535	0.0924911	-0.286529	1.29865	-0.660525
APBB3	-1.67122	-1.16446	-0.734553	-0.804906	-1.32836	-1.36627	-0.929356	-1.30089	-0.865983	-0.0984974	-1.44351	-0.185133	-1.16906	-0.703551	-1.07122	-0.545387	-0.325139	-0.882988	-0.503217	-1.08076	-0.350104	-1.02039	-0.543297	-0.628832	-0.493781	-0.948883	-0.988819	-0.274769	-0.459513	-1.12284	-1.10909	-0.848328	-0.394989	-0.67423	-1.84146	-1.05629	-0.425565	-1.01438	-1.52447	-1.07574	-1.41986	-1.03078	-0.668023	-0.617923	-0.93562	-0.880684	-0.563287	-1.46989	-1.53855
APEH	1.5887	0.99019	1.95798	1.731	1.46502	1.15834	1.22308	1.01211	0.862724	0.807101	1.13951	1.87634	0.449117	1.86364	1.16864	2.3379	1.16765	1.37224	1.5662	1.19007	0.939321	1.78115	1.42407	1.31289	1.25681	1.21493	1.25964	1.20261	1.35522	1.39419	1.55592	2.75384	1.54178	1.0886	1.88871	1.61201	1.48551	1.74825	1.90551	1.51213	1.03759	0.779828	1.31322	1.51596	1.03902	1.27019	2.14856	0.853991	1.76792
APEX1	2.05826	1.4472	2.66772	2.18881	2.09658	1.5501	1.21643	1.14495	1.96202	2.24067	1.6987	1.97895	2.79536	2.0568	2.48365	1.2086	2.77458	1.89112	2.03512	1.19628	1.49956	2.14777	2.43771	1.8295	2.53814	1.37635	2.65029	2.04791	1.66167	2.178	1.1111	2.422	2.20315	1.94582	1.85073	3.02607	2.23822	2.02578	2.10479	1.94891	2.28014	2.40389	1.99027	2.24473	1.99622	2.17209	2.65801	1.64815	2.09862
APEX2	-0.587445	-0.625913	-0.168167	-0.350979	-0.25839	-0.0298868	-0.912253	-0.669135	-0.483897	0.304202	-0.659212	-0.315609	-0.519288	0.272834	0.0389273	-0.0549613	-0.491101	-0.297307	-0.646371	0.330858	-0.692271	-0.563048	-0.0197305	-0.62827	-1.91161	-0.647435	0.118325	-0.613966	0.142697	-0.434817	-0.35097	-0.199682	-0.348954	-0.525202	0.37912	-0.371662	-1.02158	-0.0725601	-0.627379	-0.319637	0.305804	-0.0287158	-0.462396	0.0308471	-0.512548	-0.349738	0.132867	-0.58512	0.255184
APH1A	0.544055	0.115041	1.94636	0.651061	0.610272	1.18086	1.52379	0.905059	1.00105	0.908223	0.246887	-0.081216	0.652593	1.10657	0.928923	1.14641	0.598246	1.48399	0.585686	1.35657	0.970402	1.02265	1.0032	0.887002	1.06882	0.443728	0.867919	0.712896	1.63939	0.972076	0.848369	1.10753	1.12291	0.538334	0.90614	0.737632	0.72874	1.34205	0.615499	0.70078	0.885775	0.766276	1.06426	0.426264	0.411764	0.83727	0.108683	0.496713	0.361848
APH1B	-0.59614	-0.614441	-0.715818	-0.116892	-0.137524	-0.7885	-0.837515	-0.252591	-1.17236	-0.0139098	0.682132	-0.217049	-1.16269	0.0249804	-0.0563281	0.358959	0.511686	-0.651888	-0.496138	0.178282	0.713121	-0.482017	-1.32012	0.0360812	-0.960601	0.384337	-0.204921	0.356181	-0.178012	-0.566281	1.1101	-0.609542	0.631671	1.48686	-0.300233	-0.652035	0.418731	-0.19316	0.117672	-0.253049	-0.671063	1.51569	-0.0436447	-0.191572	-0.000170474	0.350548	0.0356608	-0.121689	-0.419589
API5	1.58621	0.731479	0.676572	0.879087	0.70748	1.40381	1.05898	0.758127	0.567409	0.794627	0.737257	-0.194021	0.0126839	0.981599	0.962091	1.69254	1.11293	0.604295	0.807015	0.876087	0.880577	1.22338	0.692487	0.824163	0.917555	0.942587	0.576726	0.872477	1.49032	0.818359	1.02927	0.597254	1.30453	1.03237	1.02278	0.610915	1.07063	1.08565	0.514035	0.870667	1.32889	0.586124	1.29752	1.03001	1.11172	1.21766	0.618936	1.14866	0.988581
APIP	1.02915	0.503548	-0.434476	0.317779	0.464582	0.194295	-0.527088	-0.90953	-0.617699	-0.109307	0.344689	-1.02446	-0.28184	0.456632	0.204542	0.189303	-0.468325	-0.599209	-0.308812	-0.0464188	0.117275	-0.172505	0.0708171	0.383425	0.125086	0.2778	-0.129176	-0.394323	0.324215	-0.0843593	0.0811234	-0.321216	0.151966	0.201123	0.130015	-0.40353	0.37098	-0.000490966	-0.247171	0.0526942	0.686703	-0.39438	0.247269	0.429991	-0.319338	-0.0171236	-0.0534596	-0.0773153	0.443516
APLNR	1.28494	1.93251	-0.725675	0.356234	-2.35433	0.97725	0.244623	-1.23611	1.55716	-1.15436	-1.27786	0.605786	-0.0561751	-0.970449	-1.768	-1.30908	-1.46261	-1.3456	0.602771	-1.67348	1.14491	-1.6059	-2.02428	1.01675	-2.40204	-0.342487	-1.09352	-1.17045	-1.68262	-0.286073	-1.18222	-0.789045	-0.608043	0.229737	-0.886079	0.208555	-0.706451	-0.154865	-0.866464	1.31153	0.182449	-0.614295	0.367924	0.206462	1.6687	0.202135	-1.24179	0.135474	-0.812147
APLP2	-0.795183	0.0212815	-0.341355	-0.17111	-0.909569	-0.934784	-0.120391	-0.582424	-0.316597	-0.675444	-0.0800403	0.606322	-0.852239	-0.658546	-0.987374	-0.946502	-0.482901	-0.696342	-0.949209	-1.20471	1.51576	-1.1938	-0.678779	-0.26486	-1.84664	-0.0038509	-0.830839	-0.44235	-0.738933	-0.759535	-0.0725541	-1.06154	-0.550469	-0.549048	-1.38968	-0.70019	-1.24117	-0.513452	0.102591	-0.386749	-0.0926157	-0.522186	-1.01252	-0.426064	-0.905727	-0.932788	-0.594926	-0.25424	-1.17895
APMAP	0.00765135	0.797476	0.344885	0.441252	0.239561	0.45898	0.795449	0.75871	0.466026	0.338569	0.856021	1.13062	-0.000683915	0.526605	1.11926	0.457095	0.759059	-0.143949	-0.0486785	-0.0745904	1.03905	0.0352235	0.454521	0.0821381	0.0217891	0.402709	0.412058	0.593749	-0.132381	-0.0486926	-0.116396	0.0146309	0.255882	0.729247	0.631229	0.109967	0.439834	0.736224	0.835323	0.152136	0.321509	0.413598	0.446938	0.39973	0.31372	0.413767	0.941134	0.205474	-0.191505
APOBEC3C	-1.74257	-2.09327	-0.62691	-1.58856	-1.76894	-1.32778	-1.80153	-1.52113	-1.78203	-1.46055	-1.19733	-0.547168	-1.81863	-0.834233	-1.57681	-1.17728	-1.51605	-1.1483	-1.57437	-1.2169	-0.776999	-1.64307	-1.52592	-1.91351	-1.50911	-1.03419	-1.66524	-1.42938	-1.12209	-1.12551	-1.13299	-1.59924	-1.59003	-1.29054	-1.69126	-1.04979	-1.66877	-1.0369	-1.65482	-1.61885	-1.72894	-1.41397	-1.36493	-1.42307	-1.18906	-1.37775	-1.5462	-1.33771	-1.3465
APOBEC3D	-1.34447	-1.85569	-1.60903	-1.81121	-1.12678	-2.15487	-1.77004	-2.18143	-1.66834	-1.7711	-1.59815	-1.14981	-1.87413	-0.61206	-1.49112	-1.1381	-2.22634	-1.54713	-1.3463	-2.23878	-1.23311	-1.42773	-1.47941	-2.04931	-1.44158	-0.977405	-1.84959	-1.62032	-1.9056	-1.48978	-1.53364	-1.48408	-1.35592	-1.88798	-2.08448	-1.02516	-1.21165	-1.8698	-1.62827	-1.23441	-1.9687	-1.7027	-0.624649	-1.97529	-1.06894	-1.05518	-1.90685	-1.41567	-1.47329
APOBEC3F	-0.446655	0.194886	-0.788313	-0.775892	-1.10846	-0.848081	-0.34898	-1.14912	-1.25269	-1.25903	-1.13623	-0.219953	-0.425595	-0.815966	-0.751575	-0.772666	-1.36305	-0.363748	-0.579327	-0.776208	-0.82964	-0.781623	-1.31841	0.151638	-1.16663	0.23508	-0.907514	-0.935408	-0.180177	-0.644096	-0.564736	-1.03591	-0.824698	-0.578901	-1.03734	-0.293399	0.51847	-0.0223611	-0.190407	-0.164141	-0.417039	-0.612275	0.639009	-0.577246	0.0571795	-0.208022	-0.881544	-0.401859	-1.13377
APOBEC3G	-0.348457	-1.26204	-1.61431	-0.692135	-0.252059	-1.87401	-1.25697	-1.68062	-1.46954	-1.17891	-0.663827	-0.985207	-1.34449	0.112694	-0.853254	-0.364547	-1.90516	-0.758012	-1.27271	-1.24127	0.0156429	-0.758813	-1.54798	-1.46672	-1.65965	-0.429622	-1.08706	-0.999769	-1.34163	-1.01614	-1.07001	-1.6531	-0.110658	-1.65726	-0.892171	-0.382026	0.741808	-0.403043	-1.33619	-0.0927889	-1.31455	-1.3622	0.77746	-1.65094	-0.475924	0.192043	-1.10287	-0.00727783	-0.821964
APOC1	3.50391	0.402885	1.36202	2.19479	2.10322	2.31435	1.90494	2.98468	1.96922	2.65957	4.12745	2.75423	1.58967	3.26565	3.49555	2.2383	3.92231	4.25386	2.55425	0.34201	4.75944	2.02184	4.6015	3.19825	3.54389	3.92107	2.09148	4.08469	2.61809	3.86084	1.08714	2.14743	3.87597	1.02544	2.95345	2.75064	4.6661	4.37401	3.9536	2.71665	1.04801	1.98185	3.59594	2.27736	2.55492	3.47845	3.40024	1.95038	3.81265
APOD	4.57422	3.34044	3.52862	4.50622	0.321872	2.2211	4.67205	4.80896	3.42281	1.91837	4.648	4.96767	-0.314649	4.2646	1.90036	4.7113	4.70982	4.55647	1.86381	4.13815	2.08059	4.35099	4.86841	1.39485	-1.061	2.97024	2.50429	4.7793	3.13004	4.19136	4.38528	1.60366	4.80772	4.37949	3.37668	4.60107	2.40846	4.88641	4.59216	4.80662	3.12366	4.71234	3.11729	2.60056	4.7218	4.76859	4.21261	2.86956	1.92659
APOE	3.91911	2.52503	2.85476	3.04672	3.21406	2.6585	3.42346	3.90008	3.17674	4.06953	4.21027	3.8275	2.22136	4.27233	3.61316	3.92002	4.13556	4.63547	3.27941	3.92497	4.70038	2.96143	4.53139	3.98546	3.06307	3.84973	3.56982	4.70496	2.35136	3.64758	4.62343	3.00063	3.94321	3.52758	3.62026	3.58592	4.06835	4.56681	4.21052	4.35512	1.50937	3.63365	3.26338	3.27442	3.34318	4.0609	4.14341	3.2255	3.53126
APOL3	-0.141414	0.110133	-1.40481	-0.92652	-0.270297	-1.35307	-1.18348	-1.89839	-0.115937	-1.34214	-1.13305	0.958273	-1.31361	0.258945	-0.936513	0.541162	-1.5562	0.64144	-0.382791	-1.59025	-0.0824953	-1.03102	-1.48945	-1.02397	-2.07546	-0.229544	-1.1655	-0.469483	-2.21772	0.0396917	-0.535641	-1.40956	-0.0304624	-1.26632	-1.10343	-0.189844	-0.652156	-1.74572	-1.04284	0.231482	-1.17904	-1.10204	0.343288	-1.03878	0.177709	0.403416	-1.12527	0.704305	-1.28084
APOLD1	-0.174385	-0.101306	-1.41464	-1.40296	-1.40603	-0.930273	0.229435	-1.10241	-0.746867	0.32656	-1.38184	-1.53582	-0.858312	-1.21435	-0.447289	-1.3688	-1.41282	-1.76572	0.865202	0.123728	-0.469451	-1.16929	-1.28057	-1.02822	-1.17313	-0.824196	-0.795323	-0.882689	-0.778747	-1.308	-1.21882	0.728792	-0.883735	-1.01289	1.02758	-1.15699	-1.08212	0.612832	0.705472	-0.806168	-1.8638	-0.0802447	-0.951596	-1.5766	-0.872038	-1.77555	1.48402	1.61607	0.107736
APOO	0.17321	-0.0654438	-0.0205777	0.082679	0.346384	0.403699	0.600594	1.20341	-0.409004	0.642999	-0.154609	-0.0103379	-0.191188	0.523745	0.577046	0.0337087	0.267984	0.526087	-0.280767	1.04895	0.380273	-0.023013	1.21772	1.02195	0.0648946	0.678155	0.317614	0.745289	0.739811	0.356869	0.359755	-0.122245	0.416335	0.367843	0.504095	0.556774	0.692243	1.11474	0.581776	-0.421396	0.416001	0.632869	0.140728	1.21472	-0.256151	0.0937566	0.95009	-0.642686	0.667887
APOOL	-1.10257	-1.2577	-1.62043	-1.41045	-1.6295	-1.6391	-1.75549	-1.53509	-1.73776	-1.47097	-1.32498	-2.31059	-1.93494	-1.08985	-0.455661	-1.55081	-1.26027	-1.10667	-1.94889	-1.2913	-2.17412	-0.602246	-1.32419	-1.27795	-0.944255	-1.38854	-1.36567	-1.42529	-1.46619	-1.01834	-1.4389	-1.40569	-1.05948	-1.12491	-1.28196	-1.15963	-1.67501	-1.11749	-1.73288	-1.4742	-0.93228	-1.40436	-1.37692	-1.09772	-1.71851	-1.77164	-1.49549	-1.87403	-0.969042
APP	1.59988	1.43742	-0.40251	1.6477	0.473988	0.289106	1.57076	1.11997	1.37885	1.40749	2.86053	1.02355	2.15221	1.4704	2.26771	1.28577	1.7614	2.44896	0.920799	-1.19784	0.0018591	1.02901	1.8785	-0.337402	0.00547412	0.891147	1.89298	1.18769	0.148655	0.455795	2.04817	0.377242	1.33158	1.41706	0.0819605	1.38882	-0.10044	-0.690512	2.07704	1.05614	0.871627	1.26736	0.559235	0.567925	1.23674	-0.267191	1.85325	1.12699	-1.05785
APPBP2	0.54138	0.732738	-0.258335	0.274083	0.676694	-0.172371	1.0409	1.27042	0.898841	0.859589	0.0586066	-0.278271	0.640612	-0.0160573	0.980438	0.524578	1.4664	1.03515	0.270003	0.740039	0.475733	0.668528	1.27786	0.647803	0.300619	0.534662	0.735541	0.727407	0.557823	0.106259	0.765172	-0.29231	0.0475862	0.984086	-0.0500305	1.09775	0.11532	-0.25705	0.736529	0.809078	0.0323214	1.48112	-0.266426	0.124407	0.16414	0.881648	-0.0392072	1.00277	0.409623
APPL1	0.209651	0.242918	-0.603366	-0.509116	0.466906	-0.29964	-0.329507	0.115963	0.0888669	-0.0999738	-0.11077	-0.611047	-0.210802	0.030889	-0.595385	0.796275	0.0296884	-0.221652	0.0493185	-0.365086	0.601841	0.0126423	0.113159	-0.0768369	-0.356048	0.0580902	-0.49889	0.183527	0.0487206	-0.0347066	0.0191471	0.411275	-0.326324	-0.279286	0.0661937	-0.178741	-0.256226	-0.489702	0.027071	0.0101738	0.0375532	-0.420083	0.0850067	-0.0337408	0.186931	0.136259	-0.190726	0.510139	0.259641
APPL2	-0.245285	0.0310815	0.114939	0.0987328	0.17038	-0.2424	0.649764	0.330486	-0.156886	-0.0275171	0.260013	0.0127108	0.339993	-0.181662	-0.192559	-0.212303	0.863854	0.335452	-0.265806	-0.230199	0.0372805	-0.358047	-0.319885	-0.207385	-0.385825	0.271951	0.271049	0.584429	0.6832	0.0110222	0.496843	-1.07903	0.0975668	0.611628	-0.550288	0.446024	0.596379	0.493397	0.68578	0.417715	-0.0696509	0.701668	0.222332	-0.564817	-0.0108598	0.11356	-0.248244	-0.0338405	-0.754508
APRT	0.180578	0.244098	1.26885	0.217012	0.743269	-0.191949	-0.561444	0.329529	0.0479059	0.35669	0.650578	1.20493	-0.157078	0.663485	0.45002	0.858529	0.652071	0.518685	0.105116	0.0329004	0.0834016	0.81	-0.394042	0.416207	1.15044	0.317541	-0.436523	0.96973	1.06622	1.06426	0.578781	0.539144	0.104335	0.817607	0.00389287	0.104693	0.777545	1.16502	0.771728	0.223183	-0.0521049	1.31697	1.10401	0.776691	0.508309	0.565458	1.14677	0.452602	1.0773
APTX	0.0429124	-0.0462107	0.172716	0.116052	0.324925	0.148237	-0.196135	0.106982	0.329747	0.433534	-0.458104	-0.0433874	0.337369	-0.236665	0.0996	-0.156603	0.683848	0.249764	-0.139433	-0.0205374	0.188549	0.52175	-0.00381156	-0.0607453	0.510781	0.0696744	0.559722	0.327611	0.649979	0.381973	-0.34982	0.324245	0.670244	-0.24624	0.473882	0.115112	0.404104	0.0932378	0.474829	-0.179447	0.0446037	-0.14766	0.304278	0.162425	-0.219445	0.105903	-0.202882	-0.0892756	1.14236
AQP12B	-0.727352	-1.50002	-2.29419	-1.65814	-0.984976	-1.6701	-0.915201	-1.35761	-1.27901	-1.00291	-0.514691	-1.26467	-1.02518	-1.71091	-1.29304	-1.87416	-0.983895	-1.28766	-0.920512	-1.74217	-2.23702	-0.787916	-0.937893	-0.904379	0.814811	-1.1419	-1.56051	-1.26473	-1.20128	-0.27319	-0.944719	-1.38768	-1.07154	-1.35787	-1.60289	-0.990194	0.278171	-1.27392	-2.25325	-1.26492	-1.63789	-1.06494	-0.35944	-1.55068	-0.780739	-0.780151	-1.87583	-1.14294	-1.52197
AQR	-1.12984	-0.882991	-0.785836	-0.909677	-1.22013	-0.894871	-1.02362	-0.428065	-0.855479	-1.00818	-1.45509	-0.590792	-0.484892	-0.62182	-0.913725	-0.935427	-1.41859	-0.536655	-0.696193	-0.713555	-0.589434	-0.957112	-0.7492	-1.01022	-0.872174	-1.54287	-0.449169	-0.989698	-1.03788	-0.889936	-1.40961	-0.786346	-0.931903	-1.236	-0.979454	-0.585363	-1.07529	-0.697934	-0.995903	-0.888001	-1.0535	-0.940512	-0.99395	-0.73914	-0.532308	-0.882394	-0.803703	-0.88438	-0.38127
ARAF	0.427776	0.177797	0.255068	-0.211031	0.1322	-0.109563	-0.378355	0.0225247	-0.145155	0.17003	-0.0381336	0.338506	-0.75519	-0.124759	0.228914	0.181481	0.0586152	0.0580071	-0.38517	-0.0678496	0.485891	-0.1495	-0.273877	-0.0111174	-0.668097	-0.182936	-0.0531733	-0.295824	-0.208092	-0.284995	0.0531014	-0.342468	0.155242	-0.135927	-0.306315	-0.0578684	-0.546092	-0.374049	0.215268	0.153983	-0.121103	-0.0832952	0.139092	0.296246	0.172891	-0.672771	-0.0730219	0.262893	0.164762
ARAP1	-1.68737	-1.41839	-0.866382	-1.44156	-1.00864	-0.890375	-1.60552	-1.79258	-1.02556	-1.63301	-1.63757	-0.709211	-1.78016	-1.12987	-1.78096	-1.64105	-1.70316	-1.40163	-1.28318	-1.81204	0.0608941	-1.69907	-1.78262	-0.987021	-0.686174	-0.93802	-1.15868	-1.29113	-1.52629	-1.7894	-1.4491	-1.60064	-1.29545	-1.63302	-1.57853	-1.45066	-1.00934	-1.55619	-0.990586	-1.5023	-1.52494	-1.46316	-0.682575	-1.37996	-1.20018	-1.45662	-1.03556	-0.925708	-1.43194
ARAP3	0.160038	-0.0895444	0.579042	0.539623	0.279105	0.185975	0.746573	0.827058	0.995766	0.578501	0.806609	1.1324	1.71609	-1.88194	-1.01817	0.682045	0.00910342	0.154245	0.698817	-1.15946	-0.867339	-0.68522	-0.69089	-0.139958	1.06905	-0.130426	0.987822	-0.926073	-0.436598	-0.272434	-0.310123	-1.78287	0.586201	0.411032	-0.598224	-0.463478	-1.0664	0.475351	0.716699	0.564772	-0.114336	-0.166194	-0.889698	-1.15238	-0.859528	-0.501487	-0.150843	-0.642914	-1.63109
ARCN1	1.01693	1.13302	1.4862	1.84526	1.25327	1.34105	1.18298	1.39326	1.47565	0.850838	1.52136	0.387337	1.45063	1.20393	0.725453	1.49997	1.14431	1.15496	1.29055	0.714907	1.3681	0.660923	1.01466	0.858357	-0.0714115	1.25102	1.81511	1.23312	0.410144	1.18543	1.90615	1.13764	1.09797	1.50063	1.78485	1.32446	0.629382	1.18984	1.24476	1.3875	1.58072	1.67189	0.775959	1.0149	1.16072	1.01597	1.08053	1.3754	1.45042
ARF1	2.43327	2.27898	2.59024	2.53172	2.59796	2.52439	1.62837	2.87971	2.6506	2.39701	2.3464	2.62312	2.83914	2.82616	2.39474	3.07559	2.01268	3.32754	2.18712	2.79022	2.8468	2.81149	3.2296	2.25269	1.26651	2.40676	2.30864	2.40564	2.71294	2.66301	2.96807	2.49004	2.61238	2.72829	2.60309	2.6837	2.11231	2.61369	2.47667	2.37829	2.76531	2.80732	1.9484	2.37623	2.37894	2.23889	2.58505	2.1648	2.58529
ARF3	-0.0576523	-0.39263	0.676109	0.173441	-0.0577837	0.685513	0.132689	0.487067	0.131894	0.279067	-0.0964519	0.116058	-0.191402	0.46176	-0.66821	0.70312	0.0162459	0.0342751	-0.281166	0.664985	0.499766	-0.322279	0.625807	-0.432196	-1.97167	-0.150546	-0.00293496	0.0943292	-0.644192	-0.481322	0.555871	-0.126483	0.444221	0.212508	0.00775095	0.575695	-1.20563	0.117419	0.532987	-0.0192169	0.0469776	0.689198	-0.483545	-0.296635	-0.25501	-0.398364	0.0646859	0.627716	-0.348329
ARF4	3.22721	3.22759	2.79792	3.64921	3.02993	2.93886	3.22162	3.42692	2.7396	2.37385	3.27498	2.44711	3.06866	3.09885	2.90851	3.7964	2.58539	3.14859	2.81424	2.26149	2.64886	2.68902	2.88485	3.10373	2.61574	2.99292	2.80715	3.05336	3.67594	2.94151	3.12341	3.53148	2.92229	3.37189	4.02301	2.64932	2.59919	3.29412	3.2331	2.80821	3.00753	2.77289	2.58265	3.312	2.92332	2.87226	3.04831	2.52309	3.53934
ARF5	0.340728	0.325994	1.78284	0.681322	0.440109	1.0303	1.53193	0.723417	0.294477	0.318954	0.314365	0.987471	-0.18231	0.0361538	0.738066	0.822912	0.677711	0.0209204	0.360087	0.444315	0.613986	-0.00608677	0.396558	0.692756	1.06487	1.33548	0.347557	0.344786	1.71947	0.317011	-0.4757	0.17844	0.422876	0.166243	0.425261	0.736735	1.20232	1.62069	0.731896	0.423516	0.174945	-0.145047	1.07926	0.229967	0.249222	0.842516	0.940884	0.292398	0.192331
ARFGAP1	-0.988136	-1.48206	0.290539	-1.23429	-0.888285	0.040419	-0.634133	-0.273796	-0.298705	-1.05978	-1.06018	0.0352029	-0.761959	-1.21277	-1.11424	-0.931462	0.161219	-0.797267	-0.941517	-0.181081	-1.06034	-1.26768	-0.61749	-0.0697026	-0.290298	-0.650803	-0.946699	-0.54804	-0.940259	-1.01005	-1.16492	0.507383	-0.425745	-1.00385	-0.602891	-0.997136	-1.90001	-0.426404	-1.34829	-1.2103	-1.49188	-0.958384	-1.17795	-1.06988	-0.931269	-1.2922	-0.101781	-1.7753	-0.160393
ARFGAP2	-0.793932	-0.839461	-0.485318	-0.694181	-1.3275	-0.550711	-0.940573	-1.07509	-0.59154	-1.03039	-0.867911	-0.198447	-0.967392	-0.94868	-0.972	-0.413859	-0.738357	-1.04673	-0.901131	-0.738604	-0.478182	-0.912837	-1.29359	-0.919325	-1.22836	-0.991953	-0.630999	-0.775054	-0.599915	-0.716941	-0.387726	-1.01238	-0.517077	-0.662461	-0.877925	-0.777512	-1.16453	-1.22029	-1.0767	-0.884287	-1.25321	-1.18453	-0.959511	-1.1703	-0.414817	-0.713385	-0.959659	-0.936849	-0.920697
ARFGAP3	0.459615	0.0987867	-0.185929	0.195983	1.08432	0.194981	0.190702	0.249986	0.090947	0.0889082	1.01243	0.628572	0.277816	0.209091	0.0267543	-0.0202813	0.699731	0.632039	0.0357059	1.12971	0.63241	0.0719296	0.647741	0.432262	-0.106966	0.694817	0.179698	-0.410999	0.0119221	-0.0539705	0.286434	0.78087	-0.167611	0.111894	0.955478	0.626866	0.211948	1.28172	0.0388426	0.00470079	0.544713	-0.517042	-0.0394319	0.395279	0.00559134	0.0779112	1.51643	-0.376522	0.631817
ARFGEF1	-0.157553	-0.27821	-0.241169	-0.145434	0.804473	0.529803	-0.127611	0.715638	-0.083826	-0.0305191	0.629107	-0.743843	0.606725	-0.476719	0.0188923	-0.592699	0.963598	0.487449	1.42145	0.190815	-0.145943	-0.413867	-0.126503	0.0320676	-0.212016	0.268646	-0.147839	0.0975494	-0.683284	0.212816	0.0594044	-0.0922932	-0.00447491	0.180237	-0.095586	0.22378	-0.054376	-0.354821	-0.16121	-0.124502	-0.461273	-0.342705	0.185786	-0.0909649	-0.0024998	-0.0146504	-0.17519	0.286251	-0.35804
ARFGEF2	-1.99055	-2.188	-2.3082	-2.04491	-1.87847	-1.71075	-2.2506	-1.77601	-2.21418	-1.40279	-1.82315	-2.52482	-2.25564	-1.55767	-1.68856	-2.15106	-2.33235	-1.77765	-1.90545	-1.30441	-2.09912	-1.59827	-2.01908	-1.75147	-1.34404	-1.83157	-1.32985	-1.70566	-2.17247	-2.61312	-2.37195	-1.36582	-2.08067	-1.64408	-1.11943	-1.60018	-2.27246	-1.72378	-1.32696	-2.15347	-2.03863	-1.64257	-1.90739	-1.66008	-2.03715	-2.12234	-1.30522	-2.02492	-1.39009
ARFIP1	0.38103	0.234157	0.381308	0.424276	0.261157	0.388209	0.922136	1.1117	0.650544	0.358623	0.341069	-0.304035	0.00980125	0.26451	0.656294	0.439586	0.552886	0.755042	0.0687639	0.708835	0.181544	0.681651	-0.145807	-0.203601	0.744471	0.675583	1.22991	0.331457	0.690668	0.625894	1.2524	0.142542	0.683687	0.788306	0.0161515	0.368838	0.789569	0.774365	0.515714	0.169154	0.49119	-0.0565784	0.792873	0.391882	0.510073	0.735364	-0.0539129	0.202097	0.494519
ARGLU1	1.16108	1.16988	0.825386	1.16115	0.971797	1.31971	1.99477	1.1339	2.51424	0.752575	1.57133	1.56548	1.76629	0.859011	0.945097	1.4913	1.8688	1.60588	1.86826	0.369015	1.14418	1.62536	1.29974	1.57129	2.41074	1.77162	1.08454	1.58988	1.43156	1.59422	1.13469	1.42074	1.35564	1.3322	0.593857	1.35081	2.2472	1.3037	1.06163	1.95564	1.33682	1.63594	2.55763	1.04104	1.65063	2.07631	1.38391	1.46053	1.29762
ARHGAP1	0.659179	1.50747	0.801482	1.00254	-0.246412	0.830495	1.02762	0.371183	0.726497	0.366409	0.328987	0.945494	0.869092	0.794559	0.102108	0.897811	0.39852	0.526501	0.309017	0.737259	1.02099	-0.142069	-0.067092	0.974202	-2.43516	0.409669	0.760845	0.341332	0.933837	0.492839	0.736015	0.327927	0.433333	0.546858	0.160081	0.240189	-0.901664	0.334164	0.944374	1.20141	0.743632	0.325924	-0.165869	0.374487	1.02409	0.0649348	0.818032	1.20445	0.376273
ARHGAP10	-1.62094	-1.0883	-1.06888	-1.70211	-1.89479	-1.53653	-1.4424	-1.94713	-1.24191	-1.61011	-1.82342	-1.28966	-1.84862	-1.46966	-2.07774	-1.95508	-1.49645	-1.67675	-1.86379	-1.19753	-0.834786	-2.00547	-2.3571	-1.86362	-2.31485	-1.79761	-2.23263	-1.48641	-1.6939	-1.11721	-1.8115	-1.06794	-1.85654	-1.82739	-2.04147	-2.26256	-1.51858	-1.46673	-1.22363	-1.74548	-1.3251	-1.95989	-1.63238	-1.58279	-1.96469	-1.93123	-1.87411	-1.09728	-1.28224
ARHGAP12	0.0868692	-0.393203	-1.67919	-0.874441	-1.39123	-1.04027	-0.599494	-0.940424	-0.811323	-0.310864	0.636924	-0.979739	-1.66859	-0.360932	-0.00559277	-0.815789	-0.734953	-0.642952	-0.76123	-0.278173	-0.538365	-0.309617	-0.368924	-0.748404	-0.397417	0.397849	-0.801691	-0.249058	-0.833872	-0.865166	0.178129	-0.943594	-0.231158	0.447388	-0.965336	-0.0339707	-0.0547724	-0.865677	-0.411736	-0.840574	0.328242	-0.367949	-0.42906	-0.747621	-0.703387	-0.848633	-0.0524024	-0.616163	-0.717358
ARHGAP15	0.87863	0.923055	-0.702887	0.559322	0.45111	2.58671	1.19787	-0.166532	1.66025	0.0135524	0.524226	0.831554	-0.127857	1.07573	3.45025	0.514815	0.326694	0.716472	0.914705	-0.866921	1.43024	0.354555	1.17613	0.31184	0.923857	0.508701	4.78298	-0.225543	3.33014	0.515282	0.101125	-0.238396	0.685223	0.32963	-0.488857	0.458539	2.36242	0.430275	-0.860977	1.73366	0.0759641	-0.335858	2.40617	0.231442	2.08034	2.10098	-0.354811	2.42543	0.467321
ARHGAP17	0.793178	0.825009	0.838806	0.775265	0.587274	0.300743	-0.0963917	0.333469	1.07169	0.0887968	0.422472	1.40983	0.703764	0.867556	0.000687366	1.18525	0.843174	1.23196	0.754056	0.617333	1.51393	0.436081	-0.0579626	0.711908	0.0413598	0.360548	0.781592	0.432565	0.0651602	0.0061674	0.575915	0.993924	0.626521	1.0893	0.695636	0.806786	0.0582044	0.576485	0.869288	1.08889	0.72213	0.313685	0.888305	0.404747	1.69599	0.730724	0.765596	1.58301	0.829514
ARHGAP18	-0.831857	0.0202962	-1.82002	-0.998208	-1.18026	-0.604041	-0.399677	-0.787485	-0.388803	-0.852751	-0.289681	-1.24628	-1.69298	-0.965651	-0.0998581	-0.602264	-0.00288988	-0.735854	-0.961929	-1.01204	-0.0651944	-0.66685	0.702654	-0.0526022	-0.433372	0.692658	-0.851826	0.0399149	0.441007	-0.392066	-1.01035	-1.7062	-0.542502	-0.402678	-0.233284	-0.321479	-0.0387116	-0.469036	-0.436649	-0.234879	-0.267337	-0.898539	-0.398515	-0.0248393	-0.356003	0.0332326	-0.0547123	-0.92128	-0.881565
ARHGAP19	-0.560995	-1.63771	-1.82724	-0.512921	-1.40307	-1.756	-1.44203	-1.68089	-1.06306	-1.61447	-1.5403	-0.810578	-0.324039	0.539028	-0.93625	-1.37298	-1.4384	-1.17729	-1.22092	-1.66482	-1.05761	-1.44055	0.322644	-1.29657	-0.450788	-1.01821	-1.80187	-1.35909	-2.0096	-2.26979	-1.32088	-1.47627	0.0312178	-1.47225	-1.38099	-0.945804	-1.12023	-1.38178	-0.504551	-1.14729	-1.03275	-1.66273	-0.863425	-1.22374	-0.902431	-0.929057	0.159346	-0.493917	-0.895869
ARHGAP21	1.14636	1.29497	0.507962	0.682791	0.692111	1.24796	1.40768	0.702777	1.8403	0.325715	1.50495	1.36123	0.345937	0.581834	0.839498	1.86329	0.888844	1.18943	1.39225	0.267628	1.36254	1.40851	0.908937	1.36831	1.67055	2.12003	0.684319	1.66813	1.03919	0.358603	0.423815	0.664651	1.93518	1.39177	1.20317	1.64357	0.985379	0.750252	1.6645	1.21465	1.93331	1.0434	1.24043	0.60631	0.188047	0.798893	1.31621	1.49216	1.27042
ARHGAP23	-0.399747	-0.164364	0.0461614	-0.354682	-0.239085	-0.711958	0.144686	-0.46265	-0.738056	-0.138359	-1.91361	-0.438363	0.373508	-1.55291	-1.2911	-1.76561	0.0984705	-0.16508	-0.179174	-1.36812	-0.305069	-1.48975	-1.14294	-1.3216	-2.31095	-1.90459	-0.68449	-1.68922	-1.28822	-1.77494	-0.533643	-1.23076	-0.939387	-1.64455	-0.841323	-1.02275	-1.86577	-1.28791	-0.201044	-0.421652	0.191057	-0.957807	-1.59161	-1.39573	-0.391367	-0.670991	-1.31623	-0.422991	-0.270019
ARHGAP24	-1.00807	-0.352018	-1.27302	-1.08594	-2.06537	-1.36205	-0.378035	-0.0246987	-1.42641	1.24001	-0.491198	-0.56184	-1.54353	-1.65855	0.795724	-0.0920876	-1.3731	-1.3045	-1.43598	-0.562947	-0.699998	-0.57548	-1.48159	-1.63634	-2.33591	-1.15321	-1.79786	-0.732774	0.0127817	-0.909271	0.322817	-1.62319	-1.13155	-1.75351	-2.00631	-0.577547	-0.988425	-1.1341	-1.28814	-0.825487	-0.530054	-0.319552	-1.24243	-1.66592	-0.172772	-0.735242	-0.169289	0.16355	-1.07899
ARHGAP25	-0.403668	-1.10866	-1.53023	-0.474341	-0.611438	-1.66	-1.38826	-1.95968	-0.322076	-1.45453	-1.22732	0.367291	-0.535996	0.210986	-1.43428	-0.392148	-2.27327	-0.417671	-0.636452	-1.80079	1.0281	-0.969657	-1.51201	-1.1664	-2.31834	-1.10335	-0.954014	-1.45322	-2.35676	-0.923001	-1.6649	-1.09785	-0.878696	-1.62989	-1.28797	-0.249368	-0.300341	-0.787322	-0.848629	0.283435	-0.811995	-1.43785	0.774992	-1.03977	1.01277	0.178231	-0.726666	1.00039	-0.739489
ARHGAP30	-1.50018	-0.653769	-1.64087	-0.428507	-0.776053	-1.42265	-1.33902	-2.13433	-0.699113	-1.42593	-1.52218	0.495368	-1.41946	-0.149671	-1.82647	-0.557558	-2.32444	-0.798662	-1.0052	-1.60012	0.761583	-0.697116	-1.86637	-1.06781	-2.34617	-0.968151	-1.8601	-1.23379	-1.51586	-1.38838	-1.68085	-1.54563	-0.889273	-1.46291	-1.47186	-0.950489	-0.572114	-1.28647	-1.52715	0.0438457	-0.954785	-0.675909	0.483768	-1.16922	0.341968	-0.554517	-1.28722	0.321536	-0.918627
ARHGAP31	-1.87656	-1.65333	-1.4317	-1.50224	-2.4906	-1.43217	-1.93251	-1.71138	-1.61301	-2.61075	-1.42796	-1.32282	-1.96794	-1.99882	-2.59188	-0.142934	-1.08708	-1.27969	-2.10384	-2.00648	-1.43059	-2.50318	-1.47049	-2.16876	-2.50046	-1.81082	-1.66575	-1.71054	-2.3526	-2.22292	-0.719779	-2.10704	-0.958111	-1.85048	-2.13741	-1.78189	-2.42468	-2.064	-1.4193	-1.32246	-2.01341	-0.660268	-1.82148	-2.21475	-1.22378	-1.38297	-1.16892	-1.66601	-1.77889
ARHGAP32	-1.50938	-1.16264	-0.415611	-1.0126	-1.75939	-1.11676	-1.07396	-0.891221	-0.742218	-0.880041	-0.756937	-0.846322	-0.998599	-1.38304	-1.86101	-2.06838	0.151305	-1.18526	-1.13105	-0.655143	-1.59566	-1.88664	-1.37612	-1.62155	-1.37387	-1.39998	-0.9124	-1.16288	-1.79071	-1.13718	-0.465458	-1.20268	-1.20799	-0.650656	-0.79702	-0.774929	-2.06447	-1.34503	-0.447869	-0.661776	-1.01946	-0.545858	-1.98923	-1.27956	-1.04392	-1.52809	0.23473	-1.56394	-1.20004
ARHGAP33	-2.03813	-2.02666	-1.98684	-1.8402	-1.54099	-1.89412	-1.9174	-1.97668	-1.54154	-1.94261	-2.02969	-1.1966	-0.699604	-2.25724	-1.8277	-1.05633	-1.52545	-1.84889	-1.66671	-2.05289	-1.69941	-1.94559	-2.13974	-1.6845	-2.12566	-1.65876	-2.08639	-2.01122	-1.49682	-2.01307	-1.84709	-1.65813	-1.85188	-1.86733	-2.09165	-2.0647	-1.93626	-1.66856	-2.06027	-2.04326	-1.8243	-1.4896	-2.09593	-1.88261	-2.08731	-2.00832	-1.47413	-2.11317	-1.73034
ARHGAP39	-2.32126	-2.11381	0.197793	-0.584386	0.713176	0.157506	0.23874	0.778603	0.419676	0.0471319	-0.00770325	-0.732473	0.401082	-0.957075	-0.432236	-1.46507	0.209211	0.024239	0.694791	1.32228	-2.40673	-0.571833	0.30304	-0.660766	-0.166154	-0.494046	-0.40339	0.182305	-0.964977	-0.904917	-0.48051	-0.176079	-0.943769	-0.432624	-0.117318	-0.134134	-2.07762	-1.78322	-0.22319	-0.379119	-1.35727	-0.604814	-2.23167	-0.76834	-1.61813	-1.75791	-1.07828	-2.40158	-1.36881
ARHGAP4	-0.841757	-1.49592	-0.618583	-0.78967	-0.435953	-0.882029	-1.31489	-1.33254	0.517297	-1.20005	-0.994298	0.853579	-0.977727	-0.276025	0.337671	-1.26497	-1.65763	-0.229752	-0.686129	-0.480697	0.152684	-0.920748	-0.0866848	-1.11755	-0.0268836	-0.921749	0.0139771	-0.772247	-0.628493	-0.423896	-0.957787	-1.20363	-1.16356	-1.61423	-1.69135	-0.614144	-0.242468	-0.918752	-1.13583	-0.021014	-1.07629	0.177371	0.256589	-0.964065	0.314607	-0.355704	-1.25341	-0.0767886	-0.912805
ARHGAP45	-1.74013	-1.7024	-1.62417	-1.44516	-1.37764	-1.88384	-1.56206	-1.62636	-0.813308	-1.67963	-1.34861	-0.162043	-0.428784	-1.45543	-1.52758	-0.956618	-1.35552	-1.64259	-1.4955	-1.68647	-0.747996	-1.55954	-1.9582	-1.77721	-1.28315	-1.66463	-1.73569	-1.63462	-2.14275	-1.42785	-1.84412	-1.63396	-1.14097	-1.85107	-1.99704	-1.62448	-1.35979	-1.8334	-1.59763	-1.20718	-0.968191	-1.92814	-0.662489	-1.74895	-0.513595	-1.25778	-1.57315	-0.675953	-1.7953
ARHGAP9	-0.509523	-0.834045	-1.2036	-0.0418499	0.20219	-1.39823	-1.2356	-1.9302	0.202256	-0.734045	-1.00045	0.913242	-0.730135	0.663818	-1.03114	-0.166034	-1.93047	-0.203042	0.158621	-1.77687	0.494114	-0.547485	-1.53476	-0.760437	-1.01408	-0.418248	-1.06049	-0.852026	-1.22574	-0.26573	-0.985416	-0.437398	-0.346079	-1.39863	-1.01837	-0.394987	0.984381	-0.673824	-1.78759	0.953402	-0.777508	-1.29296	1.97181	-0.441447	1.72859	0.710039	-0.722908	1.41825	-0.069034
ARHGDIA	0.882172	1.10898	1.78552	1.4919	1.27052	1.26272	1.1843	1.26731	2.02627	1.02885	0.850517	1.87982	1.11714	1.69815	1.76181	1.44143	0.27415	1.49887	1.28211	1.81137	1.75726	0.971079	1.62459	1.207	0.0516857	0.97231	1.12824	1.23104	1.33147	1.16307	1.11689	2.19397	0.63746	1.21747	1.15874	1.48777	0.359846	1.31765	1.34206	1.16728	1.86971	2.17483	0.660459	1.6796	1.35954	1.34043	1.63324	1.03462	1.82671
ARHGDIB	3.5549	3.28594	2.80718	3.8279	3.28878	3.22169	3.33524	2.70268	3.52246	3.01605	2.54217	3.90513	3.154	3.67597	2.50361	3.56262	3.41778	3.85407	3.72628	1.74232	3.77036	3.10936	1.96386	3.29715	3.26857	3.43455	3.11661	2.80163	2.95348	3.13467	2.97469	2.686	3.31941	2.47299	2.77074	3.46043	3.74267	3.09521	2.66033	4.20973	3.15339	3.21958	4.17115	3.45229	4.46743	3.89543	2.73482	4.53666	3.55917
ARHGEF1	-1.47393	-1.31427	-1.31003	-1.67491	-0.782651	-1.62542	-1.36413	-1.74693	-1.33091	-1.24458	-1.30297	-1.88795	-1.7173	-1.08687	-1.57864	-1.05338	-1.84164	-1.4387	-1.35975	-1.6488	-0.468819	-1.53716	-1.34515	-1.75168	-1.66099	-1.67718	-1.53115	-1.68732	-1.69782	-2.25763	-1.51322	-1.29065	-1.64697	-1.62296	-1.7163	-1.30984	-1.45239	-1.47771	-1.53716	-1.41204	-1.59668	-1.78119	-0.882622	-1.7005	-1.20395	-1.50212	-1.22047	-0.92647	-1.51465
ARHGEF10	-0.524282	0.0565318	-0.898169	-0.715345	-0.664121	0.411009	0.729765	-0.156516	0.380884	0.205617	-0.794815	-0.190731	-0.468075	-0.258847	0.488202	0.382759	0.758369	0.0863906	-0.52803	-1.19599	-0.901944	0.445235	0.224562	-0.633473	-1.34104	0.100884	-0.165444	-0.369069	-0.752529	-0.601067	0.874506	-0.3568	-0.10908	-0.086986	-0.248289	0.633531	-0.663281	-0.551867	0.721504	-0.30617	-0.218154	-0.00654158	-0.627341	-0.232566	0.0137131	-0.421915	-0.0323985	0.374234	-0.862038
ARHGEF11	-1.94257	-1.79267	-1.01381	-1.87079	-1.79969	-0.658818	-1.08073	-1.13311	-1.40911	-1.14843	-1.70325	-2.46121	-1.71974	-0.987898	-1.9247	-1.32883	-2.007	-0.690819	-1.68179	-1.44342	-1.253	-0.810949	-0.867873	-1.91228	-1.73991	-1.6615	-1.49308	-1.3653	-1.06262	-1.71955	-1.2003	-1.1682	-1.27865	-1.28498	-1.02755	-1.56764	-1.81031	-1.24556	-1.41484	-1.73492	-1.76213	-1.47928	-2.22273	-1.09399	-2.10345	-2.07304	-0.954147	-1.87162	-1.64961
ARHGEF12	-1.63461	-1.44082	-1.47472	-1.77255	-1.62293	-1.86884	-1.46539	-1.51017	-1.43599	-1.60642	-1.51572	-1.3317	-1.67392	-1.851	-1.78594	-0.910441	-1.14579	-1.81237	-1.46752	-1.52885	-1.28927	-2.04109	-1.99336	-1.7675	-0.927274	-1.13077	-1.56451	-1.43184	-1.71179	-1.58051	-0.842412	-2.40072	-1.58172	-0.937655	-1.44706	-1.67195	-1.90471	-1.7325	-1.68002	-1.55848	-1.55452	-1.05889	-1.74669	-1.75931	-1.81365	-1.85693	-1.61721	-1.65557	-1.96214
ARHGEF18	0.0341234	0.177939	0.866807	0.591611	1.39033	0.954833	0.556313	0.661529	1.46131	0.612602	0.94033	2.1293	0.547902	0.936036	0.309792	0.944761	0.952902	1.01247	0.899744	0.993458	1.8826	0.418401	1.06246	0.60447	-0.0749709	0.515995	0.537804	0.879932	-0.186389	0.167967	0.753507	1.06835	0.851699	0.754381	0.887231	0.568248	0.0443057	0.302477	1.15343	1.64468	0.780158	0.453822	1.17593	0.484461	2.20449	0.713772	1.83244	2.26836	1.22717
ARHGEF2	1.91082	1.7458	2.9852	2.58993	1.56638	2.37153	2.32111	2.46434	3.00061	1.60558	2.597	3.13502	2.67147	2.55938	1.57009	3.17207	2.15351	3.06204	1.85457	2.04674	2.19963	2.74758	2.31176	0.980975	2.1698	1.74584	3.12078	1.39471	1.50475	1.20922	2.35129	1.61063	2.58272	1.47823	1.85197	2.0639	1.07744	2.18091	1.68191	2.80648	2.57535	2.72186	1.55886	1.21491	2.92872	1.34511	2.5604	2.32201	1.43845
ARHGEF3	1.19638	0.939088	-0.0804663	1.09402	0.833703	0.442686	0.529331	0.636527	0.886697	-0.151677	1.62424	1.28588	0.723238	1.35881	0.15516	1.06538	1.75691	0.526773	1.00494	-0.368131	1.57944	0.608032	-0.173767	0.647805	0.156198	1.12482	0.542476	0.364621	0.722003	0.625229	1.0435	0.723683	0.859336	-0.0789252	0.539041	0.927793	1.77042	0.691756	0.828434	1.7252	0.668817	0.035568	2.04076	1.01478	2.56161	1.56	0.740641	1.72853	0.689733
ARHGEF6	0.954826	1.29423	-0.543675	0.575236	0.53167	-0.0800552	0.693297	0.480275	1.66118	-0.0118705	0.197632	2.2841	-0.501369	0.741781	-0.268751	0.838793	0.810001	0.252349	0.672682	-0.774964	1.87138	0.267867	-1.1761	0.17163	-0.732478	0.551824	2.1923	0.185127	0.538912	0.634432	2.32827	-0.536261	0.535085	0.00424514	-0.173667	0.892757	1.0247	-0.433409	1.42651	1.54244	1.2368	0.0634711	1.56621	0.0848081	1.66457	1.45035	-0.0281919	2.40051	0.0714636
ARHGEF7	0.623899	0.734768	1.03888	0.497698	0.694909	0.905284	1.67298	1.2486	1.30137	0.621676	0.586896	1.17329	1.37108	0.840694	-0.168178	0.644621	1.5969	0.984395	0.655162	0.293555	0.322568	0.479205	0.713508	0.493825	0.84659	0.299159	0.562354	0.462358	0.684196	0.648112	2.04093	0.794228	0.881444	0.658615	0.229367	0.744051	0.709034	0.506763	0.762055	1.15292	0.328981	0.708058	0.887193	0.438465	0.73083	0.687355	0.308292	1.00709	0.939162
ARID1A	0.0609829	0.572872	0.0296307	1.29413	1.60979	1.13314	0.628529	0.676733	1.16237	0.737876	0.466291	0.962802	2.06928	0.390422	0.656217	0.926861	0.755508	0.997541	0.690171	0.818388	0.873673	0.249366	-0.0676626	0.114702	0.569378	-0.161878	1.55002	0.238444	-0.280437	-0.198029	0.277103	0.745721	0.528709	0.85139	0.77346	0.471302	-0.578838	0.357857	0.841104	0.813346	0.678053	0.967722	0.515259	0.514745	1.18269	-0.228257	0.489585	1.3163	0.645707
ARID1B	-0.734327	-0.836837	-0.488454	-0.68482	-0.42115	-0.796033	-0.515373	-0.619102	0.276405	-1.14031	-1.18051	-0.329884	-1.08947	-1.20263	-0.816862	-0.737219	0.430721	-0.164281	-0.493047	-0.611827	-0.430177	-1.69888	-0.977719	-0.94698	-0.483664	-0.985101	-0.613524	-0.804603	-0.991776	-1.1577	-0.741045	-0.99182	-0.554955	-0.58065	-1.05355	-0.407833	-1.11768	-0.981692	-0.572801	-0.463533	-1.31253	-0.821067	-0.309742	-1.17678	-0.144571	-0.880053	-1.37542	0.30781	-1.15581
ARID2	-1.57101	-1.47287	-1.82265	-1.51781	-1.47373	-0.894184	-1.26548	-0.82283	-0.956626	-0.967103	-1.23627	-1.72706	-0.710889	-1.3223	-1.56036	-1.45773	-0.387208	-0.835785	-1.3329	-0.987954	-1.22418	-1.33102	-0.667288	-1.18656	-0.991269	-1.98652	-1.13956	-1.66455	-1.95988	-1.66984	-1.19366	-2.31025	-0.643965	-1.08803	-1.65925	-0.764399	-1.15991	-1.75469	-1.45851	-1.44383	-1.64534	-1.12455	-1.53994	-1.36314	-1.22169	-1.25129	-1.71038	-1.04955	-1.78959
ARID3A	-1.75267	-1.25888	-0.745197	-1.44736	-0.547421	-0.72502	-1.19634	-1.09378	-0.3795	-1.0542	-1.89244	-0.10104	0.286444	-0.804088	-1.33534	-0.68887	-1.5561	-0.482871	-0.26162	-0.773514	-0.170395	-0.970416	-1.17694	-1.50676	-0.460544	-1.53384	-0.872001	-1.39464	-1.16307	-2.23014	-1.39501	-0.915161	-1.43083	-1.29112	-0.608725	-1.30873	-1.8598	-1.61777	-0.643651	-1.12371	-1.07422	-1.85547	-1.29312	-1.19715	-1.15829	-1.66131	-1.02413	-0.879866	-1.30792
ARID3B	-1.86276	-2.13017	-1.65311	-1.91456	-1.47325	-2.23485	-2.08371	-2.04168	-1.09533	-2.15701	-1.59292	-0.575305	-1.61926	-1.2949	-1.85441	-1.77542	-1.59155	-1.50217	-1.31301	-1.73997	-1.01475	-1.73002	-1.75517	-1.70479	-1.40395	-2.24726	-0.676212	-2.13795	-1.83886	-1.49414	-1.94235	-1.68346	-1.82112	-2.20126	-0.726423	-1.59244	-1.94442	-1.91538	-2.15191	-1.53994	-1.98404	-2.01557	-1.47857	-2.09574	-0.968217	-1.80383	-1.85503	-1.35432	-1.53449
ARID4A	-1.34851	-1.29286	-1.64819	-1.36972	-1.29299	-1.26357	-1.32721	-1.50837	-0.66208	-1.08147	-0.977982	-1.2384	-1.56033	-1.29888	-1.22076	-1.57017	-0.804991	-1.41718	-0.496567	-1.41039	-1.10134	-1.27346	-0.657378	-1.49284	-0.569046	-1.29667	-1.3606	-0.9354	-1.85875	-1.04572	-1.20913	-1.17027	-0.780248	-0.658389	-1.13393	-0.897495	-0.751015	-1.50333	-1.01885	-0.598325	-1.25419	-1.01857	-0.558003	-1.335	-0.60061	-0.665161	-1.67024	-0.398181	-1.05113
ARID4B	0.393841	0.850041	0.985118	0.882557	0.86729	1.23456	0.532313	0.998742	1.74988	0.737471	0.321401	0.609983	1.40568	0.937277	0.372128	0.945282	0.695168	0.835467	0.901053	0.940947	0.386845	0.886152	1.04218	-0.0793712	1.0988	0.222046	0.107507	0.265916	-0.253994	0.415991	0.39622	1.06251	0.484501	0.737585	0.182055	0.256453	-0.132341	0.520833	0.640043	1.37953	1.10534	0.312471	0.61207	0.29966	1.08807	0.368155	-0.479566	1.5848	0.461502
ARID5B	1.32989	1.83564	1.23217	1.19134	0.915424	2.5631	0.854756	1.46037	1.94763	0.144122	1.52092	0.820041	1.13874	1.06602	-0.387603	1.83835	2.98009	0.850771	2.75729	1.09302	1.3897	-0.0217212	1.63418	0.18043	-0.194619	0.714699	1.20118	1.7824	0.40099	0.857091	1.25942	1.02001	1.8	0.702116	0.698146	1.017	0.282877	0.38671	1.49486	1.47149	2.22063	2.05341	0.618827	1.22307	1.59574	1.07264	1.00721	2.43909	0.611414
ARIH1	-0.716984	-0.700794	-1.11175	-0.63092	-0.935929	-0.649002	-0.926017	-0.632576	-1.29677	-0.764264	0.073108	-1.94609	-0.838634	-0.815452	-0.494479	-1.43065	-0.813297	-0.742486	-0.366073	-0.238839	-1.40088	-0.693529	-0.93883	-0.811877	-0.257236	-1.25144	0.387262	-1.37797	-1.26875	-1.32415	-0.94657	-0.328756	-0.694062	-0.920258	-0.482129	0.0385946	-1.71641	-0.983021	-0.464898	-1.4915	-1.03045	-1.11287	-1.35876	-1.20094	-1.16675	-1.57784	-1.03088	-1.20752	-0.395845
ARIH2	0.526942	0.0330408	1.05179	0.603349	0.730061	-0.277269	0.478556	0.160017	0.28857	-0.12279	0.138406	0.737381	-0.172117	0.301131	-0.320116	0.671523	0.386284	0.338888	0.366449	-0.512683	0.14116	0.111679	0.567579	-0.276349	0.115487	-0.369897	-0.271225	-0.0139019	0.524628	-0.256911	0.538433	0.0919726	0.663336	0.130017	0.252897	0.473885	0.0480839	-0.124521	-0.554524	0.168009	-1.0267	-0.640903	0.130916	-0.357454	0.0728208	0.171245	-0.655356	0.168349	-0.25735
ARL1	1.21941	1.17294	0.771593	0.745983	1.37749	1.14143	1.2063	1.35162	0.539952	1.11724	1.65394	0.220695	0.648044	0.864176	0.740819	1.07129	1.29534	1.04319	0.622684	1.76913	0.733501	0.650535	1.26457	1.09566	0.405595	1.61674	0.646567	1.34691	1.22631	0.915221	2.17033	0.920273	1.17154	1.32266	1.00323	0.747774	1.48726	1.67454	1.05342	1.12543	1.09852	1.24371	1.04771	0.521398	1.13948	1.2697	0.92811	0.804054	0.754091
ARL13B	-1.65391	-1.37921	-2.13485	-1.25869	-1.91575	-1.63808	-1.00762	-1.5242	-1.56876	-1.24551	-1.12823	-1.24099	-1.68854	-2.33217	-1.53407	-0.975108	-1.50744	-1.6006	-1.18576	-1.50729	-1.63739	-1.00736	-1.49696	-1.25012	-0.880465	-1.07731	-1.69025	-1.78991	-1.39573	-1.73164	-1.4385	-1.78382	-1.3372	-1.26051	-1.30038	-1.19349	-1.29175	-1.8524	-1.27303	-1.47045	-1.14092	-1.13234	-1.21331	-0.999179	-1.80494	-1.09653	-1.28177	-1.47631	-1.0233
ARL14EP	0.435424	0.190313	-0.121173	0.275635	0.349998	0.398678	-0.0362728	-0.0656327	0.124479	0.322518	0.24914	-0.706976	-0.469668	-0.00207683	-0.0473987	0.0688545	0.749614	-0.407691	-0.251137	0.31797	0.356133	0.530613	-0.125748	-0.106822	0.778069	0.284398	0.107953	0.233199	1.4429	0.290061	0.52839	-0.290182	0.270905	0.105472	-0.619171	0.111491	1.17073	0.195519	0.432927	0.409862	0.325892	-0.609295	0.951639	0.342406	0.538167	0.739869	-0.500281	0.387638	0.247153
ARL15	-1.19836	-1.14577	-1.9117	-1.7549	-2.14545	-1.24117	-1.18751	-1.33791	-1.24544	-1.33517	-0.961889	-1.15743	-1.8538	-1.90375	-1.89151	-1.76005	-1.45433	-1.8913	-0.979479	-0.801078	-1.043	-1.14584	-1.6466	-1.26248	-1.65124	-0.872309	-1.01927	-1.57138	-1.24166	-1.66783	-0.85722	-1.793	-1.28249	-1.50501	-1.92213	-1.39148	-1.38995	-2.0273	-0.718607	-1.42249	-1.57331	-1.20803	-1.35668	-1.06633	-1.03298	-1.16297	-1.84645	-0.970039	-1.75937
ARL16	1.32235	1.98146	2.43698	1.24925	1.68147	3.48145	3.52266	2.33475	3.60753	1.80932	1.87569	3.2557	2.53377	2.15813	3.00931	2.18668	2.76843	1.95294	3.64713	2.10559	1.93091	1.33383	1.5361	2.65264	4.28757	3.01845	1.7603	1.97348	2.57248	4.16721	1.31574	2.52012	1.27523	1.68309	1.95701	1.07634	2.9221	2.0411	1.89761	2.57214	1.61106	1.70445	2.85955	1.23639	2.39989	2.29191	1.31414	2.71432	2.42134
ARL17B	-1.79495	-1.35863	-2.3775	-2.11405	-0.962115	-2.01603	-1.88295	-1.70351	-1.64289	-1.81264	-1.98253	-1.95614	-1.99277	-1.93718	-1.29403	-2.17668	-0.675085	-1.75334	-1.80718	-2.01452	-1.37113	-1.66108	-1.99054	-2.16123	-1.33134	-1.41226	-1.64874	-1.64714	-1.90382	-2.49111	-2.1132	-2.03388	-1.88257	-2.10336	-2.19211	-2.15206	-0.966401	-2.02136	-2.13059	-1.65799	-2.00373	-2.09112	-0.868109	-2.00861	-1.42159	-1.15639	-0.970115	-2.05272	-1.5743
ARL2	2.29378	2.15412	2.98304	2.10844	1.75601	2.12457	0.937019	1.16878	1.11018	2.37298	2.17815	2.02927	1.32545	2.00448	1.95099	2.26182	2.61773	1.20874	1.64895	2.11279	1.61094	2.37106	1.91269	1.9204	0.956012	2.72213	2.4953	2.29826	1.29793	2.04789	2.18371	1.87617	2.71163	3.00225	2.64356	2.01603	1.49758	2.16729	2.02645	1.97464	2.26615	2.77597	1.03706	2.27641	1.71119	2.32917	1.90228	1.46266	2.32541
ARL2BP	1.70456	1.52208	1.80281	1.42028	1.61929	0.843655	0.862777	1.29061	0.601564	1.7585	1.11114	0.854579	0.903651	1.51642	1.12767	2.10753	1.03141	1.61121	0.567149	2.19595	1.52835	1.13787	0.795648	1.12385	0.320386	0.786799	0.63213	1.00645	1.70165	1.17288	1.91376	1.18819	1.18633	1.511	1.50883	1.28894	1.09989	1.75795	1.44554	0.982946	1.79686	2.10322	1.34011	1.78457	1.12498	1.43075	1.67804	1.41342	1.68972
ARL4A	0.146232	-0.302105	-0.639972	-0.961015	-0.564906	0.0404985	-0.208156	0.189762	-0.537343	0.215161	-0.0137798	-1.37413	-1.41753	-1.3309	-0.668674	-0.736756	-0.934352	-1.2671	0.119596	-0.927567	-0.419273	-0.805063	0.0429646	-1.15138	-0.190182	-0.0867032	-1.29817	-0.821972	0.324704	-0.0488797	-0.477746	-0.561044	-1.27714	-0.627155	-0.135987	-1.32312	0.977502	-1.01709	-0.982994	-0.917004	-0.492149	-1.81527	-0.789173	-0.71842	-1.00081	-0.857431	-1.69725	-0.780143	-0.624417
ARL5A	2.44263	2.42832	2.07806	2.37934	1.68242	2.4178	2.33803	2.86086	2.85328	2.17061	2.56186	2.9747	2.51791	2.18242	2.20442	2.49176	2.95145	2.30041	2.63156	2.2597	2.86134	2.57156	2.10879	2.61045	2.59438	2.67547	2.50855	2.64583	2.35597	1.81511	2.44875	1.85855	1.82319	2.505	2.6515	2.37301	2.41612	2.22216	2.82499	2.4797	2.2063	2.46919	2.3846	2.39983	2.31103	2.59849	2.8873	2.69488	2.28442
ARL5B	-1.51703	-1.3872	-2.10057	-1.52761	-1.38973	-1.48416	-1.95018	-1.76873	-1.36087	-1.00907	-1.14276	-1.58795	-1.33957	-1.45312	-1.49681	-1.58882	-1.77919	-1.42474	-0.0794957	-1.39486	-1.5856	-0.819729	-0.326718	-1.53444	-0.767308	-0.812196	-1.35023	-1.24669	-1.19004	-1.30702	-1.66898	-1.4266	-1.09203	-0.981672	-1.30962	-1.14476	-1.35286	-2.02864	-1.39594	-1.80353	-1.12919	-1.27502	-1.1839	-1.28738	-1.79012	-1.7797	-1.20678	-1.11708	-1.18502
ARL6IP1	2.1902	2.11905	2.12007	2.75346	2.25526	2.51313	2.10867	2.34636	2.34594	2.30197	2.2538	1.58422	2.48725	2.37126	3.30385	2.80138	2.67237	2.83743	2.33393	3.0708	2.98235	2.48973	1.44357	2.50094	2.474	3.09366	2.18594	2.58223	2.35952	2.51431	2.87316	2.61743	2.66133	2.74305	2.68012	2.42392	2.23999	2.9909	2.86303	2.69426	2.3839	2.56734	2.6581	2.41041	2.0122	2.60719	3.33632	2.81823	2.87752
ARL6IP4	-0.0866593	0.112365	0.865126	0.0237361	0.0981456	0.134611	0.612027	0.403042	0.239652	-0.363482	-0.237757	1.04106	0.289992	0.192509	1.21415	0.187396	-0.0938363	0.0921015	0.103837	0.366265	0.118165	-0.141711	0.361576	0.396812	1.23599	0.288608	-0.148288	0.558895	0.999661	0.409709	0.369911	-0.201926	0.742052	0.160779	-0.331612	-0.167856	1.22418	0.55798	0.00854806	0.387485	-0.365504	-0.462597	1.38716	-0.1964	0.417584	1.04505	-0.0289571	0.646915	0.0232417
ARL6IP5	3.55444	3.60061	2.35066	3.3041	2.44696	2.08987	2.87423	2.50467	2.84808	3.02729	3.36517	3.10062	1.28577	2.93971	2.9419	3.491	2.39821	3.13737	2.92063	3.12422	3.22976	3.05683	3.27432	2.5261	2.54243	3.60797	2.06945	3.55028	2.75816	3.32219	3.49139	2.91432	3.26688	3.76252	3.14725	3.05335	3.15169	3.02308	2.92601	3.50404	2.89897	2.86622	3.53577	3.31781	3.61631	3.47853	3.15058	3.26974	2.54364
ARL6IP6	0.678954	-0.233943	-1.19614	0.816205	0.233474	-0.546769	-0.659825	-0.632904	-0.295638	-0.505069	0.372622	-0.870024	0.818371	-0.218084	1.17029	-0.860476	-0.389476	-0.104012	-0.383605	-0.546774	-0.117614	-0.100582	-0.286636	-0.374526	0.33628	0.00706085	0.274076	-0.25902	-0.315305	-0.0250077	-0.0199524	-0.0662165	-0.305714	0.0363335	0.677859	-0.234384	0.177283	-0.293148	-0.335998	-0.293434	0.57471	-0.0525434	0.118965	-0.392626	-0.415276	-0.165317	0.666096	-0.492386	0.385336
ARL8B	1.90313	1.00133	0.660062	1.77345	1.73473	1.12836	1.26791	1.06783	0.664109	1.31679	1.75525	0.487829	0.4054	1.34874	1.23685	2.07757	1.04853	1.77173	1.16422	2.17611	1.55553	1.20776	1.2904	1.08865	0.369873	1.407	0.73159	1.52245	1.50961	1.31796	1.70493	2.30031	1.82744	1.72769	1.92517	2.00259	1.19646	1.36497	1.17192	1.26334	1.50508	0.488169	1.00327	1.90867	1.17763	1.29149	1.88416	1.41459	1.71344
ARMC1	0.458386	0.780924	0.0348897	0.472335	1.33382	1.26774	0.744756	1.64411	0.960214	0.943274	1.52116	0.971151	1.50915	0.0836061	1.33692	0.8366	1.38263	1.18789	2.06029	1.26591	0.576821	0.923792	1.19063	1.07084	1.04523	1.50054	0.688487	1.34998	0.959028	1.80055	0.836208	0.167536	0.708782	1.06227	0.779684	0.714742	1.38978	0.31993	0.576562	0.637322	0.633733	0.371725	0.876457	1.01321	0.442047	0.994598	0.603724	0.916782	1.10756
ARMC10	0.888972	0.680484	0.532205	1.92521	0.648365	1.34178	1.33966	1.08816	0.0562476	1.43408	1.29931	0.239272	-0.167068	1.02704	1.79365	1.30352	1.31026	0.852887	0.258845	1.22953	0.606279	1.0976	1.055	1.34285	1.33314	2.25503	1.71023	0.471984	1.33018	0.457221	0.141902	1.07916	0.864201	0.653764	1.35395	1.8788	1.58581	2.11411	0.836071	0.592129	0.734956	1.15823	0.810631	1.72682	0.933574	0.835289	1.26895	0.313092	1.0089
ARMC6	-1.5623	-1.84824	-1.21866	-1.65412	-1.47803	-1.47022	-1.83065	-1.59501	-1.40732	-1.12303	-1.63695	-1.02762	-1.50158	-1.80602	-1.27936	-1.73925	-1.9957	-2.07671	-1.15412	-1.33283	-1.5769	-1.41297	-1.2983	-1.27566	-1.04028	-1.62655	-1.58401	-1.81975	-1.21461	-1.60438	-1.94026	-1.44801	-1.89861	-1.59769	-1.7356	-1.95141	-2.23333	-1.64499	-1.78518	-1.90402	-1.27711	-1.39104	-1.67914	-1.61549	-1.52279	-1.77275	-1.44231	-1.74985	-1.66888
ARMC7	-1.87557	-1.91816	-1.1036	-1.5642	-1.62254	-1.67961	-1.44139	-1.65852	-1.24567	-1.01486	-1.66489	-1.14074	-1.06748	-1.42246	-1.25673	-1.73382	-1.80067	-1.45791	-1.83251	-1.28435	-1.09286	-1.32634	-1.57526	-1.57409	-1.83004	-1.64411	-1.52729	-1.35383	-1.56231	-1.35831	-1.53147	-1.42542	-1.75708	-1.46344	-1.79575	-1.50486	-1.85678	-1.56507	-1.68062	-1.25349	-2.08772	-1.07868	-1.31955	-1.49702	-1.21499	-1.61746	-1.29265	-1.66025	-1.10433
ARMC8	-1.12083	-1.26728	-2.03796	-1.33241	-1.67525	-2.12638	-1.72692	-1.91205	-2.44873	-1.89157	-1.47634	-2.51363	-1.80259	-1.54404	-1.18137	-1.54861	-1.83273	-1.59283	-1.90762	-2.04651	-1.57636	-1.35254	-2.282	-1.90411	-1.7867	-1.61078	-1.49058	-2.04751	-1.65172	-2.57846	-1.81059	-1.35311	-1.50337	-1.84218	-1.66692	-1.69971	-1.50169	-1.31668	-1.66788	-1.53556	-1.74129	-1.58186	-1.21386	-1.84321	-2.00414	-1.70013	-0.969804	-1.65155	-1.53224
ARMCX1	0.228997	0.655776	-0.605469	-0.926126	0.51291	0.340419	-0.273226	-0.0678186	0.188704	0.510056	0.378864	-0.382005	-0.428814	0.393191	0.35461	0.096245	0.733156	0.0910951	-0.0432898	1.29569	0.0566198	0.196054	0.751808	0.154406	0.83827	0.379502	0.751246	-1.858	0.435753	0.438715	1.27097	0.238546	-0.242906	1.12276	0.467105	-0.495792	0.117291	-0.593373	-0.932553	-0.600851	0.233097	0.525655	-0.348472	-0.585989	-0.393741	0.0239525	-0.909596	-0.0764875	-0.566692
ARMCX2	0.720392	1.19998	0.00392263	0.445337	0.570934	0.476203	1.05601	-0.613775	0.412509	-0.735587	1.48495	-0.213505	-0.988854	-1.34799	-0.550651	-0.143035	0.452397	1.7355	-1.10701	-0.125236	0.13287	1.44632	1.30442	0.584378	-2.37269	0.912818	-1.03784	-1.54154	0.495172	-0.000517008	-0.832233	1.38887	1.3698	0.416317	1.66562	1.01679	-0.363499	0.708304	-1.09851	0.598017	-0.357462	0.61465	0.291954	-0.353103	0.616315	0.979352	-1.35051	0.394427	-1.51126
ARMCX3	-0.0325978	0.26244	-1.35534	-0.69641	-0.857701	-0.0438336	0.392496	-0.111732	-0.557152	-0.100926	-0.044966	-2.19974	-2.10307	-0.922909	-0.800866	0.0502911	-0.0289826	0.562624	-1.20533	0.458305	-0.589255	-0.367974	0.299435	-0.681374	-2.44401	-0.0531543	-0.356492	-2.25048	-0.544065	-0.921541	0.740003	-1.20628	0.145824	0.648883	-0.40606	-0.0659137	-1.37266	-0.50709	-1.48916	-0.461411	-0.246924	-0.0598745	-0.693055	-0.72333	-0.71598	-0.264817	-0.378762	-0.314293	-1.89403
ARMCX5	-1.041	-0.992351	-1.38868	-1.34467	-1.18854	-0.48676	-0.72157	-0.425858	-0.0609238	-0.674099	0.0531414	-0.499441	-1.42461	-0.615481	0.178756	-1.14661	-0.103788	-0.46012	-0.770555	-0.346007	-1.22177	-0.788657	-0.397499	-1.07489	0.441486	-0.295763	0.232736	-0.266747	-0.329448	-0.494312	-0.128234	-1.08808	-0.692588	-0.698051	-0.795429	-0.698047	-0.389053	-1.18018	-0.371258	-0.852514	-0.789559	0.0665149	-0.47079	-0.171087	-0.678318	-0.460235	-0.886605	-0.876054	-0.269607
ARMCX6	0.0192457	-0.0100883	-0.169813	-0.756474	-0.37723	-0.357455	-0.265877	-0.797483	-0.591555	0.19152	0.361194	-0.0959709	-0.783975	-0.18333	0.572163	-0.103672	-0.217609	0.425545	-1.61462	0.101518	-0.114941	-0.107708	0.33213	-0.382596	-1.68867	0.146081	-0.235929	-1.9784	1.43361	-0.189215	0.617439	-0.387528	0.0659171	0.297829	-0.490404	-0.174941	0.613143	0.529518	-1.72706	-0.486244	0.672794	0.094069	0.406164	-0.922691	-0.623734	0.536069	0.488491	-0.335616	-1.55498
ARMH3	-1.32438	-1.22712	-1.4756	-1.83682	-1.01801	-1.58045	-1.68234	-1.90038	-1.2641	-1.61586	-1.2815	-0.644962	-1.59026	-1.08559	-1.89481	-1.25707	-1.75282	-1.60482	-1.445	-1.22458	-0.924593	-2.10477	-1.21275	-1.43097	-1.93041	-1.64487	-2.07332	-1.3314	-1.72129	-1.31477	-1.11816	-1.83004	-1.37216	-1.49163	-1.92224	-1.4601	-1.04581	-1.33965	-1.84032	-1.47704	-1.03722	-1.49022	-0.881732	-1.96144	-1.4974	-1.5903	-0.674287	-0.842926	-1.46563
ARMT1	-0.93687	-0.972116	-1.95769	-1.41225	-0.0984902	-0.899884	-1.37686	-0.844332	-0.856817	-0.967197	-1.04322	-1.73401	-0.61606	-1.42942	-0.848541	-1.51849	-1.33488	-0.825621	-0.898506	-0.230095	-0.935453	-0.738063	1.29104	-0.107038	0.451295	-0.418049	-0.745417	-0.165849	-0.773343	-0.753311	-1.4451	-0.43457	-1.33714	-0.533455	-0.525439	-0.586878	-0.283209	-0.683737	-0.169333	-1.1534	-1.17477	-1.11913	-0.837273	-0.943575	-1.05284	-0.52515	-1.10154	-0.711188	-0.877497
ARNT	-1.25961	-1.06849	-1.52076	-1.75289	-1.68374	-1.28988	-0.920002	-1.454	-1.22653	-1.41475	-1.61555	-2.21944	-1.01617	-1.62349	-1.40814	-1.09701	-1.30797	-1.08176	-1.59042	-1.16493	-1.40896	-1.21494	-0.896207	-1.63904	-2.30193	-1.93039	-1.48134	-1.32711	-1.36182	-1.38682	-1.27767	-1.09106	-1.13688	-1.0643	-1.48108	-1.51946	-1.43107	-1.67898	-1.04235	-1.49222	-1.5307	-1.40456	-1.43902	-1.48337	-1.67557	-1.37975	-1.55194	-1.04753	-1.54971
ARNT2	-0.845332	-2.08991	1.81628	0.128357	-0.00869406	0.843151	0.149812	1.62844	0.0449207	0.19559	0.158076	1.00015	-0.353019	0.719445	-1.59182	0.0121167	1.69441	0.586905	-0.774317	1.13474	-1.95949	-0.456333	0.776943	-0.469777	-0.988599	-0.258884	1.09329	-0.474479	-0.32871	-0.424832	0.91144	0.200181	1.13523	-1.89383	0.381768	1.71747	-0.6093	0.024538	1.46769	0.742346	-1.8951	-0.174608	-1.01362	0.0148415	-0.348853	0.173392	0.736306	-1.38416	-0.762082
ARPC1A	1.5342	1.19727	2.28238	3.20337	1.9552	2.87939	3.29395	2.95623	1.58565	1.9693	1.97809	2.33021	1.05414	2.2843	2.25648	2.4948	2.59801	1.90406	1.63102	2.8997	1.27477	2.01246	2.43499	2.28995	1.53777	3.24074	2.4257	2.07795	1.78716	1.7278	1.75936	1.00129	2.24105	2.04839	2.53805	2.38472	2.54604	2.85199	1.76556	1.55122	2.26001	1.86342	1.57915	2.1256	2.08231	2.03145	2.03704	1.18885	1.9491
ARPC1B	0.621506	0.747266	2.10432	2.06978	0.585672	1.82773	2.33202	1.58228	0.209792	0.563613	1.0521	1.11403	-0.265924	2.22122	0.619153	1.10142	0.0537863	1.30411	0.481192	1.44641	1.61268	1.53592	1.96914	1.11865	-0.241374	2.17513	0.556642	0.832238	0.465221	0.758821	0.602394	0.0817202	1.64899	0.489573	1.61008	1.34854	0.866159	2.23374	0.98248	1.67525	0.637156	0.52909	0.693895	0.85795	1.14799	1.1293	1.08848	1.12653	1.14578
ARPC2	3.35919	3.28447	3.08574	3.59444	2.89102	3.22309	3.0761	2.87622	3.30138	3.02476	3.42348	3.63078	3.39835	3.26877	3.24244	3.54218	2.52785	3.22199	3.03161	3.07824	3.37267	3.37268	2.57825	3.30686	2.76003	3.23625	3.21442	3.15022	3.17961	3.04406	2.93641	3.16817	2.74648	3.48489	3.78302	2.90295	3.3177	3.28342	3.18899	3.55482	3.45965	3.69185	3.5701	3.47907	3.64735	3.34899	3.51399	3.40418	2.82993
ARPC4	1.2465	0.76507	0.954492	1.64455	0.809505	1.10887	1.23	0.800315	1.35469	0.845496	0.935002	0.585953	0.283396	1.23687	0.865062	2.07456	0.789919	1.28663	1.30841	0.915935	1.34337	1.02625	1.25009	1.09613	0.938076	0.973439	0.0168276	0.675335	2.00693	0.502869	0.719356	1.49249	0.88003	0.682651	1.19227	1.00765	1.5067	1.58554	0.495512	1.19579	1.0039	0.0912185	1.65758	1.1722	0.959213	1.30168	0.770522	1.33241	1.17741
ARPC5	2.99585	3.41872	2.50293	3.25561	3.17846	3.59286	3.58037	3.16245	3.14165	3.14784	3.29917	3.06738	3.04707	3.21377	3.08416	3.25443	2.48582	3.56552	3.13671	3.32524	3.41209	4.01779	3.70922	3.49559	3.27174	3.61158	3.30663	3.47397	3.88269	3.11384	3.10164	3.0269	3.43808	3.54958	3.90243	3.35434	4.09481	3.75847	3.40327	3.57561	3.7236	3.71307	3.8866	3.74754	3.31485	3.54314	3.08162	3.49074	3.42271
ARPC5L	0.0610039	-0.0363519	0.135412	0.321308	0.623238	0.161112	0.744429	-0.0543928	0.248964	0.192953	0.0599385	-0.0195316	0.280903	0.514718	0.0336908	1.00384	-0.460907	0.0488552	0.288168	-0.280878	0.0506652	0.166453	-0.386673	0.54588	0.263003	-0.45329	-0.168408	-0.455863	0.584177	-0.123115	0.0654569	-0.556079	0.316624	0.0251591	0.391769	-0.024618	0.527908	-0.179758	-0.871988	0.16478	-0.123905	0.165893	0.703786	0.317417	0.357752	0.174942	-0.571687	0.459537	0.514472
ARPIN	-1.31936	-1.20698	-0.160121	-1.03098	-1.15603	-1.46185	-2.15284	-1.72805	-1.86018	-1.29571	-1.67731	-1.00415	-1.38397	-1.33861	-1.36145	-1.33882	-1.14676	-1.52852	-1.662	-1.48045	-0.0715074	-1.65745	-1.6709	-0.747021	-2.25643	-1.20763	-0.838469	-1.26418	-1.60358	-0.837189	-1.20383	-0.881426	-0.775044	-1.15644	-0.928879	-0.970037	-1.68107	-1.01417	-0.937393	-1.34718	-1.28882	-1.42046	-1.57668	-1.15335	-1.73288	-1.18978	-1.53628	-1.66586	-1.06107
ARPP19	1.98366	1.40846	2.12099	1.56137	1.37724	1.84901	2.04457	2.6154	2.03919	2.76765	2.31397	1.21067	1.67998	1.6817	1.93614	1.84644	1.98265	1.95383	1.78842	2.48527	1.89904	1.93901	2.52644	1.8174	2.07963	1.85781	2.47137	1.84858	1.91603	1.89077	2.14744	1.98396	2.42565	2.07395	1.88077	2.16482	1.85534	2.0648	1.57596	1.71716	0.912345	1.85523	1.78098	1.27599	1.62785	1.99427	1.70511	2.21358	2.17404
ARRB1	-0.998179	-0.985167	-0.716824	0.277865	0.773899	-0.0445346	-0.97587	-0.41227	0.0049563	-0.628044	0.458144	0.127151	-0.234125	-0.482435	-1.07064	-1.25439	-0.237685	-0.633606	-0.411917	-0.491709	-0.104405	-1.00084	-0.626528	-0.78177	-0.670451	-0.398922	-0.395616	-0.515215	-1.47305	-1.21161	0.602627	-1.15925	-0.423807	-0.617914	-0.679029	-0.895959	-0.964004	-1.32444	0.549673	0.31049	-1.1733	-0.595354	-1.11363	0.507648	-0.608319	-0.669687	0.0997373	-0.250835	-1.10576
ARRDC1-AS1	-1.68166	-2.169	-1.41577	-2.03414	-1.86889	-1.63826	-2.28309	-2.2353	-2.08356	-2.27363	-2.2388	-1.44853	-1.6534	-1.57469	-2.38566	-1.56099	-2.03339	-1.83315	-2.29037	-2.20537	-2.5433	-1.71116	-2.00915	-1.94157	-1.72628	-1.88655	-1.88211	-1.81938	-1.90549	-2.19685	-1.64812	-1.96449	-1.68446	-1.89919	-1.96776	-1.97545	-1.75653	-2.07078	-2.1264	-2.17214	-2.11169	-1.64375	-1.72187	-1.80196	-1.90686	-1.95248	-1.99655	-1.72991	-1.58582
ARRDC2	-0.765388	-1.54326	-0.929664	-1.45939	-1.15937	-1.33507	-1.52034	-1.04502	-1.47962	-1.18818	-0.773425	-0.392024	-1.74698	-1.2954	-0.932483	-1.57215	-1.03785	-1.07177	-1.1308	-1.17562	-1.28533	-1.48555	-0.864724	-1.31288	-0.962369	-1.43087	-1.10934	-1.28775	-0.973128	-1.02493	-1.00187	-0.965509	-0.788475	-1.06533	-1.32398	-1.05586	-0.803132	-1.38895	-1.61057	-1.21418	-1.47726	-1.00474	-0.466472	-1.66258	-0.985453	-0.674572	-1.30809	-1.00296	-0.965124
ARRDC3	-0.570997	-0.841472	-1.72833	-1.02481	-1.25149	-1.504	-0.108451	-1.05018	-1.32764	-1.43515	-1.14228	-1.53286	-1.62277	-1.16504	-0.580397	-1.26295	0.0609907	-0.67234	-1.09037	-1.13172	-0.861147	-0.40359	-1.60113	-1.734	-0.468357	-1.21151	-1.23786	-0.370102	-0.684437	-1.10103	-0.568638	-1.42801	-0.638599	-0.0610908	-1.57099	-0.688343	-1.05146	-1.27968	-1.17373	-1.37676	-1.62421	-1.31446	-1.17004	-1.05465	-1.16525	-0.637931	-1.48481	-0.87695	-1.7522
ARRDC3-AS1	-1.69696	-1.81122	-2.11683	-1.82517	-1.2499	-2.28703	-1.86814	-2.01394	-2.18284	-1.56894	-1.80038	-2.17593	-2.15743	-1.29304	-1.96802	-1.68049	-2.22101	-1.90391	-1.85551	-1.90507	-1.09069	-1.61448	-1.94395	-2.09068	-2.18275	-1.82322	-1.85178	-1.97253	-1.36842	-1.63299	-1.55814	-1.72971	-1.94944	-2.04462	-2.24285	-1.65869	-1.60614	-1.87093	-1.87779	-1.97227	-1.98833	-2.03546	-1.82713	-2.2363	-1.95942	-2.01273	-1.64882	-2.00935	-2.17429
ARRDC4	-1.05857	-0.803277	-1.81329	-1.44786	-1.48398	-1.33214	0.394002	-0.341555	-1.45447	-0.106644	-1.60989	-1.22929	-2.09079	-1.91605	-2.55737	-1.1645	-1.50757	-1.61166	-1.23379	-0.806506	-0.537963	-0.456795	-1.41344	-1.70562	-1.06544	-1.6019	-1.15651	-1.64426	-0.399594	-1.52422	-1.65619	-1.49071	-1.01	-1.48107	-1.0689	-1.30259	-0.565233	-0.470467	-0.470315	-0.783263	-1.31785	-1.13588	-0.806175	-1.39021	-1.40575	-1.47748	-1.24238	-0.895507	-1.18109
ARSA	-1.36112	-0.80078	-1.80968	-1.31388	-0.960153	-1.42007	-1.48215	-1.82848	-1.14865	-1.25783	-1.11776	0.460021	-1.68276	-0.812331	-1.10279	-0.632605	-1.19027	-0.981744	-0.903756	-0.863328	0.198007	-0.97879	-0.63286	-0.836932	-1.22419	-1.42471	-0.901285	-1.38084	-1.01257	-0.938879	-0.941931	-1.21603	-0.87987	-0.843636	-0.794386	-0.335968	-1.01608	-0.773311	-1.15266	-1.35211	-0.833136	-1.29806	-0.868492	-1.02177	-0.580775	-1.08832	-0.675561	-0.947864	-1.06882
ARSB	-0.324682	-0.0489769	-0.0560762	0.0981026	0.0376352	-0.31906	-0.266195	0.181574	-0.83229	0.280843	0.143695	-0.349229	-0.539928	-0.0168525	-0.750235	-0.420564	-0.653526	-0.23462	-0.720531	0.689495	0.651153	0.0665156	-0.581953	-0.100274	-0.512246	-0.00996301	-0.272369	-0.710264	-0.968022	-0.999832	0.206253	-0.787934	0.104225	0.263832	-0.291478	0.299829	-1.00161	-0.982898	0.0538612	-0.462731	-0.419261	-0.409253	-0.888131	0.522784	-0.533264	-0.882501	-0.39372	-0.439257	-1.36482
ARSD	-1.26764	-0.83678	-0.292027	-0.516582	-0.872155	-1.20965	-0.457237	0.0568514	-1.16455	0.870009	-1.47615	-0.608165	-1.78948	-1.02083	-0.387496	-0.55507	0.775116	-0.463146	-1.49823	-1.43682	0.0215218	-0.855311	-1.01814	-1.11031	-2.37819	-0.885736	-1.91553	-0.366068	-1.27842	-0.04051	-0.197248	-0.492083	-0.393835	-0.36045	-0.807184	-1.0526	-0.947519	-1.32787	0.477922	-0.74202	-1.72263	0.911799	-1.27267	-0.142574	-1.01334	-0.302168	-0.600135	-1.03384	-0.21613
ARSK	-1.79952	-1.90164	-1.93384	-2.00463	-1.9231	-2.25408	-1.73759	-1.85354	-1.69025	-0.983846	-1.45682	-2.33303	-1.91417	-1.6997	-1.54892	-1.86749	-1.58909	-1.59053	-2.14486	-1.34856	-1.8788	-1.57804	-1.89002	-2.24354	-1.35514	-1.41144	-1.16623	-1.5737	-1.68853	-2.25442	-1.51309	-1.77548	-1.70532	-1.53426	-2.14489	-1.82338	-1.55008	-1.70178	-1.32005	-2.21427	-1.82239	-2.08171	-2.4587	-1.52332	-2.005	-1.91371	-1.42794	-2.09279	-2.10267
ARV1	0.631273	0.0964008	0.915489	-0.186428	0.309122	0.343481	-0.279389	0.622823	-0.128144	0.494958	0.0809236	-0.517521	-0.0893163	0.75152	0.677929	0.493058	0.240443	0.763098	-0.371542	0.811754	-0.117289	1.15418	1.73202	0.580453	0.122698	0.89614	0.439148	0.590546	1.83791	0.908029	1.13652	0.692417	0.817249	0.591922	0.277864	0.302073	1.84973	0.311205	-0.0508475	0.356194	0.384838	0.544971	0.247181	0.877831	0.157426	0.919838	0.602284	-0.183541	0.490506
ASAH1	-1.15942	-1.29334	-1.95435	-1.36949	-1.58412	-1.57827	-1.38449	-1.70488	-1.84368	-1.17366	-1.2254	-1.87955	-1.7623	-0.00895153	0.107612	-1.56957	-1.06747	0.241312	-1.6148	0.647315	0.0029218	-0.580719	0.159711	-0.96944	-0.26445	-0.637861	-1.05287	-0.421667	-0.885938	-0.194519	0.871523	-0.47293	0.00706307	-0.723318	-1.26984	0.344094	-0.393293	0.180944	-0.859926	-1.27049	-1.77411	-0.302008	-1.27241	-0.365239	-1.62124	-1.0298	0.387722	-1.56634	-0.996959
ASAP1	1.34784	1.36623	2.86122	1.94405	2.72481	2.19237	1.76775	2.41824	2.40181	2.09143	3.02652	2.16285	3.35416	1.71756	1.87489	2.31668	3.10466	2.34227	3.14785	2.1867	2.49489	1.25627	2.69239	1.6296	0.797161	1.93647	2.15604	1.99137	0.815967	1.88404	2.2404	1.80946	1.94525	1.95212	2.17308	1.93208	0.130983	1.05244	1.82418	2.04341	2.02887	2.06491	0.562084	1.40113	1.85118	1.19294	2.37681	1.76569	1.70833
ASAP2	-0.013048	0.396469	0.981811	1.33726	1.10308	0.857892	0.347374	0.893292	0.977117	0.0692876	1.63666	0.292265	1.04077	-0.277594	-0.851566	1.64369	0.547023	0.31812	0.626483	-0.2506	-0.610406	0.212345	1.09702	0.0434024	0.837983	-0.0966396	0.25939	0.482842	0.0374787	-0.265	1.20926	0.737674	0.708063	-0.117665	1.53658	0.350277	0.0160723	0.792331	0.295615	0.618339	0.717454	0.605024	-0.632196	0.86295	0.771187	-0.203478	1.08711	-0.00362165	0.707936
ASAP3	0.012035	0.471614	-0.771492	-0.899027	0.107415	-1.13135	-1.0683	-1.22983	-0.830006	-1.38922	-1.01389	-0.485168	0.216517	-1.7295	-2.10353	-0.497959	-1.09831	-1.64077	-0.894247	-1.23871	-0.292836	-1.27862	-2.00012	-0.353663	-0.826805	-1.7144	-0.589836	-0.367744	-1.92353	-1.23895	-1.38165	-1.56276	-1.36821	-1.17126	0.502414	-1.44147	-1.50412	-1.35798	-0.419682	-1.108	-1.26104	-0.907427	-1.06882	-1.12382	-1.24136	-1.4765	-0.400843	-0.974868	-1.68841
ASB1	-0.790444	-0.791395	-0.564452	-0.283915	-1.33747	-0.453613	-0.0851013	0.338915	0.565011	-0.905927	-0.335806	-0.203884	-0.415507	-1.57413	-1.60573	-1.63606	-0.168145	-1.0658	-1.01584	-0.41528	-0.920288	-1.40205	-0.496694	-0.749622	0.0836963	-0.933051	-0.814934	-0.2737	-0.796836	-2.02958	-0.766131	-1.24975	-0.485565	-0.352209	-0.398461	-1.02502	-0.989796	-1.6266	-0.935012	-0.316135	-0.646797	-1.66912	-1.0476	-0.927675	-0.479885	-0.980916	-0.606568	-0.277473	-1.65992
ASB13	-1.63479	-1.6372	-0.986145	-1.62774	-1.4736	-1.57395	-1.72037	-1.40574	-1.31994	-1.23112	-1.3419	-1.48284	-1.3569	-0.920149	-2.39328	-1.7984	-1.08115	-2.22229	-1.58343	-0.41648	-0.851718	-1.35877	-1.09635	-1.7295	-2.21238	-2.09381	-2.02384	-0.881722	-1.52235	-1.26586	-1.41488	-0.79877	-1.06181	-1.46763	-1.32573	-2.03716	-0.674026	-1.02409	-1.58985	-0.926994	-0.952653	-1.24766	-0.763559	-0.561518	-1.28329	-1.00068	0.334743	-0.897892	-0.941979
ASB3	-0.601869	-1.03933	-0.705336	-0.0640346	-0.425693	-0.558567	-0.445084	-0.106194	0.222146	-0.920157	-0.341245	0.1393	0.548361	-0.435865	-0.32792	-0.186964	-0.283899	-0.36621	-0.318754	-0.108878	-0.339085	-0.324683	-0.919941	-0.538333	1.03403	-0.54132	0.493126	-0.183894	0.214372	-0.402578	-0.516727	-0.434826	-0.806458	-0.404591	-0.233687	-0.568547	0.126307	-0.316522	0.271072	-0.51328	-0.495466	-0.234387	-0.426945	-0.308394	-0.339158	-0.465029	0.0911212	-0.405218	-0.146229
ASB8	0.913205	0.659281	-0.458547	-0.694019	0.154055	-0.438747	-0.147367	-0.202769	-0.114381	0.0542466	-0.441991	-0.230817	-0.596893	-0.496257	-0.513477	-0.234536	-0.113367	-0.48185	-0.64516	0.444926	-0.0623834	-0.264069	0.216469	-0.168409	0.212978	-0.154042	-0.0924313	0.315854	-0.560147	-0.0333983	0.408591	-0.737728	0.127857	0.20765	-0.924988	-0.251997	0.246842	-0.295724	-0.385372	0.196245	-0.418397	-0.211254	0.428064	-0.861836	0.095575	0.188519	-0.720935	0.117794	-0.299052
ASB9	0.370808	-1.37347	0.23711	-0.931921	-0.0401051	0.311071	0.104909	1.80496	-2.2061	-1.33639	-0.859805	-0.83721	-2.01667	0.993517	1.33367	0.96521	1.51094	-0.160302	0.206987	-0.118909	-2.03977	0.441541	1.11859	-0.808212	1.30564	0.500582	-0.241417	-0.333191	1.08417	0.608849	0.623862	0.223496	1.34576	-0.581158	0.398255	-0.00865907	1.82219	0.865747	0.42614	0.0176958	-1.20335	1.6972	-0.328318	1.3352	-1.14297	1.21412	0.550955	-1.69696	1.45303
ASCC1	0.605571	0.578153	-0.212082	0.156741	0.370696	-0.152452	-0.496369	-0.594121	-0.220809	-0.319841	0.574535	0.435847	0.109589	0.699768	0.645388	-0.00917927	-0.140925	-0.46039	0.136007	-0.00730907	0.527325	-0.05861	-0.00923857	0.185687	0.026083	-0.176535	-0.266037	-0.103135	-0.266394	-0.180895	0.606029	-0.0288096	0.66067	-0.258242	-0.0624045	-0.00945723	1.03846	0.33067	0.25147	0.174735	0.1973	0.604319	-0.148482	0.734858	0.336757	0.0347255	0.995172	0.579427	0.314122
ASCC2	0.613956	0.934775	1.83307	0.858579	1.04526	0.880592	0.679973	1.05228	1.01724	-0.00762253	1.04944	1.68984	1.16474	0.822437	0.117267	0.542828	0.617732	1.76303	0.664724	1.11741	1.0646	0.67681	1.34363	0.545181	0.176691	0.411456	1.16432	0.471508	0.684915	0.822478	0.842087	1.18135	1.1986	0.52727	1.14694	1.98527	-0.598398	1.30849	0.96535	0.664899	0.979353	0.363669	0.400078	0.708518	0.913456	0.51834	1.09416	0.806119	0.960844
ASCC3	-0.522318	-0.195249	-1.40197	-0.250117	-0.452154	-1.40346	-0.322286	-0.336271	-0.65196	-0.737473	-0.596236	-0.175375	-0.240423	-0.619739	-0.259721	-0.673863	-0.149127	-0.212617	-0.628695	0.119511	-0.27536	-0.524876	-0.53042	-0.544058	-0.739371	-0.730005	-0.56434	-0.6487	-0.616719	-0.617714	-0.832339	-0.548685	-0.619133	-0.0653137	-0.118711	-0.0458564	-0.555595	0.247684	0.433522	-0.354867	-0.0154583	-0.461971	-0.458801	-0.183514	-0.253956	-0.359548	-0.923312	0.0209724	-0.516654
ASCL2	-1.4819	-1.74553	-1.83892	-1.65305	-1.57761	-2.19835	-2.06637	-2.40615	-1.99674	-1.5854	-2.20753	-1.83346	-1.77471	-0.869876	-1.51398	-1.18538	-2.33204	-0.627168	-1.5165	-2.00763	-0.0481221	-1.37994	-2.06226	-1.4599	-1.66771	-0.934507	-2.14749	-1.27339	-2.28961	-0.972469	-1.95428	-2.03097	-1.14845	-2.1729	-1.58668	-1.07441	-1.35865	-1.94685	-2.39383	-1.61032	-1.71866	-1.70148	-0.836612	-1.57752	-1.75319	-1.09801	-1.46224	-1.63094	-1.7754
ASF1A	-0.817688	-0.861132	-1.80586	-0.68643	-0.935033	-1.50905	-0.957162	-1.01571	0.525603	-1.34674	-0.379517	-1.12821	-1.4205	-1.29679	0.0133426	-1.34032	0.319845	-0.880907	-0.894934	-0.816905	-0.506922	-1.02158	-0.00825005	-0.832883	0.757436	-0.698604	-0.770135	-0.264118	-0.186231	-0.333316	-0.483954	-1.52546	-0.863988	-0.823446	-1.11057	-0.83222	0.381402	-0.952714	-1.00679	-0.258221	-0.969201	-0.99043	0.568887	-0.771535	0.172641	0.030377	-0.862161	0.00309596	-0.757587
ASF1B	-1.9321	-2.448	0.370624	-0.894164	-0.370905	-1.19977	-1.64662	-1.77988	-1.16575	-1.41483	-1.41328	-1.31722	-1.23412	-1.10929	-0.151825	-0.663883	-1.46845	-1.45254	-1.39963	-1.08618	-1.38752	-0.918212	-1.42144	-0.953142	-1.47951	-0.872223	-1.4344	-1.56101	-0.788313	-1.77463	-1.63952	-1.05409	-1.41626	-1.04781	-0.88711	-1.83023	-1.42227	-1.2104	-1.45965	-1.54045	-1.01195	-0.239547	-1.34263	-1.28376	-1.55864	-1.76094	-0.480091	-1.81526	-0.490555
ASGR1	-0.935785	-1.30924	-1.64045	-0.709203	-1.76596	-0.837414	-1.1769	-1.97234	-1.6588	-0.945551	-2.02096	-1.54629	-0.80566	-1.25522	-0.974987	-1.45234	-2.26817	-1.2891	-1.61492	-2.25348	-0.782692	-1.60868	-1.8749	-0.0936507	-0.527242	-0.70495	-1.67256	-1.93861	-1.76142	-1.0307	-1.87876	-2.06026	-2.41771	-2.00735	-1.38357	-1.40777	-1.44333	-1.45086	-1.73721	-1.50781	-1.22281	-1.81178	-0.859415	0.394593	-1.51369	-1.43884	-1.52943	-1.84219	-1.65408
ASH1L-AS1	-1.70821	-1.90295	-1.83961	-2.03346	-2.22484	-1.95812	-2.29782	-1.78894	-1.90453	-1.81458	-2.23546	-1.93496	-1.64808	-1.58258	-2.14381	-2.36304	-2.1593	-1.52089	-1.83892	-1.84581	-2.39713	-1.68347	-1.90197	-2.0289	-1.43918	-2.08992	-1.92621	-1.99447	-1.40576	-1.8352	-2.00624	-1.81261	-2.25129	-1.52278	-1.63547	-1.88087	-1.04347	-1.77673	-2.03501	-2.16751	-2.20118	-1.70667	-1.47414	-2.12232	-2.29361	-1.78295	-1.78924	-1.8197	-2.00998
ASH2L	0.50297	0.695514	0.365715	1.08111	0.622637	1.46868	0.850201	1.48422	1.39749	1.75464	0.245661	0.415231	1.47172	0.582267	1.16584	0.624161	2.32661	1.31813	0.354014	1.59485	0.419885	1.14471	1.46132	0.274868	0.832712	0.770939	1.11253	1.58676	0.842608	1.51133	1.8303	1.48895	1.18391	1.07891	0.387572	1.23143	0.861592	0.891721	0.882043	1.16444	0.916731	1.19645	1.03648	0.909134	0.943851	1.09008	1.65479	0.939721	0.509333
ASMTL	0.0111316	-0.539731	-0.659634	-0.866233	-0.520037	-1.45077	-1.16726	-0.578663	-0.988141	-0.318019	-0.681938	0.387894	-1.96793	-0.397409	-1.2457	-0.196116	-0.741174	-0.944224	-0.951229	-1.64244	-0.0980117	-1.0141	-1.29298	-1.15831	-1.91324	-1.03997	-1.95929	-1.19551	-1.95378	-0.448031	-0.377026	-0.827657	-0.594222	-0.568161	-1.32052	-0.397713	-1.4191	-1.25964	-0.988227	-0.467133	0.131381	-0.609272	-0.816373	-0.297456	-0.328488	-0.702596	-0.771246	-0.374453	-0.518372
ASNA1	-1.83971	-1.99838	-1.86472	-2.29692	-1.68978	-2.14631	-1.78331	-2.06982	-2.02981	-1.59463	-2.05885	-2.48768	-1.86843	-2.01984	-1.44931	-2.51825	-2.02136	-2.30077	-1.84469	-1.46466	-2.22163	-1.80556	-2.01926	-1.81268	-1.10645	-1.5485	-1.99101	-1.52278	-1.7989	-2.04472	-1.86326	-1.57403	-2.07951	-1.89201	-2.12152	-2.0764	-2.09593	-1.92484	-2.26972	-2.24236	-2.34581	-1.71237	-1.76108	-1.83648	-1.93983	-2.01231	-1.92186	-2.44627	-1.30536
ASNS	0.371121	-0.986989	-0.11055	0.73383	0.735118	-0.291891	1.98054	0.936151	0.229133	-0.446951	2.32084	0.35492	1.63085	1.747	0.650645	0.408603	0.910278	-0.104455	-0.365271	-0.386568	-0.378751	-0.0783656	-0.871779	-0.664361	-0.0533774	-0.611073	1.65868	-1.33336	-0.259676	-0.665335	0.707721	-0.506802	-0.614051	-1.29701	-0.806994	1.03139	0.445911	0.0333098	0.23059	-0.632916	-0.408382	-0.392659	0.594382	0.989896	0.6806	0.224828	0.882642	-0.278964	1.17122
ASNSD1	1.58445	1.18174	1.04811	0.943635	0.979473	1.28575	1.19304	1.63997	1.15454	1.4802	1.28861	0.754512	1.24647	1.08871	1.25544	0.979888	1.41389	1.08599	1.27522	0.969795	0.914436	1.55974	0.904979	1.37228	1.48886	1.31898	1.12317	1.08766	1.72113	1.19273	1.20502	1.45558	0.588446	1.56387	1.30745	0.943991	1.8574	1.38688	0.959142	0.87651	1.87014	1.16113	1.40477	1.39362	1.2363	1.42208	1.66265	0.922877	1.14678
ASPH	0.125857	0.77699	-1.65626	-0.991489	-0.723342	-1.13295	-1.23715	-1.03287	-1.4017	-1.39665	-0.384725	-1.66315	-1.03098	-1.30595	-0.290627	-1.98077	-0.494607	-1.52018	-1.26178	-1.20016	-1.59565	-1.82739	-0.973406	-0.924957	0.117271	-0.805534	-1.70963	-0.906808	-1.02708	-1.36189	-1.08029	-1.24383	-1.66854	-1.51187	-0.64233	-1.44482	-1.43786	-0.89899	-1.40217	-1.40505	0.00204248	-1.20136	-1.6308	-0.818134	-1.76634	-1.4321	-1.22965	-1.47301	-1.43196
ASPM	-0.927547	-1.5778	-0.0878318	0.399081	0.083881	0.747487	0.725487	0.71485	1.49283	0.10711	0.208925	-0.520736	1.14644	0.280818	0.434964	0.178953	-0.0486031	0.853955	0.278351	0.37165	-1.63249	1.66231	-0.31589	0.845879	1.67545	0.742667	0.578259	-0.502865	0.267178	-0.423919	-0.237131	0.609758	0.185018	0.537898	0.830802	0.3597	-0.345405	0.0712898	0.653557	0.305549	1.81615	0.367125	-0.175137	0.390668	-0.78431	-0.967967	0.626178	-0.436602	1.24995
ASPSCR1	0.960372	0.449965	1.59195	0.602319	1.20829	0.535778	0.641234	0.91199	1.26934	0.929663	0.596587	1.07238	1.38641	1.07013	1.19672	0.519105	0.852377	0.782442	0.95734	1.22124	0.905837	0.887035	1.16865	0.959756	0.5863	0.718278	0.687179	0.766967	0.0863316	0.980999	0.804015	0.968794	0.410083	0.677852	0.790576	1.08346	0.748142	0.849251	0.101437	0.695407	0.255233	1.72946	0.512462	0.76969	0.724195	0.920915	0.795658	0.21314	1.05569
ASS1	1.14856	1.6856	-0.670733	-0.90323	0.338077	-0.566337	-0.508503	-1.14304	-1.36409	-0.901641	-0.539229	-0.417491	-0.661326	-0.109616	0.430764	-0.28092	-1.41594	-0.949945	-0.494833	-0.857976	0.600683	-0.87419	-0.888291	0.164919	-1.12402	-0.949519	-1.31071	-1.28026	-0.412779	-0.809246	-0.677835	-0.879232	-0.911143	-0.684923	-1.48144	-0.699803	-0.0168694	-0.901697	0.204367	-0.798193	0.207048	-1.14295	0.0485542	-0.764022	-0.397528	-0.330386	-0.859442	1.07982	-0.283892
ASTE1	-1.02617	-0.988465	-0.709672	-0.995777	-0.952891	-1.38234	-1.28746	-1.21226	-1.19503	-1.21993	-1.16327	-1.65584	-0.882298	-1.19229	-0.609526	-0.347743	-1.1493	-0.902905	-1.74433	-1.3319	-0.92508	-1.03438	-1.45833	-1.00241	-1.86553	-1.15739	-0.759014	-1.3465	-0.715041	-1.16432	-1.08505	-1.05743	-1.00553	-1.03758	-1.76223	-0.886068	-0.420691	-1.3088	-0.983642	-0.860177	-0.986289	0.0230808	-0.436435	-1.11313	-0.295255	-0.916811	-1.33318	-0.648533	-0.936015
ASXL1	-1.16	-1.30406	-0.376256	-0.805651	-0.358407	-0.477921	-0.976445	-0.192472	-0.539815	-0.789585	-1.17166	-0.234821	-0.455845	-0.942711	-0.991888	-0.390466	0.079846	-0.773941	-1.29599	-0.291224	-0.548411	-1.14202	-0.955596	-1.10973	-0.81133	-1.02197	-0.047641	-0.86256	-1.11264	-1.24005	-1.09473	-0.526306	-0.449815	-0.335777	-0.591548	-0.682839	-1.34038	-0.769435	-0.888686	-1.0392	-0.880848	-1.08453	-0.7473	-1.16944	-1.08853	-0.988506	-0.261705	-0.752462	-1.11761
ASXL2	0.474678	0.245922	0.194016	0.670563	0.105536	0.437641	0.109552	0.495074	0.792477	0.0563576	0.420177	0.856226	0.103077	0.759665	0.0622178	0.586601	0.268978	0.535584	0.224309	0.548211	1.05983	0.0560429	-0.407275	-0.0463969	-1.14612	-0.236982	0.734263	0.118044	-0.555117	-0.193284	0.981305	0.414887	0.532834	0.599234	0.844502	0.700656	-0.601509	0.0073171	0.803163	0.149138	0.132104	0.376453	-0.159617	0.353358	0.725703	-0.110614	0.128183	0.941415	0.275482
ATAD1	0.57199	0.423712	-0.630111	0.109109	0.494092	0.296228	-0.146594	-0.13753	0.127917	0.137381	0.826262	-0.218831	-0.0454012	0.832727	0.903266	0.239364	0.411067	0.562102	0.24441	0.402719	0.134309	0.0868725	1.03752	0.0169768	0.331991	0.0455795	-0.642805	0.0605868	0.171127	0.345733	1.55135	0.439848	0.804399	0.396921	0.237106	1.03101	0.488822	0.246719	-0.0797568	-0.229469	0.239639	0.968707	0.208105	0.111884	-0.119829	0.298504	0.225363	0.373616	0.456449
ATAD2	-1.04285	-1.71873	-0.658004	0.358083	0.444497	-0.534039	-1.49417	-0.530288	-1.14453	-0.608791	0.162349	-2.45651	1.47062	-0.649195	-0.0344886	-1.45495	-1.04479	-0.356572	0.397665	-0.58947	-1.95948	-0.534669	-0.74619	-0.168118	-1.69981	-0.421986	-0.516657	-0.50378	-1.35795	-1.20666	-1.32647	-0.505236	-0.901941	-0.707473	-0.0500545	-0.528446	-1.54867	-1.11796	-0.899988	-0.996527	-0.436896	-0.82143	-1.16965	-0.569058	-1.15561	-1.68174	-0.673794	-1.266	-0.323382
ATAD3A	-1.48839	-1.23796	-0.0920501	-1.47042	-0.407258	-0.301415	-0.723674	-0.379088	-0.569195	-1.00993	-0.543769	0.00311726	-1.07514	-1.22419	-0.61335	-0.956834	-1.02778	-1.14249	-0.533185	-1.18702	-1.26733	-1.02558	-1.0744	-0.36077	-0.246516	-1.14347	-0.423034	-0.990124	-0.928427	-0.760051	-1.12624	-0.515499	-1.41086	-0.574933	0.297567	-1.30844	-2.03	-0.73023	-0.794885	-1.13849	-0.720938	-0.520086	-1.4219	-0.88189	-1.07604	-1.29498	-0.401354	-1.38096	-0.999651
ATAD5	-1.99382	-2.47808	-1.31899	-1.75077	-1.36572	-1.64363	-1.50624	-1.61737	-1.92691	-1.88222	-2.00133	-2.11724	-1.23781	-1.68145	-1.57173	-1.87747	-1.4164	-1.8483	-1.78273	-1.74178	-2.25719	-1.6634	-1.42766	-1.85183	-1.61107	-2.02036	-1.68478	-2.34248	-1.96601	-1.57606	-2.33958	-1.53419	-1.7339	-1.82193	-1.51978	-1.9844	-1.87331	-2.00287	-1.85049	-1.74044	-1.5907	-1.60511	-1.92031	-1.82328	-1.83489	-2.04241	-1.97441	-1.7724	-1.29488
ATE1	-1.93614	-1.51028	-2.27566	-2.01926	-1.89635	-2.28475	-2.2283	-2.21699	-2.1563	-1.97726	-1.57756	-1.74737	-2.37638	-1.61641	-1.78881	-2.34397	-1.55467	-2.2712	-1.75018	-1.66271	-2.44479	-1.83381	-1.21284	-1.90339	-1.38142	-2.13652	-1.8565	-2.07929	-1.94446	-2.2755	-1.78427	-1.39776	-1.77181	-1.94291	-2.10288	-1.86158	-1.91189	-1.76539	-1.92228	-2.12055	-1.58076	-2.07157	-1.56841	-1.50873	-2.07727	-2.35777	-1.8011	-2.031	-1.88165
ATF1	-0.38227	-0.503642	-1.89405	-0.83376	-1.04996	-0.911185	-0.943136	-1.25242	-1.13434	-0.919399	-0.690923	-1.42862	-1.05929	-1.537	-0.692505	-1.30283	-1.27364	-1.00626	-0.865533	-0.746543	-1.0574	-0.595406	-0.779613	-0.875818	0.0279159	-0.998504	-0.888192	-1.06655	-1.26639	-0.747309	-0.502601	-1.48962	-0.827777	-0.711381	-0.80593	-0.589512	-0.297728	-1.20338	-0.99101	-1.02252	-0.829875	-0.634276	-0.697554	-1.22528	-0.531664	-0.834132	-0.993312	-0.688925	-0.688733
ATF2	-1.80998	-1.88136	-1.95225	-1.60576	-2.19875	-1.85098	-1.99672	-1.81642	-2.08075	-2.01085	-1.72619	-2.52728	-1.81012	-1.92563	-1.65934	-2.40621	-1.64575	-2.00751	-1.81552	-1.91691	-2.30459	-1.71845	-2.38873	-2.24537	-1.23466	-1.97753	-1.75009	-2.01043	-1.67702	-2.40429	-1.78337	-1.543	-1.95817	-2.02991	-1.76419	-1.94209	-2.22305	-1.84212	-1.58424	-2.04784	-2.11717	-2.00649	-2.37041	-1.95607	-1.7093	-1.82198	-1.4808	-2.13458	-1.65067
ATF3	-0.847426	-0.267518	-1.61988	-1.64237	-1.16719	-1.19422	-0.710158	-0.638153	-1.16589	-0.474197	-1.1016	-2.0684	0.355204	-1.00937	-0.800429	-0.592651	-1.96056	-1.00801	2.06916	-1.29275	0.74102	-1.25057	-0.969788	-0.970065	0.276085	-0.506383	-1.06271	-1.52343	-0.18832	0.593497	-0.461612	-1.91455	-1.52791	-0.434812	-1.59792	-1.08267	-0.335744	-1.18718	1.2787	-0.71092	-1.84835	-1.53334	1.01028	-0.630704	-0.946021	-0.0254313	-0.457477	2.70513	-0.813951
ATF4	3.60216	3.39579	3.78808	3.47392	3.74769	3.67937	3.61468	4.13249	4.09991	3.44316	4.06472	4.18101	4.11505	3.55361	2.97097	3.53208	3.98642	3.60425	3.68402	3.22051	3.14212	3.32036	3.88687	3.45765	3.39878	3.4945	3.65633	3.07276	3.27352	3.31536	4.14956	3.09504	3.87241	3.1027	3.24868	4.24964	2.98958	3.35748	3.12698	3.36544	3.59803	2.53707	3.21223	3.55043	3.50559	3.4923	4.10408	3.52662	3.58493
ATF5	-0.481495	-0.0425284	0.700774	0.748802	0.926463	0.142953	-0.26753	0.191548	-0.0607849	1.00782	0.111271	0.146737	0.140065	-0.0784605	1.60627	0.680982	0.376425	1.13924	0.517834	0.423806	0.623467	-0.0970452	-0.496077	0.297948	-0.619932	0.204844	-0.756115	-0.0744373	0.266578	0.0682262	-0.878921	-0.206317	0.043722	0.346055	0.194179	-0.162441	-0.577852	0.134569	-0.882744	-0.0938437	0.430826	0.624	0.0381596	-0.14836	0.156061	0.0276033	0.370027	-0.0242229	0.389171
ATF6	0.617032	0.681359	-0.105867	0.978102	0.57295	0.913792	0.651687	0.43603	0.249075	0.708143	0.598435	0.0209392	1.16244	0.855611	1.22215	0.761375	0.186627	1.39284	0.56074	1.13522	0.587003	1.55965	1.14596	0.371018	0.419175	0.416672	1.09344	0.47768	0.696699	0.761869	0.70155	1.06411	0.67295	0.922201	1.00368	0.551905	0.219883	0.716962	1.00664	0.557104	0.904245	0.944783	0.262485	0.759096	0.175117	0.499016	-0.184641	0.322656	0.878483
ATF6B	-1.91087	-1.93713	-1.26512	-1.78616	-1.55501	-1.47233	-1.56037	-1.52743	-1.43747	-1.49146	-1.82058	-2.49628	-1.2523	-1.46205	-1.64631	-1.78042	-1.19849	-1.27167	-1.54648	-1.66857	-1.279	-1.31291	-1.40456	-1.53929	-0.858279	-1.11596	-1.36638	-1.37497	-1.82778	-1.51328	-1.44122	-1.39466	-1.34604	-1.18514	-1.7464	-1.49275	-1.44654	-1.68084	-1.72124	-1.6843	-1.53528	-1.48469	-1.23078	-1.5154	-1.8222	-1.54852	-2.17191	-1.6799	-1.63229
ATG10	-0.811538	-0.466265	0.0955392	-0.578116	-1.10288	-0.347988	0.373158	-0.58151	0.702948	-0.947378	-0.829892	-0.244866	-0.0383218	-0.712722	-0.106605	-0.431061	-0.0945729	-0.789888	0.540571	-0.483621	-0.0400987	-0.678498	-1.03167	0.0294355	1.90459	0.508565	-0.544531	-0.367727	-0.511627	0.836142	-1.00443	-0.0319621	-0.232888	-0.205092	-1.06451	-0.666515	0.459946	-0.945613	-0.132365	-0.433417	-0.468563	-0.928652	-0.182471	-0.43071	-0.757588	-0.281946	-0.835614	0.182283	-0.832038
ATG101	0.19926	-0.418001	1.34292	0.195745	0.0599374	0.475586	0.597065	0.315426	0.0047337	0.438864	0.570026	0.0501697	-0.298145	0.498432	-0.271324	0.42858	-0.943802	0.0703422	0.420896	-0.0193209	-0.323837	0.326766	0.221397	0.268811	0.495131	-0.0352281	-0.064439	0.00983502	0.717182	-0.37283	-0.0619527	-0.210955	0.625482	0.177511	0.532931	0.138438	-0.360397	0.758252	0.107424	0.277165	0.128135	0.285872	0.601828	-0.269753	-0.17504	0.0383037	-0.059935	-0.460855	-0.206419
ATG12	0.783299	0.3922	0.310025	0.668582	-0.271162	0.500467	1.49637	0.130005	1.23025	0.863471	0.541866	1.0564	0.685003	0.632041	0.70325	0.638164	0.0208667	0.103104	1.0385	0.482704	0.600168	1.15881	-0.1668	1.2514	2.19754	1.39472	0.597452	0.389906	1.28679	0.561084	0.592876	0.158395	0.50995	0.809138	-0.419914	0.301741	1.55171	0.317941	0.891025	0.818482	1.446	-0.0431239	1.51458	1.11897	0.342545	0.673505	0.655291	1.00521	0.115682
ATG14	0.215717	-0.208802	0.791399	-0.171858	0.218895	-0.329612	-0.432618	-0.568689	-0.114813	1.37087	0.286749	-0.0956519	-0.69235	-0.0949725	0.615599	-0.718157	-0.0988883	-0.0395011	0.0997879	-0.52406	-0.21912	0.173607	0.183179	-0.490423	0.489117	-0.231585	-0.381359	0.407469	-0.452973	0.56178	-0.721906	0.685723	-0.0462555	0.436982	-0.441567	0.290109	0.360918	0.191059	-0.0142623	-0.175958	-0.15109	-0.0584165	0.175451	-0.116197	-0.125954	-0.168119	-0.0181566	-0.0708468	0.161007
ATG16L1	-0.335709	-0.69463	-0.447661	-0.268108	-0.528383	-0.291921	-0.201599	-0.218148	-0.186136	-0.781526	-0.108311	0.467598	-0.971677	-0.924187	0.0401761	0.0493438	-0.860754	-1.13491	-0.648151	-0.66679	-0.38286	-0.191787	-0.727608	-0.303052	0.752219	-0.537701	-0.300239	-0.2612	-0.0977463	-0.440721	-1.03831	0.124271	-1.08118	-0.797013	-0.118018	-0.776952	0.293141	-0.0360976	-0.400304	-0.398624	-0.774097	-0.547498	0.259138	-0.529093	-0.288979	-0.250249	0.249046	-0.502496	-0.852873
ATG16L2	-2.23621	-1.91203	-1.87179	-2.01004	-1.89795	-1.91719	-2.10745	-2.06013	-1.90219	-1.91492	-2.14326	-1.71512	-2.06758	-2.03911	-2.32191	-2.08461	-2.00381	-1.60188	-1.79646	-1.93367	-0.637194	-2.07387	-1.7309	-1.92711	-1.06592	-1.7291	-2.21557	-1.87329	-1.7717	-2.11672	-2.22945	-1.92919	-2.15692	-1.99778	-2.02109	-2.17253	-1.815	-1.89095	-2.09365	-1.89128	-2.04461	-2.06529	-1.94406	-1.81811	-1.95871	-2.01504	-1.72708	-1.91003	-1.77063
ATG2A	-1.55209	-1.3279	-0.330991	-1.14233	-0.876237	-0.498244	-0.456991	-1.22247	-1.02608	-0.467183	-1.72096	-0.436287	-1.25882	-0.642955	-1.2001	-1.06874	-1.16978	-1.28959	-0.86122	-0.635063	-1.33511	-1.32584	-0.855749	-1.11556	-1.25942	-1.04967	-0.829444	-0.644433	-1.23585	-1.08267	-0.764111	0.0998255	-1.03711	-0.563462	-0.970994	-1.3305	-1.38	-0.86963	-0.495166	-1.02011	-0.832763	-0.783624	-1.19956	-1.04073	-0.815667	-1.27163	-0.952141	-0.941042	-1.00694
ATG3	1.23588	1.007	0.650807	1.32442	1.40357	0.571541	1.25428	0.785751	1.15626	1.13154	1.25068	1.01091	0.389473	1.46528	0.997142	1.6384	0.470657	0.896871	0.835991	1.61872	1.11946	0.950725	1.38183	1.47905	0.711988	1.60661	1.02761	1.16193	1.37246	1.03494	1.50034	1.63597	1.11361	1.29031	0.753047	1.23111	1.51157	1.31193	0.913908	1.23718	1.46432	1.57105	1.71089	1.4399	1.25945	1.18581	1.59149	1.06663	1.38181
ATG4A	-0.0376008	-0.401158	-1.15986	-1.06623	-0.61535	-0.909086	-0.778439	-1.22574	-1.24349	-1.01557	-0.955852	-1.00206	-1.46883	-0.505268	-0.898803	-0.645123	-0.970998	-1.0599	-1.13332	-0.627895	-0.409395	-0.911851	-0.829481	-0.87137	-1.12061	-0.574774	-0.794425	-0.964322	-0.28903	-0.881449	-0.666746	-0.807714	-0.803221	-0.713831	-1.28477	-1.1033	0.0971926	-0.722902	-1.62309	-0.795524	-0.899087	-0.895518	-0.00368329	-0.356245	-0.365546	-0.123541	-1.10861	-0.836669	-1.1985
ATG4B	-0.626143	-1.03324	-1.89094	-0.891252	-1.82182	-1.42353	-1.44442	-1.19327	-1.82905	-1.21567	-0.844633	-2.52319	-1.48005	-1.58117	-0.915889	-2.0507	-1.08516	-1.47361	-1.46573	0.0821249	-1.63173	-1.5107	-1.185	-0.584996	-0.576995	-1.11872	-1.14993	-1.04892	-0.714087	-2.38458	-1.71669	-0.161724	-1.49635	-0.597051	-0.853276	-0.995937	-1.27781	-0.607648	-1.51476	-1.66171	-1.16259	-1.14	-1.66335	-1.22339	-1.75453	-2.01292	-0.768091	-1.72475	-0.763877
ATG4C	-0.527382	-0.49942	-1.10751	-0.62675	-0.790815	-0.709764	-0.537653	-0.855561	-0.990376	-0.257694	0.291414	-0.481255	-1.20444	-0.453237	-0.517411	-0.436174	0.519686	-0.979895	-0.458651	-0.11182	0.221354	-0.288867	0.27896	-0.351244	-0.00596442	-0.610117	-0.372	0.12629	-0.280885	0.215076	-0.491227	-0.462592	-0.805277	1.04858	-0.117586	-0.310417	0.436532	-0.655937	-0.762253	-0.146655	-0.538735	-0.183168	0.0110973	-0.244245	0.395799	-0.203189	-0.0308772	0.107487	-0.520819
ATG5	-0.429756	-0.604626	-1.5055	-0.998729	-0.537739	-1.29076	-0.0567163	-0.571781	-0.994624	-0.779122	-0.410967	-1.11615	-1.31352	-1.7477	-0.506625	-0.487082	-0.0519673	-1.04641	-1.39029	-0.612398	-0.722176	-1.15315	-1.04988	-1.00733	0.169335	-0.138791	-1.57855	-0.211948	-0.129669	-0.444952	-0.521829	-1.39165	-0.727158	-0.489766	-1.13634	-1.13285	0.338686	-0.493262	-1.04973	-0.602195	-1.01447	-0.911089	0.0971067	-0.894482	-0.442567	0.119644	-0.925469	-0.409769	-1.08389
ATG7	0.0374727	-0.122696	-0.389474	0.204122	-0.44447	-0.259088	-0.358729	-0.767639	-0.575167	-0.790761	-0.190995	0.61061	-0.763115	0.198271	-0.630748	0.886574	-0.691608	0.0377414	-0.133405	-0.505028	1.23234	0.12466	-0.167746	0.016978	-0.163399	0.0864724	-0.802489	0.108357	-1.47632	0.0350313	-0.394739	0.054829	-0.128481	-0.140782	0.146667	-0.160791	0.279592	-0.387986	-0.28186	-0.117505	0.0950444	-0.733047	-0.0471364	0.214104	0.0688411	-0.0484886	0.342531	-0.424779	-0.293567
ATG9A	-0.756131	-0.510201	0.156416	-0.543085	-1.136	-0.418739	-0.839032	-0.391962	-0.492702	-0.631812	-0.339734	0.323425	-0.663622	-1.31483	-0.643894	-0.764647	-0.735554	-1.19401	-0.889144	-0.89685	-0.738999	-0.785664	-1.30138	-0.563826	-0.0523166	-0.794175	-0.537902	-0.497268	-0.521987	-0.873416	-1.03235	-0.643821	-0.878527	-0.642278	-0.715921	-0.927521	-1.01443	-0.812239	-0.498633	-0.969562	-0.985422	-0.525381	-0.283163	-0.671404	-0.511198	-1.03935	-0.132531	-1.0018	-1.05314
ATIC	1.8418	1.27237	3.15685	2.39165	1.4561	2.05701	2.01651	1.9887	2.2974	2.09525	2.14021	2.34623	2.06013	1.71789	1.76678	1.65428	2.17577	2.08749	2.06444	1.91078	1.45072	2.18638	1.78838	2.29872	2.03562	1.64391	2.88243	2.26819	1.74979	1.91695	1.88072	2.52547	1.88711	2.27883	2.32694	2.22014	1.44777	2.05988	2.71682	1.58934	2.38781	2.36164	1.73559	2.12647	2.083	1.63575	3.30109	1.35343	2.20283
ATL1	-0.0606632	0.127878	0.367032	0.141528	-1.09968	-0.598969	-0.653331	-1.16516	-1.07816	-1.49908	-0.162219	-0.481228	-0.627787	-1.04254	-0.667637	0.0307941	-0.590121	-0.401529	-0.669235	-1.78224	-1.09319	-0.314371	0.937012	-0.725267	-0.960243	-1.24116	-1.72746	-0.0310437	-0.57924	-0.22096	-0.570765	-1.39768	0.611681	-0.978042	-0.355985	-0.0290672	0.597277	0.775312	-0.899122	0.42019	-1.27379	0.0885393	-0.927288	-1.32552	-0.775225	0.596661	-1.13992	-1.03151	-1.6881
ATL2	-1.02696	-1.40704	-1.77655	-0.669926	-1.76697	-1.23049	-1.78294	-0.923505	-1.43947	-1.37552	-0.299224	-2.38475	-1.26756	-1.14557	-0.636348	-1.66133	-1.18695	-1.48085	-1.26004	-1.05099	-1.75345	-0.728064	-1.15005	-1.14171	-0.781896	-1.24557	-0.233122	-1.61694	-0.564524	-1.81716	-1.08944	-0.936527	-1.66054	-1.74766	-0.832668	-1.46572	-1.1198	-0.650193	-1.15748	-1.56495	-1.21159	-1.52598	-1.31099	-1.25018	-1.44096	-1.62339	-0.838247	-1.70691	-1.33516
ATL3	0.250966	-0.0806039	0.404947	0.110944	-0.398863	0.756975	-0.94053	-0.895135	-0.813297	0.0897933	0.836163	-0.915763	-0.556138	0.403327	0.819513	-0.854151	-0.563287	-0.65114	0.261187	-0.357435	-0.0238772	0.606334	-1.09397	0.839189	0.140029	0.828607	0.0254156	0.157511	-0.818014	-0.346513	-0.609087	0.319151	-0.0583572	0.443236	0.944046	0.684528	0.0262841	0.52095	0.118444	-0.449413	0.865992	-0.150276	-0.0495504	0.729826	0.180896	-0.640279	0.452897	-0.707378	-0.128383
ATM	0.124187	0.219071	0.503768	0.260929	0.36662	0.0458846	0.157375	0.714189	0.745838	0.335356	0.978387	0.395669	0.0772355	0.6168	-0.382119	1.11265	1.03539	0.794731	0.486545	1.25629	0.924846	0.210296	0.982773	-0.177623	-0.468644	0.149716	0.678735	0.992822	-0.0430716	0.297181	0.956419	0.39129	1.06302	0.834578	1.21091	1.37678	1.38446	1.24046	1.0519	1.47365	0.411537	1.28518	1.01257	0.757183	1.32994	1.23225	1.02599	1.50601	1.12786
ATMIN	-0.49424	0.0193918	-0.756927	-0.784428	-0.0926504	-0.309577	-0.866715	0.561678	-0.0935876	-0.286068	-0.35514	0.702451	-0.0878718	-0.599037	-0.245063	0.170887	-0.326256	-0.075593	-0.494666	0.4478	-0.0439854	-0.67962	-0.220122	-0.283236	0.139461	-0.36441	-0.48573	0.235872	0.722524	-0.414029	0.258225	-0.9765	-0.652005	0.0119851	-0.100527	-0.15582	-0.189882	-0.530874	0.553534	-0.144559	-0.930199	0.129634	-0.487519	-0.308137	0.0209145	-0.0642865	-0.782655	0.570526	-0.0418461
ATN1	-1.28727	-0.774034	0.175795	-0.712659	-0.979542	-0.368503	-0.521289	-0.538823	-0.109354	-0.238435	-1.14689	-0.206461	-0.32193	-0.295434	-1.08623	-0.430097	-0.974628	-0.708854	-1.01873	-0.499116	-0.688571	-1.64605	-0.554914	-1.28956	-1.28288	-1.36398	-0.325631	-1.29607	-0.717499	-1.41934	-0.783479	-0.911943	-0.780626	-0.960389	-0.774918	-1.14888	-1.78957	-0.592319	-1.03534	-0.821819	-1.00371	-0.544536	-1.81411	-1.19988	-0.684262	-1.45577	0.697154	-0.424903	-1.00215
ATOX1	0.840231	0.931919	1.36108	1.93103	0.919254	1.0536	1.82483	1.47351	1.06128	2.12051	1.45871	2.12578	0.997156	2.31931	1.79081	1.65992	1.26256	1.90468	1.37477	3.67093	1.47476	2.01192	1.15055	2.66552	1.58396	2.07673	0.581067	2.04806	2.28775	2.03933	1.92	3.29692	1.92121	2.3482	2.04609	1.31895	2.39813	2.70108	1.84871	1.48569	1.37509	1.70575	2.24135	2.45784	1.82668	1.63631	2.59125	1.33238	3.01956
ATP10A	-1.76176	-1.57936	-1.53569	-1.90151	-0.0275744	-1.79707	-1.88698	-1.79924	-2.03912	-1.13975	-1.37961	-2.54902	-1.91016	-1.72611	-1.50883	-1.69226	-1.8414	-1.95865	-1.3813	-1.77919	-1.89082	-1.51688	-1.06739	-0.510067	-0.779735	-1.74245	-2.0572	-1.30602	-1.35046	-1.32931	-1.4755	-0.814627	-1.79432	-0.885933	-1.22468	-1.60587	-1.0545	-1.54354	-1.62933	-1.74137	-1.91396	-1.74719	-0.986062	-1.8421	-1.91053	-1.568	-1.04925	-1.74959	-0.688465
ATP11B	-0.133534	-0.436949	-0.247107	-0.552395	0.0311104	-0.791577	-0.609257	-0.169826	-0.442099	-0.420722	0.163047	0.667528	-0.73478	-0.556301	-0.888908	1.12188	-0.218538	-0.00648119	-0.672396	-0.787877	0.067261	-0.474955	0.140965	-0.302011	-0.591086	0.0864612	0.0909301	0.0334136	0.0399341	-0.932115	0.113991	-0.102822	-0.143839	0.0915864	-0.522121	-0.136445	-0.010634	-1.163	-0.00065455	0.321631	-0.350276	0.622292	-0.42656	-0.0703687	0.118112	0.192692	-0.585757	0.891317	0.237063
ATP11C	-0.486194	0.0454045	-2.09452	-0.797815	-0.545195	-0.204357	-0.55919	-0.234052	-0.114478	-0.258169	-0.149544	-0.155712	-0.822738	-1.05566	0.265626	0.137482	-0.102802	-0.307372	-0.372575	-1.73088	-0.429559	-0.55328	-0.742885	-0.60118	-0.815933	-0.189656	-0.140931	-0.553805	-1.16426	-0.413253	-0.184977	-1.77986	-0.158293	-0.0518998	-0.409759	-0.23759	-0.45607	-1.31243	-0.00906856	-0.333821	0.135132	0.165928	-0.312784	-0.239029	-0.298941	-0.0893878	-0.670909	0.523319	-0.695867
ATP13A1	-1.39658	-1.28265	-0.609835	-0.90046	-0.503244	-0.920253	-0.31814	-0.816317	-0.864301	-0.75099	-0.862025	1.02969	-1.22098	-0.0676843	-0.55132	-0.811969	-0.747461	-0.676721	-0.0806148	-1.1579	-0.508445	-1.00546	0.00540504	-0.687627	-0.560001	-0.119836	-1.03001	-1.24889	0.0558225	-0.972	-1.17504	-0.049514	-1.06693	-0.568746	-0.574167	-1.1562	-1.57039	-1.08409	-1.25603	-1.21525	-0.791264	-0.854253	-0.974109	-1.05095	-0.739521	-1.25268	-0.358047	-0.693367	-0.962509
ATP13A2	-2.01187	-2.07968	-1.11301	-1.51866	-1.60837	-1.33394	-1.83547	-1.74374	-1.42526	-1.28968	-1.3657	-1.03811	-1.76533	-1.50309	-2.10406	-1.06196	-1.41472	-1.28281	-1.70457	-0.791453	-1.46833	-2.13683	-1.43163	-1.6039	-1.65182	-1.6965	-1.60438	-1.26434	-1.51892	-1.8648	-1.81064	-1.03094	-1.61769	-1.42318	-1.09046	-1.5855	-2.08451	-1.01775	-0.888106	-1.70448	-2.22001	-1.55828	-2.163	-1.41707	-1.48684	-1.74599	-0.745182	-1.62214	-1.75554
ATP1A1	4.1086	2.57519	4.40543	4.08635	3.1375	3.73754	3.8595	4.34184	3.17797	4.31655	4.77713	3.69205	2.20168	4.41701	3.35635	4.68518	3.63332	4.08434	3.01286	4.89205	2.55974	3.63667	3.84698	3.54549	3.23741	4.13412	3.40978	3.94282	3.39254	3.40284	4.15803	4.09398	4.15758	4.37736	3.82814	3.26204	3.23	3.7347	4.39926	3.50424	3.243	3.87345	2.70467	4.28012	3.11985	3.4726	4.31386	2.57976	3.7737
ATP1B1	2.71177	2.23233	-0.23538	0.874508	0.584987	0.595589	2.095	1.93529	2.2106	-0.945234	1.46735	1.51735	1.91502	1.76695	0.140217	2.33531	0.54779	3.07883	0.871796	2.4834	1.80345	0.0108108	0.650823	0.632619	2.2089	1.39929	2.53451	0.451821	1.63936	2.33244	2.47782	0.10114	2.52604	0.20747	0.729442	1.50596	1.55276	0.727576	1.95742	2.60919	0.38957	0.90728	1.01285	1.02861	1.74443	2.53625	1.50237	0.460334	0.959248
ATP1B3	2.86097	2.73405	3.04176	3.10964	2.63292	2.95702	2.46539	3.36258	3.08736	3.14315	3.20218	3.12935	2.28851	2.91662	2.90168	3.20779	2.35211	3.67676	2.94736	3.02214	2.54856	2.56898	2.57039	3.03887	3.18784	2.74469	4.16853	3.17546	2.83386	2.40897	3.53883	2.93827	3.20478	3.02604	2.83823	3.29937	2.72328	2.74059	3.76178	3.31211	2.56843	3.45606	3.12219	3.01775	2.15249	3.30869	3.32269	2.18304	2.57134
ATP23	-0.44955	0.111345	-0.353052	-0.536809	-0.990535	-0.892377	-0.722199	-0.694978	-1.52534	0.1128	-0.604597	-1.03158	-1.18811	-0.735484	-0.799151	-0.759918	-0.393943	-1.57302	-0.691202	-0.510347	-0.618008	-0.25768	-0.142865	-0.641989	-0.349491	-0.513912	-0.665938	-0.624205	0.660721	-0.77682	-0.577941	-0.293367	-0.585755	-0.0323825	-0.693011	-0.452933	0.707046	-0.667077	-0.30086	-0.712485	0.112528	-0.429978	-0.223186	-0.28982	-0.622451	-0.835342	-0.32543	-0.608918	-0.810011
ATP2A2	3.4293	3.21325	1.07262	1.74413	1.17352	1.29304	1.51789	2.02477	0.724163	1.62594	0.81541	0.678508	1.09473	1.08448	0.145861	1.18642	1.16807	1.44405	0.517802	1.39874	1.41863	0.790427	0.688172	0.815684	-0.149873	0.209676	1.35218	1.00442	-0.000863953	-0.209435	0.254866	0.540992	1.44327	1.70308	0.597506	1.88493	-0.440507	0.943753	1.33878	1.02419	0.970416	1.03564	-0.315093	0.273736	0.202558	-0.103749	0.714096	1.14287	-0.0211244
ATP2B1	-0.861135	-0.366713	-1.21524	0.246164	-1.54535	-0.161813	-0.222376	0.108117	0.490647	-1.00709	0.254919	0.369731	0.894523	-1.43066	-0.873444	-0.0256301	-0.650485	-0.425938	-0.280221	-1.08086	-0.512166	-1.00472	-1.09135	-1.0698	1.17393	-0.706333	0.58495	-0.779385	-0.888562	-0.950963	-0.17269	-1.99656	-0.846754	-1.18999	-0.870929	-0.530313	-0.91658	-1.26387	-0.275774	0.412616	-0.233862	-0.0303574	-0.799263	-0.790252	-0.49381	-0.254109	-1.40768	-0.288485	-1.31917
ATP2B1-AS1	-0.859225	-0.822412	0.254475	0.607415	-1.56556	-0.997389	-0.768884	-0.914702	0.689342	-2.02934	0.10001	1.15036	0.575809	-1.6617	-1.32858	0.521378	-0.286239	-0.328131	0.125325	-1.56667	-0.397645	-2.0439	-1.6847	-1.07485	0.0908508	-1.1829	-0.963862	-1.24592	-0.645373	-0.681683	-0.860475	-1.33294	-0.77788	-0.96805	-1.02327	-1.15888	-0.83383	-0.66105	0.50175	-0.266509	-0.795773	0.463079	-0.724659	-1.28633	0.025647	-0.16816	-1.5715	0.499634	-1.23931
ATP2B4	0.0460346	0.869248	0.823908	0.0635665	0.289837	0.251076	1.62017	1.10534	0.304745	0.00341433	-0.412486	0.748857	-0.0755034	0.198066	-1.23259	1.03767	-0.495928	0.549834	0.16943	0.359827	0.280143	0.281118	0.837522	-0.462702	-1.21703	-0.280075	-0.651677	0.145754	-0.694265	0.0156948	0.368718	-0.565893	1.12804	0.36392	0.231598	0.256862	-0.525552	0.225532	0.9453	0.596841	1.20909	-0.675482	-0.545617	0.042031	0.233215	-0.387745	-0.100791	0.979719	-1.09678
ATP2C1	-0.446283	-0.772514	-1.18382	-0.7123	0.0481838	-0.678915	-0.350388	-0.346208	-0.726254	0.0703098	-0.0878592	-1.80783	-1.31102	-0.482586	-0.212067	-0.0195383	-0.322745	0.161842	-0.581516	-0.564578	-0.757911	-0.315853	-0.0167877	-0.645887	-0.729774	0.151694	-0.238789	-0.153766	-0.472755	-0.879237	-0.497827	-0.811461	-0.385342	0.808333	-0.447381	-0.248215	-0.402706	-0.242982	-0.946098	-0.564911	-0.313413	0.781467	0.036195	-0.296028	-0.915281	-0.668285	-0.26463	-0.960404	-0.145983
ATP5F1A	3.6859	3.81023	3.32766	3.81019	3.48284	3.17854	3.4749	3.58755	3.22897	3.7525	3.33736	3.62412	3.71939	3.26076	3.82228	3.57381	4.092	3.84192	3.38047	3.893	3.46796	3.90008	3.18408	3.80855	3.35345	3.00823	3.3379	3.73979	3.85876	3.48319	3.04597	3.54571	3.5549	3.77196	3.43114	3.28545	3.73652	3.68249	4.26427	3.39024	3.2815	4.13617	3.60642	4.04079	3.31622	3.43006	3.08432	3.45241	3.61526
ATP5F1B	4.34775	4.67723	4.10533	4.66854	4.30662	4.31491	3.81991	4.371	3.87897	4.69969	4.13526	3.86613	4.29038	4.5778	4.39195	4.19854	4.19981	4.509	4.04401	4.79845	4.0034	4.7045	4.71404	4.44591	3.63637	4.00968	4.70358	4.43227	4.8831	3.57352	4.50698	4.3175	3.92917	4.57992	4.59386	4.50613	3.75822	4.95092	4.90596	4.12291	4.48421	4.68469	3.97024	4.16681	3.86481	3.90763	4.18157	3.88223	4.65034
ATP5F1C	3.35572	3.15485	2.61332	2.82095	2.9873	2.73806	2.73172	2.51298	3.19335	3.13839	3.2707	2.54234	2.58396	3.2222	2.5559	2.70089	3.29185	2.57246	2.78664	2.54422	2.54732	3.33208	3.47846	3.09032	3.2011	3.29379	2.88145	3.51106	3.02607	2.97457	2.98425	3.00088	3.11848	4.0174	2.90692	2.9945	3.29576	2.94758	3.71044	2.86185	3.13812	3.55973	3.01604	2.94718	2.89497	2.62329	3.3714	2.52426	3.06353
ATP5F1D	2.31118	2.54942	2.23524	1.86847	1.84875	2.03771	2.04377	1.47732	1.64462	2.5164	1.97194	2.27833	1.2713	1.81662	1.96911	1.73993	2.0911	1.61381	1.87893	1.48724	1.94022	2.06676	1.55609	1.42923	1.26345	1.26295	1.96325	2.1766	2.17491	1.85411	1.84426	1.79009	1.43921	1.88765	1.30764	1.51222	1.2589	1.84679	2.28408	2.07765	2.4761	2.37384	1.64611	1.71239	1.73587	1.73303	1.60412	2.23195	1.51393
ATP5F1E	4.40911	4.34061	4.31798	4.60301	4.52277	4.64443	4.56546	4.58205	4.39914	4.31921	4.3861	4.2686	4.31646	4.36698	4.6304	4.57729	4.05678	4.4434	4.16387	4.97818	4.56177	4.18966	4.30193	4.64968	4.04969	4.5284	4.74764	4.49879	4.19657	4.01458	4.41161	4.81947	4.73822	4.74807	4.68015	4.55254	4.84068	4.82513	4.57954	4.39301	4.19668	4.74873	4.65491	4.68015	4.58394	4.50531	4.6648	4.65748	4.80731
ATP5F1EP2	3.95315	4.1207	3.6722	4.32723	3.66975	4.01574	3.93645	4.32229	3.89383	3.80395	3.93257	3.4154	4.0932	4.11425	4.11845	4.0827	3.81117	3.92825	3.5949	4.48219	4.3981	4.10159	3.9755	4.26514	3.76239	4.07991	4.49027	4.01911	3.83847	3.53851	3.89784	4.19159	4.18512	4.25044	4.08983	4.27405	4.20959	4.16117	4.09696	3.98969	3.93823	4.65703	4.05091	4.00392	3.97638	3.89831	4.39556	3.99787	4.40742
ATP5IF1	1.56164	1.59672	1.17331	0.428297	1.32755	0.779679	0.924386	0.424727	0.795631	-0.121049	1.21449	1.49372	1.21612	1.03487	1.39304	1.21712	0.208765	0.614742	1.41282	0.772761	1.01319	1.19511	0.656897	1.25493	2.15489	1.08292	0.776825	0.990096	1.607	1.26491	1.34588	1.04549	0.354404	0.733791	1.36392	0.300408	2.1688	1.65257	0.834727	0.914811	0.873262	1.47977	1.75289	1.25996	1.61722	1.37058	1.06167	0.778021	1.18957
ATP5MC1	1.71347	1.34612	2.44182	1.29803	1.3091	1.31614	1.80594	1.30066	1.23898	0.647714	1.43848	1.84406	1.28128	1.44307	1.79879	1.16279	1.6735	1.71309	1.48888	0.710422	1.18182	2.51689	1.33871	1.74645	1.78198	1.65746	1.69348	1.56312	2.47531	1.59644	1.40437	1.53046	1.09771	1.21213	1.11337	1.26281	2.06112	2.1346	1.33393	1.35599	1.43804	1.44839	2.18342	2.0132	1.26619	1.68119	1.25849	0.560639	2.32926
ATP5MC2	3.13835	3.05222	3.29589	3.22844	3.20782	2.8605	2.82658	2.77634	2.74778	3.25439	2.50035	2.36729	2.85593	3.04032	2.82634	2.46741	3.3672	2.90687	2.54563	3.05348	2.70739	2.99009	3.16305	3.02222	3.27718	2.74219	2.79053	2.97736	3.55001	2.56555	3.31824	2.70633	3.53026	2.97183	2.12693	3.28387	3.17442	3.25812	2.56085	2.6205	2.90838	3.27159	2.84388	2.30429	2.67117	3.03792	2.74843	2.65183	2.72157
ATP5MC3	-1.8197	-1.47518	-2.39429	-1.70047	-1.54198	-1.5531	-1.59457	-1.36815	-2.21859	-1.56612	-1.23533	-2.43345	-2.04466	-1.6845	-1.24862	-1.77758	-0.993758	-1.54296	-1.99274	-1.18626	-1.9222	-1.12634	-1.80459	-0.945573	-0.857858	-1.66505	-1.5188	-1.47442	-0.845665	-1.58864	-1.38672	-2.08207	-2.19344	-1.3157	-1.46759	-1.9469	-1.48244	-1.40622	-1.88737	-2.09412	-1.85279	-1.19435	-1.87301	-1.45108	-1.85814	-1.99812	-1.55067	-2.14337	-1.32758
ATP5ME	2.93808	3.42248	3.62943	3.00916	3.24796	3.65795	2.99301	3.6243	3.5651	3.62859	3.05957	3.38344	3.00287	3.1488	4.14884	3.34021	3.21031	3.59812	3.21443	3.77145	3.17605	3.65016	3.34286	3.3743	3.63611	3.61655	3.59429	3.41835	3.7755	3.39961	3.49207	3.63046	3.09415	3.36715	3.66107	2.95186	3.8069	4.03238	3.43242	2.94434	3.2371	3.72738	3.60282	3.52602	3.01195	3.09115	3.40961	3.16828	3.61948
ATP5MF	2.42907	2.33333	2.98196	2.9848	2.71881	3.03593	3.33176	3.26146	2.16936	2.85503	2.33219	2.8337	2.06907	2.53144	3.22439	2.51	2.40141	2.76605	2.62499	2.88202	2.46521	3.13636	3.04437	3.23719	3.22244	3.96543	3.18956	2.81312	2.99225	3.00627	1.8964	1.81108	2.51745	2.76532	3.13682	2.82933	3.68493	3.68354	2.86789	2.38831	2.06112	3.14196	2.99633	3.0759	2.52836	2.80378	2.9411	2.21567	2.99431
ATP5MG	2.73734	2.80482	3.08541	3.31374	2.84691	2.84632	2.40896	2.70977	2.47411	3.07958	3.3157	3.15375	2.92725	2.74609	2.9567	3.1827	3.18904	2.46519	2.86413	2.95923	2.84643	3.02916	2.60197	2.8566	3.546	3.35905	3.35548	2.84745	3.24052	2.7628	3.55027	2.88338	2.72818	3.34773	3.20178	3.33269	4.0429	3.40949	3.08577	3.08202	2.81052	3.15352	3.47223	2.82585	3.11089	3.31645	2.97342	2.91396	3.0422
ATP5MPL	0.511853	-0.0904719	0.554737	0.199846	0.735073	0.269908	-0.236238	0.113837	0.525598	0.00729881	0.300156	0.899558	0.309538	0.0705807	1.02431	-0.264123	-0.271194	0.517934	0.338227	-0.442127	0.0545631	1.1795	0.427345	0.281914	2.03676	0.140104	-0.098616	0.314827	1.15465	1.0484	-0.113714	0.837969	0.818042	0.16421	0.476266	1.16329	1.46885	0.812629	0.109161	0.0726297	0.188946	0.648233	0.745776	0.792	-0.0119494	0.693631	0.127649	-0.0489222	0.377775
ATP5PB	2.89199	3.17467	2.26771	2.90742	2.81836	2.9074	2.59303	2.75529	2.82757	2.79795	3.07307	2.57511	2.80812	3.47375	3.08972	1.93576	3.06399	2.77887	2.86461	3.39157	2.81789	3.40404	3.31384	3.55759	3.64042	2.82359	3.09821	2.98723	3.08056	3.02255	2.96366	3.10098	2.33553	3.07	2.82655	2.4621	3.79352	2.58288	3.19347	2.72514	2.96683	3.15557	3.18228	3.2728	2.9528	2.84434	3.18153	2.81341	3.14399
ATP5PD	3.48995	3.907	3.45504	3.46688	3.52098	3.22004	3.44866	3.43269	3.28549	3.70099	3.16316	2.84084	3.46571	3.50296	3.91171	3.00484	3.24585	3.21543	3.14758	3.53034	3.54708	3.74951	3.4905	3.66291	3.18251	3.60256	3.60278	3.46071	3.77228	3.30657	3.54161	3.69626	2.99337	3.51219	3.44886	3.47109	3.7332	3.62808	3.75334	3.26729	3.69503	4.02515	3.4214	4.15309	3.10817	3.39395	3.69161	3.32919	4.4141
ATP5PF	3.3153	3.39517	2.8031	3.10948	3.09029	2.99933	2.31302	2.69487	2.39459	3.47194	3.63905	2.08477	3.34372	3.02206	3.6765	2.91099	2.9746	2.99238	2.83592	2.73658	2.99884	3.35508	3.41546	2.97593	2.91132	2.82623	3.68617	3.08515	3.17558	2.6953	3.80833	3.06555	3.2575	3.01507	3.44801	2.58355	3.51168	3.44023	3.13881	2.60066	2.73382	3.334	3.06187	2.69077	2.92858	2.77692	3.45013	2.85883	3.17247
ATP5PO	3.33604	3.21251	2.22884	2.98386	3.00132	3.08064	2.94338	2.49643	2.71287	3.30473	3.54472	2.37025	3.42811	3.22683	3.5166	3.05427	3.20951	3.14966	3.03768	3.39154	3.04582	3.26888	3.11293	3.07071	3.61712	2.87469	3.70731	2.9613	3.22023	2.67984	3.53729	3.04262	2.95696	3.13744	2.80676	2.73267	3.83354	2.89211	3.20132	2.87346	2.77659	3.35595	3.2983	2.85631	2.94212	3.01456	3.62531	3.09527	3.17673
ATP5S	0.0755428	-0.448337	-0.917368	-0.759776	-0.348143	-0.720228	-1.29399	-1.33758	-1.34468	-0.273798	0.250107	-0.90589	-1.17504	-0.30971	0.278921	-1.19901	0.055337	-0.782678	-0.613131	-0.80547	-0.866524	0.00148173	0.554917	-0.715644	0.375332	-0.53389	-0.329053	-0.00205744	-0.731191	-0.260469	-0.362598	-0.0433127	-0.140251	-0.0902514	-0.0461074	0.459695	1.01789	-0.118709	-0.592278	-0.436788	-0.534917	-0.245367	-0.105755	-0.0503922	-0.245577	0.412775	-0.465357	-0.458108	-0.344852
ATP6AP1	2.19584	2.12764	2.67671	2.90311	2.73504	2.02226	2.63334	2.31375	2.67502	2.66496	2.81079	3.30556	1.77067	2.70065	2.72255	2.46886	2.48632	2.9984	2.01354	3.72578	3.03546	2.09162	3.49019	2.61445	1.70001	2.37952	2.58715	2.55068	2.2632	2.66024	2.37407	3.16532	2.65955	2.59256	3.23981	2.45616	1.35901	2.59437	2.45151	2.56771	1.84482	2.81686	2.09874	2.81426	2.64077	2.60746	3.12335	1.87029	3.10451
ATP6AP2	2.74703	3.16338	1.93473	2.82315	2.68363	2.71575	3.22621	3.54928	2.66692	3.00098	3.23831	2.69108	2.27078	2.55571	3.22012	3.15503	3.44466	3.4298	2.51903	3.50296	3.64321	3.05448	3.65059	3.04326	1.9038	3.60084	3.18468	3.55663	3.13901	2.90718	3.40998	2.00523	3.17663	3.4391	3.36748	3.04665	3.11743	2.92915	3.07444	3.36317	3.00575	3.49652	2.94544	3.42514	2.97344	3.6793	3.21354	3.0408	3.23165
ATP6V0A1	0.965357	1.24611	2.08861	1.15985	1.46077	1.30223	1.50028	1.41939	0.817387	1.55145	1.85998	1.74904	0.599888	1.77033	0.948969	1.79933	1.07371	1.71651	0.601159	3.13892	2.43158	0.827663	1.70692	0.942084	-0.174384	1.67718	0.447397	1.54617	0.701906	0.797249	1.45132	2.2193	1.24604	1.83304	1.09536	1.06206	0.591606	1.0858	0.534033	1.6506	0.765269	1.43559	-0.580896	1.5949	1.26236	0.71635	2.1236	0.47757	1.22463
ATP6V0A2	-0.490108	-1.14279	-0.642751	-0.694301	-0.0594163	-0.11911	-1.05197	-1.03828	-1.01172	-0.707566	-0.591268	-1.11704	-0.939335	-0.582581	-0.0880312	-0.802539	-1.12793	-0.895855	-0.66642	-0.439282	-1.16327	-0.514624	-0.545087	-0.15068	-0.772122	-0.403967	-0.638222	-1.14269	-0.688237	-0.906425	-1.28636	-0.846172	-0.880387	-0.642364	-0.131522	-0.781573	-0.489396	-0.367582	-1.27776	-0.82549	-1.08319	-1.11056	0.117842	-1.007	-0.750463	-0.87483	-1.08064	-0.869184	-0.920181
ATP6V0B	1.6165	1.7998	2.2848	2.5842	2.97188	2.91882	2.74813	2.3413	2.01529	2.52092	2.52687	2.82356	2.08428	2.22506	3.05706	2.3565	1.33078	1.61955	2.19242	3.49175	2.48942	2.55381	3.28118	3.25765	2.74974	3.05631	2.12503	2.12594	3.51071	2.36418	1.86033	2.34086	1.45106	2.21588	3.05189	1.6307	3.29964	3.05478	1.30599	2.27984	1.99109	1.77751	2.76181	2.95785	2.22034	2.24592	2.63553	1.15265	2.20448
ATP6V0C	3.16354	3.21207	3.91645	3.73733	3.38261	3.83932	2.91239	3.24625	3.07146	3.54696	3.33662	3.63428	3.34533	3.66447	3.98977	3.76629	2.90403	4.06259	2.97015	4.26429	4.10147	3.31712	3.42481	3.71473	2.76367	3.73213	3.36443	3.89081	3.42116	3.18117	3.65705	3.83714	3.8962	3.78048	3.97245	3.68375	2.52144	3.64672	3.63156	3.47051	3.44262	4.02588	3.0204	4.10062	3.30721	3.15718	4.03263	3.15266	3.71056
ATP6V0D1	0.363068	0.559735	-0.389764	0.501648	0.333821	-0.125369	-0.113077	0.0306962	-0.778813	0.42058	-0.00624539	0.777495	-0.269121	0.690916	0.182626	0.282266	-0.456116	0.221263	-0.225776	0.788845	1.52778	0.161906	0.0390218	0.79235	-0.240109	0.288271	-0.844504	0.913074	0.624252	0.425529	0.402082	0.676056	-0.425267	0.667483	0.119004	0.604299	0.573138	0.415918	-0.0428313	0.293519	0.480787	0.931636	0.229685	1.22116	0.0810004	-0.0049417	0.349161	0.14563	0.306857
ATP6V0E1	3.07203	3.45672	3.17198	3.14024	3.16175	2.81345	3.19213	2.80579	2.67722	3.57861	3.22275	3.06547	2.61699	3.2299	3.01905	3.42091	2.4201	3.01797	2.63692	3.5972	3.52119	3.22815	2.91008	3.27998	2.39336	3.28532	2.86853	3.28819	2.78334	2.90187	3.29007	2.93996	3.07531	3.59274	2.73073	3.10054	3.36132	2.81557	3.33312	3.06049	2.89661	3.02013	3.44255	3.55338	3.39554	3.20886	2.96194	3.39058	3.12139
ATP6V0E2	0.58121	-0.0743884	2.42984	2.39023	0.351219	1.25792	2.41985	1.64639	0.879067	0.7183	1.94897	2.28044	0.580672	1.85472	0.86743	2.01938	1.66408	0.864276	-0.430757	3.4735	1.01595	0.452392	1.68072	1.52674	-0.503602	2.30759	2.69217	0.172743	1.71756	0.585882	2.05602	0.869122	2.07021	0.817662	1.89569	1.81309	1.33872	2.62138	0.687015	1.88328	0.668254	2.15819	1.29007	1.27391	1.90599	1.67747	1.36821	1.09528	0.865811
ATP6V1A	2.18762	2.06739	2.0027	2.2384	2.04298	1.95866	2.0967	2.37526	1.7054	2.44081	2.30416	2.22898	1.22489	2.36771	2.32873	2.81707	2.59591	2.78985	1.72821	2.34669	2.81418	2.28512	2.82282	2.21497	1.39961	2.53735	2.54689	2.62793	2.12874	2.3905	2.77945	2.5884	2.52041	3.05638	1.73604	2.54683	2.04225	2.03778	2.00474	2.36471	1.92286	3.52395	1.8583	3.63166	2.1982	2.38596	2.9711	2.01089	2.82983
ATP6V1B2	2.20461	2.12724	2.76552	2.70749	2.34556	3.25773	2.54165	2.98122	2.26216	3.56851	2.02891	2.0298	1.78346	3.12557	3.16181	3.63627	2.3245	3.4617	2.29169	3.24149	3.54939	2.63977	3.14004	2.60548	1.49588	3.30453	1.92024	3.37785	2.4978	3.06344	3.2567	3.50196	3.05501	3.36883	2.23601	2.97346	2.084	2.84269	2.16924	2.89359	2.30779	3.42453	2.04381	3.35097	2.17812	2.49584	3.82733	1.67294	2.89612
ATP6V1C1	-0.0281462	-1.13044	1.23355	-0.218374	0.997426	0.148859	0.065271	0.426313	-0.241693	-0.374902	0.384646	-2.26225	-0.119946	-0.386126	-0.53895	-0.239459	0.0385857	0.360686	0.402948	0.298422	0.31981	-0.595828	0.775887	0.355379	-1.25606	0.589663	-0.940239	0.605643	-0.903021	-0.238697	-0.275793	0.0911803	0.273646	0.0404444	0.14185	0.183571	-1.25897	0.388576	-0.811354	-0.115292	-0.809637	-0.521938	-0.970842	-0.167393	-0.208172	-0.709796	0.240637	-0.535031	-0.170918
ATP6V1D	2.08064	1.61492	1.88186	1.86729	1.95544	1.43131	1.17622	0.760502	0.962168	1.8625	1.75371	1.35096	0.820715	1.73803	2.18642	1.2211	1.2434	1.61291	1.34843	2.1104	1.68296	1.85029	2.16893	1.75163	0.986845	1.85425	1.36889	1.85149	1.73313	1.90143	1.55531	2.97391	2.09651	2.27065	2.08251	2.38994	2.01783	2.19618	1.77108	1.87567	1.79551	2.21612	1.43902	2.38832	1.38789	1.65034	1.96878	0.930298	2.12017
ATP6V1E1	2.5483	2.18896	2.8315	2.72911	2.33178	2.54718	2.27545	2.57695	2.2833	2.77313	3.02354	3.11255	1.7881	2.62039	2.14726	2.53314	1.77962	3.02824	1.90336	3.15389	2.35589	1.94464	3.48784	2.78382	1.95696	2.90392	2.57278	2.77771	2.68316	2.44678	3.16308	3.15386	2.77237	2.97295	3.13729	3.46043	2.43242	3.19156	2.74224	2.50804	2.27359	1.97295	2.53171	2.68756	2.6007	2.41067	3.30851	1.91809	2.65321
ATP6V1E2	-1.68023	-1.56514	-1.11322	-1.75925	-1.5656	-1.31186	-1.49405	-0.573778	-1.81143	-2.29757	-0.392128	-1.85637	-0.839464	-1.35735	-0.920272	-1.86765	-0.897592	-1.74813	-1.82445	-0.796008	-2.23902	-1.44471	-1.44523	-1.97583	-1.44566	-1.2875	-1.1686	-1.13605	-1.27651	-1.4234	-1.12446	-0.788483	-2.07754	-1.49133	0.0703932	-1.36003	-0.969224	-1.38971	-1.43185	-1.5564	-2.15523	-0.416179	-1.67799	-1.47812	-1.23284	-1.1303	0.383885	-1.76672	-1.06557
ATP6V1F	1.92433	1.66477	3.01544	2.84385	1.94241	2.61193	2.43358	2.84991	1.60425	2.8372	2.22038	2.13335	1.32745	2.3745	2.37933	2.9018	2.19809	2.65848	1.81045	3.29986	2.54155	2.22494	2.55383	2.68996	2.23912	3.33609	2.36889	2.24337	3.04211	2.64011	1.40718	3.04787	2.47142	2.30406	2.93336	2.81985	2.37714	3.13877	1.94273	1.94281	1.99387	2.95481	2.22299	2.26028	1.99833	2.09508	2.65002	1.34232	3.02941
ATP6V1G1	3.28376	2.73929	2.88824	3.22352	3.24932	3.12497	3.51535	3.18759	2.94268	3.48903	2.89238	2.76528	3.16606	4.31849	2.66246	3.53689	2.98868	3.49409	3.11567	3.2926	2.85516	3.56254	3.66528	3.66787	3.45132	3.59447	2.71306	3.6104	3.44929	3.29465	3.68555	3.13451	3.63092	3.62059	3.44259	3.37954	3.71002	2.71757	2.57914	2.84131	2.43659	3.67493	3.51854	3.84822	3.07695	3.25359	2.56273	2.87272	3.99804
ATP6V1H	0.444485	0.122919	1.45357	0.809343	1.17662	0.862831	0.400171	1.37204	0.403582	0.225571	0.79489	0.349404	0.743592	0.790402	0.571284	0.117024	0.733783	1.28963	0.280597	1.64468	1.23379	0.329912	1.28433	0.661097	0.457695	1.22007	0.419625	0.589117	0.68562	1.22721	1.39058	0.958782	0.90017	1.21151	0.650781	1.44928	0.638509	0.666041	1.14397	0.213982	-0.0730345	0.854517	0.953114	1.08179	0.196423	0.797701	1.2083	0.0744551	1.20486
ATP7A	-2.15323	-1.89266	-1.95244	-2.02648	-1.49147	-1.41219	-1.52858	-1.26533	-1.35221	-0.866627	-1.8379	-2.48726	-2.11989	-2.08095	-1.48817	-1.65769	-1.31334	-1.21392	-1.43649	-1.28089	-2.37053	-0.587208	-1.28799	-1.93647	-1.16047	-1.56227	-1.04755	-1.23037	-1.09239	-1.39338	-1.26527	-2.34218	-1.5139	-0.135223	-1.23523	-1.19077	-2.10131	-1.85159	-2.34965	-1.90049	-2.09506	-1.45316	-2.07558	-1.35311	-2.00415	-1.91933	-1.47688	-2.17013	-1.75956
ATP8B2	-0.336537	-0.0726521	0.0883077	-0.356308	-0.0514676	0.626491	0.662589	0.20892	-0.122969	-0.559552	-0.768219	0.486267	-0.404071	0.550717	-1.67103	0.510564	0.155592	0.085245	-0.401779	-0.0514211	-0.185233	-0.438174	0.218699	-0.71101	-1.13212	-0.838279	-1.0942	-0.651176	-0.580263	0.117494	1.11464	0.238171	0.485164	-0.486548	0.127201	-0.0397503	-0.558641	-0.834922	-0.27227	-0.467299	-0.926937	-0.61143	-0.495482	0.116598	0.263499	-0.282532	-0.0692877	-0.239568	-0.599991
ATP8B4	-0.486744	0.517608	-1.70736	-0.852184	-1.38857	-1.34648	-0.506313	-1.74419	-1.07218	-1.24778	-1.30469	-1.13044	-1.73192	-1.22577	-1.40829	-0.841886	-1.78734	-0.798415	-0.50369	-1.69776	0.260084	-1.07275	-1.17771	-0.296221	-0.831732	-0.250732	-1.19229	-1.05457	-1.79324	-0.938386	-1.27164	-1.58004	-0.945455	-1.11947	-1.1276	-0.948377	0.206061	-1.81232	-0.921303	-0.561122	-0.625476	-0.947531	0.222599	-0.670073	-0.813393	-0.588529	-1.19851	0.57868	-1.58789
ATP9A	1.69628	1.59552	1.79126	1.11953	0.756185	0.0342824	0.650763	1.77831	2.08192	0.934734	1.09947	2.47755	1.98631	1.01287	-0.307156	0.807986	-0.587356	1.55065	0.696347	0.407692	1.48431	-0.388029	-0.238949	1.85125	1.57889	0.801227	2.01006	1.34219	-1.16844	0.866967	1.64265	1.0995	2.7793	1.95888	0.27696	1.17616	-0.0158608	0.104721	2.27631	1.3136	0.637495	1.8843	0.168178	2.06489	-0.162284	0.903897	-0.444029	1.72639	1.48511
ATPAF1	0.862819	1.15005	0.612372	3.51e-05	0.493847	0.0287441	0.309335	-0.0381631	-0.514802	0.580365	0.192032	0.154277	-0.533305	0.593019	0.869164	0.973565	0.021443	-0.0248768	-0.356355	1.28215	0.717173	0.643129	0.3719	0.688433	0.48354	0.438069	0.198677	0.261579	0.180621	0.29406	-0.0885488	0.924457	-0.0537725	0.337201	0.228936	-0.218409	0.463409	0.964132	0.389992	0.337302	0.545308	0.83883	0.459929	0.665337	0.542117	0.163489	0.254488	0.536338	1.05683
ATRAID	3.01082	2.74191	2.77444	2.98059	2.48541	2.47123	2.65226	2.46712	2.16769	2.25057	3.34914	2.3657	2.67096	2.52051	3.78417	2.74862	2.86518	2.23461	1.98245	2.0545	2.63762	2.56742	2.24351	2.79161	2.42236	2.56128	2.75574	2.55736	3.34853	2.54448	2.88587	2.88436	2.1208	2.95215	2.90708	2.42592	3.4083	3.41546	3.51815	2.7095	2.33417	3.08431	2.9317	2.93288	2.61899	2.97663	3.08458	2.50361	2.60457
ATRIP	-1.40511	-1.57073	-0.0812442	-1.02655	-0.553072	-1.17193	-1.22042	-1.25245	-1.33537	-1.16222	-1.29777	-0.480779	-1.15875	-1.33532	-1.08108	-0.390926	-1.42252	-1.28876	-1.07538	-1.30755	-1.61391	-0.976589	-1.01693	-1.28304	-1.40191	-1.58105	-1.73543	-1.38351	-1.38105	-1.01703	-1.54676	-0.238696	-1.25	-1.4669	-0.963033	-1.48537	-1.19052	-1.17032	-1.20157	-1.06862	-0.727732	-1.5582	-1.16323	-1.18661	-1.13244	-1.22088	-1.10499	-1.25123	-1.05657
ATRN	-1.34312	-1.00795	-0.836	-0.731873	-0.753671	-1.27236	-0.764094	-0.0394381	-0.88144	-1.07424	-1.09561	-0.631281	-1.01111	-1.17094	-1.01315	-0.910822	0.184785	-0.406652	-1.49295	-1.0217	-0.696499	-1.41107	-0.401502	-1.38767	-1.62098	-0.960504	-1.15904	-0.941873	-1.79302	-1.29708	-1.0839	-0.702433	-0.520484	-0.629569	-0.445172	-0.477058	-1.47283	-0.624359	-0.593669	-1.1405	-1.08759	-0.929741	-1.53609	-1.02965	-1.20493	-1.19579	-0.203844	-1.31166	-1.19297
ATRX	-1.70512	-1.2762	-2.06028	-1.59942	-1.74586	-1.5149	-1.49921	-1.51956	-1.50773	-1.74067	-1.74324	-2.58618	-1.85825	-1.53345	-1.68347	-1.99312	-1.05493	-1.67915	-1.68129	-1.50669	-1.80703	-1.83266	-1.62777	-2.05967	-1.57879	-1.8254	-1.88154	-1.49905	-2.331	-1.86096	-1.56335	-1.77102	-1.26181	-1.59864	-1.84369	-1.8152	-1.93058	-1.79519	-1.43073	-1.43634	-1.46937	-1.83647	-1.86455	-1.80702	-1.78027	-1.7337	-2.06069	-1.36648	-1.67268
ATXN1	-0.352143	0.359103	-1.06625	-0.508482	-0.653253	-0.613537	0.0760568	0.199875	0.360212	-0.702989	0.0121651	-0.285356	-0.05974	-0.36189	-1.03016	-0.238694	0.147221	-0.829907	-0.429614	-0.702452	0.347782	-1.06543	-1.30612	-0.657251	-0.831796	-0.407438	-0.808108	-0.334688	-1.1422	-1.09074	-0.108085	-0.689467	-0.422386	-0.62957	-0.776075	-0.800083	-0.671505	-1.09139	-0.45494	-0.346461	-0.878138	-0.572657	-0.729933	-0.446294	0.387796	-0.746296	-0.947687	0.0366306	-1.14994
ATXN10	-1.25632	-1.49481	-1.58834	-1.62178	-1.20533	-0.969808	-1.04606	-0.923543	-1.60158	-1.71138	-1.45496	-1.80313	-1.34309	-1.42843	-1.50891	-1.20367	-0.66748	-0.77759	-1.47369	-1.13248	-1.36092	-1.34823	-0.689015	-1.57528	-1.03474	-1.18822	-1.2067	-1.306	-1.41703	-1.05622	-0.875521	-1.62734	-1.04242	-1.06176	-1.51997	-1.01686	-1.27514	-1.16996	-1.34894	-1.52983	-1.44594	-1.29788	-1.34274	-1.5598	-1.57003	-1.38381	-1.30431	-1.05372	-1.48703
ATXN1L	-0.513733	-0.433937	-0.179375	-0.557676	-0.553752	-1.02205	-0.904861	-0.170324	-0.364478	-0.323255	-0.495626	0.332636	-0.503078	-0.50583	-1.1707	-0.155932	-0.411256	-0.160561	-0.872945	-0.512998	-0.106439	-0.665828	-0.835849	-1.15919	-0.532149	-1.11029	-0.826974	-0.510463	-0.897179	-1.09029	-0.121478	-0.654338	-0.886505	-0.0707073	-0.574898	-0.581513	-1.15906	-0.759681	-0.104433	-0.674879	-1.12564	-0.433212	-1.10195	-0.811005	-0.542214	-0.927236	-0.116251	0.0697635	-0.488983
ATXN2	0.543383	0.869395	1.92907	1.19938	0.544539	1.07185	1.23502	1.08802	1.52629	0.810575	0.746464	1.24262	1.30389	0.830493	0.119336	1.13643	0.904063	0.960711	0.955915	1.62515	1.04593	0.365494	0.0132801	0.788919	0.627727	0.523903	1.66015	0.776531	0.560518	0.0298577	0.248829	0.687244	0.93858	1.10376	0.330766	0.906836	-0.186903	0.862707	1.36635	0.942615	0.840698	0.804041	0.36202	0.0912233	0.619506	0.201664	0.747267	0.898021	0.417111
ATXN3	-1.0679	-0.66709	-0.783318	-1.03738	-0.808805	-1.4588	-1.18147	-1.77761	-0.747439	-1.27352	-0.943099	-0.814453	-1.40992	-0.627003	-0.421929	-1.17838	-1.17748	-1.2782	-0.776864	-1.18958	-1.02698	-0.427469	-0.826901	-0.943376	-0.182844	-1.07184	-1.38807	-0.86775	-1.82775	-0.843469	-1.7448	0.370925	-1.00178	-1.04762	-0.886604	-0.523426	-1.28689	-0.673867	-0.86229	-0.784686	-0.307541	-0.736547	-1.0006	-0.770847	-0.808622	-1.2146	-0.944515	-0.9044	-0.147099
ATXN7L3	-0.876773	-0.760646	-0.125054	-0.859256	-0.311345	-0.483602	-0.579361	-0.541787	-0.276306	-0.648566	-1.01651	-0.292256	-0.229373	-0.754279	-0.827351	-0.898613	-1.14846	-0.502334	-0.618717	-1.14791	-0.381146	-0.896058	-0.483936	-0.905343	-1.24619	-1.09334	-0.200078	-0.913337	-1.11053	-0.947198	-0.949608	-0.730366	-0.894196	-0.886177	-0.891873	-0.856798	-1.13551	-0.900526	-0.327306	-0.853683	-1.00088	-1.05924	-0.888097	-1.37486	-0.616411	-1.02343	-0.793907	-0.279449	-0.832437
ATXN7L3B	-0.0568134	-0.163533	1.21878	0.426255	-0.119878	0.633296	0.232836	0.617833	0.777351	0.26727	-0.0513955	0.342204	0.954129	0.498624	0.230147	0.710529	0.856807	0.546448	0.0875899	0.631484	0.266731	0.112613	0.283466	-0.182869	-0.191423	-0.744631	0.764257	0.674256	0.0749965	-0.0484554	0.663417	0.0570815	0.666611	0.0823556	-0.207429	0.560574	-0.104398	0.0875462	0.576447	0.2508	-0.0333873	0.483311	0.339455	-0.418443	-0.0934979	0.319322	-0.511618	0.561866	-0.0590139
AUH	-0.951045	-0.901548	-1.88631	-1.48024	-1.33558	-1.76687	-1.76349	-1.75918	-1.91348	-0.796285	-1.55162	-1.87616	-1.54456	-1.33023	-1.79452	-1.40767	-1.17718	-1.62555	-1.33032	-1.15405	-0.979246	-0.943507	-1.47922	-0.625005	-0.883753	-1.27744	-1.62948	-1.19829	-0.931768	-1.83824	-1.23392	-1.18303	-0.779474	-0.743728	-1.25115	-1.47595	-0.729933	-1.36174	-1.80696	-1.60975	-1.87392	-1.93307	-0.963504	-1.08739	-1.26934	-1.57479	-1.37144	-1.13432	-0.47146
AUP1	0.379851	0.0145987	0.298744	0.577171	0.63734	1.00612	0.171176	0.722858	0.534689	0.410688	1.01471	0.735852	0.891861	0.730128	1.24522	0.0994106	0.13731	0.0570653	0.177687	0.171893	0.00998786	0.103801	0.00565219	0.722396	0.73946	0.18197	0.418071	0.345496	0.912408	0.446252	0.542604	-0.126729	-0.156116	0.259066	0.658919	-0.0100886	0.707013	0.796732	-0.194408	0.0502523	0.348344	0.385845	0.209216	0.731132	0.275415	0.468684	0.330081	-0.241373	0.432156
AURKA	-0.116205	-1.35102	0.0491394	0.154179	0.309596	0.645742	-0.22282	0.317667	-0.334198	0.320354	-0.153928	-1.06545	0.518253	0.171182	1.03714	-0.476345	0.324916	0.0139266	-0.10197	0.195223	-1.47385	0.211735	-0.0952924	0.794426	0.360246	0.0989741	0.659991	-0.168139	0.00227405	-0.48533	-0.991189	0.786254	-0.29222	0.337353	1.12108	-0.117499	-0.443165	0.343968	-0.305946	-0.530711	0.740586	0.528401	-0.371969	0.270735	-1.04135	-0.863242	0.636991	-1.36627	1.48011
AURKAIP1	2.52307	2.53959	3.0235	2.41509	3.22282	2.90951	2.51415	2.6273	2.46345	2.91819	2.8298	2.97153	2.11118	2.95844	3.1222	2.78234	2.40085	2.57121	2.74076	2.34555	2.23671	3.27096	2.45696	3.12191	2.456	2.42658	3.15647	2.57765	2.68334	2.81673	2.47367	2.46131	1.90498	2.89911	3.45117	2.47246	2.08069	3.08757	2.58365	2.49813	2.70164	3.0455	2.25389	2.84171	2.90163	2.5339	2.59013	2.14884	2.84716
AURKB	-0.987233	-2.23717	-0.0896278	-0.412873	-0.869248	-1.04159	-1.46951	-1.21225	-1.01794	-1.53034	-1.41685	-2.55369	0.700996	-0.245678	-0.55815	-1.71024	-1.58963	-0.71614	-1.45201	-0.624231	-2.51963	0.0707908	-1.05567	-0.416146	-0.0323577	-0.767925	-0.637991	-1.41933	-0.175293	-1.18956	-1.78802	-0.54717	-1.57689	-0.657648	0.0831766	-0.74404	-0.895498	-0.586129	-1.05735	-1.18311	-0.131868	-0.249385	-0.87978	-1.33767	-1.57734	-2.03176	-0.419878	-1.63987	0.212031
AUTS2	-0.333503	1.15393	-0.678766	-0.145947	0.393677	1.05701	0.906913	0.771654	1.14573	0.12722	-0.107564	0.94204	1.04226	-1.53936	-0.442174	-0.109677	-0.16207	0.0212419	1.02628	0.0455473	-0.390127	-0.879012	0.0596358	-0.558709	1.7318	-0.745519	0.0187972	-0.0965785	0.25838	0.59565	0.802986	-1.96346	-0.324762	0.56865	-0.496471	0.366784	-0.783467	-1.68385	0.749526	-0.613208	0.092001	-0.275893	-0.0383119	-0.499682	0.187577	-1.22173	-0.62973	0.162385	-1.28135
AVEN	-0.26298	-0.151222	-1.48499	-0.344125	-0.979626	-0.065026	-0.439526	-0.273231	-1.03887	0.0804278	-0.526343	-1.45891	-0.127484	-0.638835	-1.02185	-0.59115	-1.74934	-0.798923	-0.50033	-0.0220946	-0.750423	-0.346369	-0.597937	0.0237708	0.0616167	-1.26993	-0.324461	-1.06757	-1.08993	-0.396021	-1.23427	-0.352901	-1.16038	-0.00422136	-0.195514	-0.0419709	-1.17137	-0.165639	-0.580025	-0.463754	-0.339395	-0.178485	-0.599513	-0.833916	-0.956871	-0.942775	-1.0407	-0.959056	-0.782998
AVL9	-1.78181	-1.99009	-1.69937	-1.31003	-2.29132	-1.32316	-2.07959	-1.82693	-2.40379	-1.98287	-1.94498	-2.06123	-2.08447	-1.50354	-1.23896	-2.49501	-2.23027	-1.99943	-1.94928	-1.86433	-2.02204	-1.3681	-1.54568	-1.32078	-1.90305	-1.95815	-1.25207	-2.03591	-1.30249	-1.78166	-1.94938	-1.26754	-1.92479	-1.93242	-1.06258	-1.75734	-1.56041	-1.90106	-1.67587	-2.2043	-1.58565	-2.1798	-1.7203	-1.38717	-1.89068	-2.05015	-1.76202	-1.78831	-1.08952
AVPI1	1.39635	0.257942	1.71266	-0.358743	0.915264	-0.213105	0.0611236	-0.534466	-0.778423	-0.743349	1.02342	0.831998	-1.1431	3.06757	-0.0631506	1.54466	-0.304694	0.311797	0.328508	1.43087	1.62044	0.179041	2.06532	1.70721	0.153118	0.253961	-0.177087	0.103461	0.030925	0.89952	1.68232	2.772	2.22833	-0.372704	1.78623	1.07262	0.496581	1.38242	0.521683	0.394063	0.825135	0.0827723	-0.438644	1.53358	0.163702	0.350707	2.33943	0.0157363	3.11394
AVPR2	-1.38101	-1.5623	-1.3351	-1.82467	-1.07939	-2.03531	-1.84186	-1.83793	-1.90863	-1.50482	-1.72788	-1.21907	-2.11628	-1.39047	-1.3745	-1.40428	-2.03945	-1.51197	-1.80263	-1.87792	-1.01424	-1.54004	-1.52436	-1.75497	-1.40769	-1.59244	-1.77097	-1.75771	-1.14394	-1.72674	-1.60638	-1.40736	-1.59031	-1.9483	-2.058	-1.56839	-1.58497	-1.90664	-1.89079	-2.07333	-1.74013	-1.63949	-1.52574	-1.76336	-1.9036	-1.71692	-1.68607	-1.59794	-1.84298
AXIN1	-1.14658	-0.914933	0.343776	-0.910819	-0.336787	0.161615	-1.01835	-0.249972	-0.366623	-0.360306	-0.690341	0.644503	-0.732067	-0.0600026	-0.36551	-0.0236381	-0.617266	-0.460462	-0.194774	-0.37258	-0.830179	-0.912385	-0.914192	-0.553042	-1.19383	-0.606941	-0.247214	-0.9042	-1.12032	-0.940764	-0.777738	-0.213954	-0.692007	-1.02476	0.321336	-0.485287	-1.46962	-0.329974	-1.04169	-0.365953	-0.6122	-0.974189	-0.777583	-1.15867	-0.675516	-1.56277	0.272968	-0.333015	-0.343067
AXIN2	-1.14981	-0.901034	-1.65473	-1.43158	-0.66785	-2.26729	-0.795302	-1.79866	-1.78601	-2.31455	-1.98609	-1.00325	-0.981155	-1.89455	-1.43739	-1.39275	-1.59039	-1.53209	-2.09314	0.480073	-1.52079	-2.04499	-0.949576	-1.71307	-1.37186	-2.08222	-1.40684	-1.64086	-1.43316	-1.81453	-1.70702	-0.595874	-2.06544	-1.48509	-1.24806	-1.54959	-1.30228	-1.61002	-0.590684	-1.63053	-1.20294	-1.99471	-1.28673	-1.67016	-1.18144	-1.11196	0.833335	-1.23876	-0.706152
AXL	0.757375	0.626298	-0.546078	0.526235	-0.845846	-0.84176	0.655877	-1.16295	0.444576	-0.836855	-1.05274	0.549652	-0.112152	0.931852	0.752914	0.10618	-1.03768	0.00989941	0.0214668	-1.65436	1.12025	0.231846	-0.821094	0.171766	-1.80763	0.338601	-0.312505	-0.44969	-0.906948	0.111486	-0.350856	-1.43258	-0.0524662	-0.678045	-0.431883	0.0869737	-0.145664	-0.254094	0.303739	-0.252354	2.30832	-0.950174	0.219055	-0.844639	-0.27604	-0.0491848	-1.20358	0.16044	-1.06285
AZI2	0.108341	0.402256	-1.12699	-0.377028	-0.105453	-0.560719	0.339208	-0.45603	-0.552294	-0.793192	0.221025	-0.957279	-0.756282	-1.04265	-0.371892	0.113657	-0.0236935	-0.163647	-0.698278	-0.682516	-0.14405	-0.206998	0.36277	-0.199651	-0.294445	0.0212474	-0.871322	-0.269014	0.34294	0.561429	-0.0130612	0.128077	0.337591	-0.0453649	-0.316842	-0.190986	0.704804	-0.1105	-0.310009	0.0226774	-0.100561	-0.405297	0.532419	-0.116297	-0.0609651	0.400167	-0.357009	-0.0856481	-0.462145
AZIN1	2.11148	1.76849	1.67852	2.07061	3.03739	2.10642	1.81834	2.43879	1.69644	2.1927	3.38049	0.470154	2.71956	1.65579	2.17003	1.62859	2.94112	2.22323	2.42564	2.72213	1.99445	1.98157	2.95008	1.94489	1.85911	2.55104	2.02285	2.50964	1.98012	2.2136	2.49527	2.1207	2.14567	1.32164	1.95053	1.89785	2.1777	2.04258	1.09178	1.994	2.09591	1.99521	2.00847	1.90862	1.89008	2.05121	2.21018	1.70898	1.53883
B2M	5.00907	5.02476	3.38751	4.79288	5.15816	3.99351	4.22549	4.31975	4.26064	4.86018	4.54587	4.84471	4.63578	4.99303	4.95856	4.86983	3.62302	5.00723	4.63213	4.60174	4.88588	4.88736	4.85968	4.69234	3.76935	4.81822	5.00655	4.85688	5.16913	5.09185	4.93012	5.01686	4.85643	4.92795	4.94645	4.92994	4.75326	4.39811	4.9323	4.93634	4.86225	4.96147	5.32239	4.80243	4.78518	4.54845	4.95334	5.15487	4.70926
B3GALNT1	-0.187812	-0.612601	-0.192723	0.0652786	-2.44661	-0.709189	-0.246657	0.694266	-1.61173	-1.91435	-1.65088	-0.988792	0.205222	-2.19956	-1.01111	1.24132	0.660795	0.353635	-0.458718	0.38526	0.203727	0.31898	-1.00904	1.21082	-1.8118	-1.20685	-0.0108359	-1.01141	0.78719	-1.279	-1.8009	0.0855325	-0.459736	-1.64189	-0.435014	-0.686006	0.691089	-1.565	0.47638	-1.1138	-0.396208	0.444402	-0.172355	-1.30491	-1.10908	-0.379978	-1.71259	-0.889114	0.0831377
B3GALNT2	-1.44239	-1.5468	-1.50099	-1.54922	-1.74653	-1.62185	-2.04388	-1.48057	-1.37954	-1.86027	-1.41598	-2.34095	-1.35646	-1.1213	-1.2881	-2.04576	-1.75466	-1.73734	-1.67903	-1.70665	-1.96712	-1.17606	-1.44432	-1.57596	-1.60626	-1.83809	-1.61903	-2.10904	-1.49419	-2.31188	-1.85195	-1.6476	-2.12552	-1.54278	-1.09363	-1.58038	-2.07914	-1.73249	-1.56713	-1.20042	-1.26017	-1.94265	-2.54203	-1.64972	-1.6578	-2.29511	-1.88257	-2.12647	-1.73575
B3GALT6	-1.31864	-0.95729	0.858193	-0.478	-1.10197	-0.912076	-0.594676	-1.15376	-0.221264	-1.32979	-1.06469	-0.10097	-0.815628	-1.22726	-0.75551	-0.590963	-0.262535	-0.825664	-1.3219	-1.07087	-0.847702	-1.19401	-1.55817	-1.41282	-1.6799	-1.56779	-1.08618	-1.43408	-1.55257	-1.32223	-1.61294	-1.44225	-0.824988	-0.382075	-0.129655	-1.4792	-1.71561	-0.645023	-0.366978	-0.62412	-0.649936	-0.52805	-1.14245	-1.00171	-1.15754	-1.23184	-1.00429	-0.752419	-1.11761
B3GAT3	-2.47666	-2.09727	-0.967621	-1.23747	-1.90835	-1.08071	-1.14196	-1.50122	-1.55959	-1.61398	-2.22915	-1.35529	-2.10807	-1.37678	-1.29986	-1.0612	-1.66257	-2.2102	-1.64815	-1.86821	-2.08265	-1.90612	-1.7587	-1.18556	-1.94577	-1.11814	-1.62813	-1.99229	-1.35397	-2.1759	-1.91988	-1.44333	-1.72375	-1.51826	-1.64344	-1.85305	-1.68464	-1.34312	-1.82414	-1.89593	-1.813	-1.16016	-1.88726	-1.52916	-1.87377	-2.14811	-1.79468	-2.17632	-1.47078
B3GLCT	-1.13342	-1.24338	-0.604943	-1.06641	-1.16101	-1.2069	-0.357482	-1.43758	-1.62026	-0.830181	-0.477354	-1.11897	0.966034	-1.26446	-1.50635	-0.459925	-1.17469	-0.724166	-1.40599	-0.313452	-1.64952	-1.89862	-1.62705	-0.267223	-0.503107	-1.18975	-1.31539	-0.946277	-0.540033	-0.42909	-0.900821	-0.778302	-0.342679	0.267629	-0.998444	-0.988153	-0.962344	-0.924014	-1.45066	-1.61492	-2.24197	-0.467093	-1.56238	-1.17896	-1.57167	-1.2445	-0.418845	-1.97724	-1.0576
B3GNT2	-1.49699	-1.50013	-1.93698	-0.845036	-1.97105	-1.35315	-1.7193	-1.08978	-2.00177	-1.22461	-0.720789	-1.93743	-1.73512	-1.60566	-1.38462	-1.35015	-0.896312	-1.40307	-2.12841	-1.04299	-0.580145	-1.72601	-1.68512	-1.71163	-1.04332	-1.53933	-0.757456	-0.977929	-1.06683	-2.21972	-0.32177	-1.28025	-1.7129	-0.568662	-1.18063	-1.63613	-1.29067	-1.31055	-1.49877	-1.63483	-1.79333	-1.07079	-1.58793	-1.60525	-1.38272	-1.67987	-0.202722	-1.34559	-1.41406
B4GALT1	-0.989537	0.152181	-1.30376	-1.02962	-1.27217	-0.951414	-0.739787	-1.62748	-1.00669	-0.227622	-1.46999	-1.07216	-0.80564	-1.33803	-1.64896	-1.41437	-1.6801	-1.07079	-0.266775	-1.2512	-0.269608	-1.15376	-1.18696	-0.34338	-1.99929	-0.994701	-1.53896	-0.574335	-1.38659	-0.782092	-1.69748	-0.921546	-0.847525	-1.16352	-0.831384	-1.33243	-1.46914	-0.690921	-1.07772	-0.932643	-1.07737	-0.807779	-1.33228	-0.603431	-1.00247	-1.00857	-1.20274	-0.319779	-0.955112
B4GALT3	-0.0356213	-0.222133	0.656738	0.326341	0.270292	1.3065	1.10238	1.18574	0.731285	0.631065	0.0710446	0.688018	1.06435	0.649153	0.191048	0.248854	0.310673	1.13239	0.204163	0.650417	-0.338981	0.992581	1.21743	0.328858	0.731251	-0.0277227	0.81726	-0.0277689	1.38874	1.07829	0.73295	0.542577	0.135906	0.320309	0.715487	0.523946	0.827994	0.64212	0.198203	0.2022	0.550057	0.0815072	0.111054	0.566609	0.437598	-0.0238573	0.0590146	-0.0660763	0.111534
B4GALT4	-0.375542	-0.774168	-0.402741	-0.0904385	-0.291985	-0.91371	-0.137708	-0.362258	-1.30264	-0.667939	-0.313283	-0.230094	-1.15058	-0.343633	-0.791134	-0.261561	-0.796018	-0.262661	-1.2906	-1.18724	-0.748593	-0.345744	-0.399918	0.126114	-1.4732	0.0625745	-0.149809	-0.569252	-0.627407	-1.0486	-0.385631	0.203457	-0.636471	-0.235802	-0.46414	-0.0367651	-1.13461	-0.429985	-0.0316024	-0.0313653	-0.786284	0.23245	-0.0261692	-0.113353	-0.965263	-0.840677	-0.0606567	-1.00419	-0.360901
B4GALT5	2.33203	2.1947	0.932399	2.45965	0.908723	1.71461	1.45046	1.73725	1.74446	1.80403	1.91056	1.29973	1.86603	2.15208	1.32259	2.01887	2.52835	2.55956	1.51691	3.48966	1.38682	1.35218	1.89585	1.83737	0.81794	1.40209	2.78126	1.19509	0.994151	0.910321	1.7558	2.15519	2.07702	1.67555	2.33398	2.22932	1.05867	1.57445	1.75227	1.13884	1.18968	2.21013	0.360571	1.81011	1.09637	0.892582	3.31228	0.992034	1.92606
B4GALT6	-1.60764	-1.99254	-2.17119	-0.549975	-2.42428	-1.77442	-0.773245	-0.95265	-0.769486	-1.50004	0.196858	-2.45321	-1.70648	-2.39121	-1.0001	-1.67294	0.722218	-1.20995	-1.63575	-0.997003	-2.67272	-0.126761	-1.51021	-1.85282	-0.10511	-0.489626	-0.830525	-1.55613	-0.402165	-2.45326	-1.28919	-1.45812	0.174462	-1.36695	-0.692068	-1.35866	-1.00651	-1.28533	-0.356956	-0.617999	-2.04609	-0.275846	-1.9111	-0.876644	-1.14279	-1.02388	-1.0568	-2.58745	-1.61733
B4GALT7	-0.261136	0.204067	0.344526	-0.23981	-0.0888659	-0.245616	0.0988288	-0.414043	-0.452512	0.236141	-0.722424	-0.112905	-0.0927895	-0.309719	-0.0562322	-0.159356	0.010116	-0.472806	-0.250622	-0.468183	-0.223824	-0.121649	-0.425584	0.104277	-0.678852	-0.220965	0.0545642	-0.293611	-0.417077	-0.121476	-0.294719	-0.0454613	-0.202715	0.40867	-0.286292	-0.324306	-0.0230342	-0.244055	-0.34555	-0.382821	-0.653231	-0.514001	0.101703	-0.00708183	-0.487341	-0.439427	-0.447517	-0.710694	-0.675415
B4GAT1	-0.110235	-0.0641279	0.57387	0.124845	-0.0804201	0.0659744	-0.062007	-0.113217	-0.187008	0.343256	-0.862853	0.63792	-0.054987	0.570582	-0.319824	-0.0600264	0.429375	-0.0144799	-0.307774	0.581142	-0.571022	0.391148	0.353257	0.52466	0.654099	0.828694	0.736056	0.968554	-0.107823	0.387277	0.903467	0.75665	0.532675	0.724533	0.424622	0.300313	0.669562	0.426279	0.221847	0.309052	0.0365353	0.285544	0.327619	0.525103	-0.398236	0.653509	-0.248695	-0.77686	0.0573148
B9D1	-1.15173	-1.91757	-1.28249	-1.30912	-1.57673	-1.48295	-2.33085	-1.56547	-2.02586	-1.10326	-1.24046	-1.52095	-1.74036	-1.32253	-1.47716	-1.72944	-1.5929	-1.85749	-1.5607	-1.43599	-1.72164	-0.737361	-1.30618	-1.0034	-0.640504	-0.759781	-1.03855	-1.522	-0.863226	-1.93771	-0.981995	-1.77775	-1.65484	-1.38082	-1.62095	-1.39912	-0.845767	-1.18449	-1.16704	-1.88078	-1.18342	-1.21118	-1.09996	-1.15708	-2.03193	-1.31929	-1.32998	-2.25784	-1.41228
B9D2	-1.04091	-1.05715	-1.08276	-0.679176	-1.41255	-0.526053	-1.07981	-1.01166	-0.661145	-0.35128	-1.57245	-1.11527	-0.585476	-1.27681	-0.114111	-1.04238	-1.173	-1.56265	-0.816344	-0.58979	-1.94533	-0.691172	-1.06673	-0.863287	-0.28314	-0.948962	-1.55824	-1.10759	-0.408779	-0.847687	-1.2689	-1.1719	-1.49922	-1.06689	-1.40921	-1.40521	-0.710044	-1.36821	-1.21971	-1.06864	-0.491112	-0.364072	-0.56325	-1.18009	-0.87819	-0.932262	-1.7	-1.49395	-1.55861
BAALC	-0.862845	-1.72076	-0.0582046	1.65154	-1.71068	1.72634	1.02622	2.82955	-0.846992	-2.50018	3.22448	1.94223	-1.38836	-2.54662	-0.786803	2.16018	2.20515	0.413193	-1.24505	-1.63341	-1.34199	-1.38468	0.891374	-1.94788	-1.49251	1.33443	0.572191	-0.874099	0.846724	-2.34618	-1.03417	-2.50258	1.92596	-2.42464	-0.513704	-2.285	-0.462404	-0.616463	-1.06535	0.232725	-1.04983	1.56775	-0.877851	-2.25207	-0.139646	0.587698	2.09718	-1.85669	-1.32239
BABAM1	0.47151	0.494451	0.867249	0.0365381	0.373896	0.677467	0.778864	0.23357	0.825484	0.504168	0.472083	0.709136	0.0363041	0.403154	1.24458	0.14544	0.449555	0.311373	0.612329	0.991793	0.160113	0.419001	0.304243	0.583848	1.13892	0.563599	0.34219	0.414171	1.38459	0.578918	0.45747	0.887932	-0.180082	0.400636	0.0353724	0.152354	0.436763	0.729758	0.379652	0.463972	0.624652	0.48434	0.961554	0.585469	0.626213	0.443986	0.722468	0.424042	0.720826
BABAM2	0.148615	1.28839	-0.482775	-0.202588	-0.480709	-0.580723	-0.266443	-0.284259	-0.348273	-0.35325	0.157513	0.24205	-0.318917	-0.0697809	-0.408622	-0.235252	-0.0509865	-0.502103	-0.569616	-0.789833	-0.0758286	-0.0564607	-0.765397	-0.568818	-1.21198	-0.613378	-0.354607	0.202873	-0.565207	-0.167356	-0.338552	-0.435241	-0.718378	-0.2085	-0.0772001	-0.39278	-0.956073	-0.573218	-0.374591	-0.509699	-0.193876	0.0563501	-0.782932	-0.0116529	-0.495136	-0.765566	0.18466	-0.463491	-0.329227
BACE1	-1.56066	-0.793488	-1.468	-1.06796	-1.45888	-1.53737	-1.44524	-1.83266	-1.65941	-1.72407	-1.62456	-2.61285	-1.1316	-2.15601	-2.033	-1.6588	-0.8899	-1.81131	-1.67522	-1.29992	-1.27343	-2.47638	-2.09049	-1.7647	-2.56748	-1.61037	-1.29434	-2.18103	-2.13418	-2.02084	-1.32645	-2.0527	-1.75802	-1.32056	-1.42449	-2.04562	-1.76649	-1.9936	-0.821902	-1.30571	-1.19723	-1.71759	-2.29444	-1.82308	-1.64382	-1.79522	-2.31179	-1.36704	-2.34945
BACE2	1.10835	0.728792	2.6732	1.45682	1.73737	1.36441	1.25246	1.57325	-0.257767	1.92984	2.64985	1.63649	-1.18047	1.58232	1.7782	0.519418	-0.65454	1.78059	0.329254	3.14044	-0.234304	1.30573	2.121	1.38668	-0.625839	0.80261	1.00448	1.77197	0.146036	1.32688	0.815495	0.986368	2.07028	1.89185	1.99209	0.792243	-0.0387916	1.94326	1.14612	0.847007	0.199439	2.15368	0.348729	0.374204	0.778151	0.511626	2.33109	0.168589	2.48095
BAD	-0.83745	-0.695877	-0.846434	-0.608882	-1.19692	-0.602172	-1.00134	-0.630622	-1.27522	-0.561968	-0.987114	-1.3041	-0.576437	-0.789714	-0.482625	-0.833842	-1.00739	-1.30683	-0.914647	-0.874612	-0.792891	-1.33367	-1.03787	-0.945255	-0.901901	-0.278886	-0.57078	-0.668443	-0.9706	-0.568813	-0.561641	-0.963065	-0.488656	-0.708829	-0.732319	-1.39403	-0.900494	-0.954612	-1.09923	-0.758774	-0.295794	-0.681746	-0.872166	-0.649581	-0.901207	-0.694157	-1.33222	-0.851605	-0.668133
BAG2	-1.29169	-0.632171	-1.97279	-1.86616	-1.94366	-1.51029	-2.00111	-1.51242	-1.31135	-2.2004	-1.68467	-1.90863	-1.02425	-2.2112	-0.834337	-2.41621	-1.50145	-1.66663	-1.58238	-2.285	-1.92103	-1.29821	-1.59019	-0.440635	-0.938689	-1.95133	-0.859319	-1.71322	-1.235	-1.79337	-1.69801	-2.36168	-1.8393	-2.17839	-1.61258	-1.78704	-1.13623	-1.81681	-1.57331	-1.73511	-1.37702	-1.74085	-1.83229	-1.98228	-1.71628	-1.47141	-2.13759	-1.14912	-2.00141
BAG3	1.64275	1.99392	0.72086	1.25416	0.0557965	0.513062	0.535594	0.431516	0.497508	0.631162	1.01588	0.341977	-0.359656	0.414336	0.00508469	0.691201	0.255085	0.680238	0.725179	0.0775551	-0.0519597	0.151559	0.179278	0.291633	-0.212491	0.358069	0.00408601	0.635839	-0.566605	0.231342	1.29618	-0.00255788	1.28614	-0.497602	-0.329147	0.647858	-0.384017	-0.379299	0.832238	-0.013329	1.23123	0.164842	-0.135398	-0.109564	0.48523	-0.765008	0.350735	-0.0315371	0.746991
BAG4	-0.608106	-0.34853	-0.582385	-0.689152	-0.659071	0.324864	0.0417517	-0.184845	0.317432	-0.155334	-0.892719	-1.12943	-0.370286	-0.580114	0.275693	-0.620829	0.563813	-0.523421	-0.637403	0.0705761	-0.731073	-0.36622	-0.221358	-0.962767	0.906117	-0.376882	-0.447972	-0.546337	-0.253135	-0.201121	-0.161638	-0.0365038	-0.305137	-0.294046	-0.463342	-0.48013	-0.375093	-0.21202	-0.750862	-0.156676	-0.106044	-0.605219	-0.154207	-0.315406	-0.748926	-0.466026	-0.984875	-0.653775	-0.652413
BAG5	0.591157	0.711276	0.996222	0.455035	0.8838	0.43958	0.0385588	0.263438	0.990611	0.397848	0.739487	0.316034	0.26436	0.746715	0.470191	0.91516	0.0499164	1.06468	0.733986	0.911172	0.577429	0.346903	0.128484	0.0476253	-0.65418	-0.436411	0.123301	0.228388	-0.29337	0.0753235	0.448407	1.03151	0.836447	0.611528	1.26079	0.930377	0.0672512	1.07327	0.760357	0.997594	0.6142	0.992414	-0.00966591	0.469281	0.814336	0.582686	0.862107	1.05527	0.926704
BAG6	-0.552005	-0.643906	0.974587	-0.395018	-0.0637658	0.0887264	-0.478737	0.231168	0.906532	-0.237357	-0.0943878	0.573747	0.686614	-0.16696	-0.329043	-0.515774	-0.254809	0.225477	-0.0739235	0.344722	-0.109445	-0.151797	-0.452112	-0.560666	0.309722	-0.0104022	0.562852	0.384002	-0.142125	-0.118204	0.251197	0.121144	-0.0806324	0.323619	-0.106169	-0.394873	-1.04834	-0.158432	0.309923	-0.566049	-0.198549	-0.140938	-0.478016	-0.694349	-0.338438	-0.540187	0.196551	-0.280201	-0.398274
BAGE5	-1.60129	-1.18461	-1.50643	-0.563435	-1.17717	-1.37419	-0.835828	-0.976988	-1.19785	-1.94323	-1.56436	-1.82031	-1.95873	-1.46528	-1.74833	-1.52321	-1.25475	-1.58835	-1.54646	-1.13126	-1.49724	-1.97081	-1.61974	-2.22392	-1.45605	-1.82166	-1.16697	-1.45116	-1.2202	-2.38336	-1.77234	-1.42059	-1.23967	-1.6419	-1.55535	-0.81127	-2.28252	-0.976197	-1.17163	-1.56461	-1.31673	-1.80675	-1.98079	-1.83879	-1.44301	-2.2804	-2.14741	-1.31672	-1.74039
BAIAP2	-1.69675	-1.44473	-0.130355	-1.55901	-0.418324	-1.3399	-0.959856	-0.812491	-0.919657	-0.860213	-1.47551	-0.693164	-1.69098	-1.21134	-0.508439	-0.925147	-0.873315	-1.03524	-0.771571	-0.912241	-0.0416825	-0.862899	-0.500591	-1.39646	-0.760739	-1.20921	-1.09647	-0.593457	-1.59444	-1.17651	-0.718728	-0.164049	-1.15624	-0.34883	-0.897439	-0.546172	-0.999989	-0.992444	-0.0362301	-1.45561	-0.766428	-0.574906	-1.60892	-0.644771	-1.70936	-1.22674	-0.607232	-1.7253	-1.11092
BAIAP2L2	-1.81213	-1.66934	-1.89822	-2.15654	-1.00572	0.273129	-0.850351	-0.220375	-1.75761	2.11054	0.514133	-2.42273	-2.40577	0.722696	1.45271	-0.8035	-2.2787	-1.63758	-0.588348	1.32097	-2.56699	0.505013	1.24025	0.913078	-2.34329	0.372971	-2.59447	-0.0517088	-0.228056	0.35234	-2.24983	-0.41231	-2.42357	1.83191	0.827667	0.829607	-2.46476	0.0684264	-0.283271	-0.056261	1.81248	0.561128	-1.67698	-1.79609	-1.33117	-2.40973	-0.33438	-2.48267	-1.68891
BAK1	-1.60641	-1.56338	-1.6696	-2.00793	-1.53461	-1.74873	-1.72976	-1.87652	-1.9865	-1.32293	-1.88766	-2.16512	-1.91425	-1.83764	-1.7375	-2.46034	-2.41447	-2.15094	-1.48053	-1.89435	-2.15267	-1.83181	-1.75049	-1.73242	-0.846531	-1.67605	-1.89713	-1.34692	-1.6116	-1.69351	-2.07194	-1.81974	-1.85998	-1.80171	-1.62872	-2.05069	-1.49136	-2.01343	-1.6983	-2.24229	-1.86834	-1.65045	-1.70844	-1.81693	-2.12593	-1.85461	-1.66815	-2.10997	-1.91548
BAMBI	3.00213	0.102452	2.44402	2.90869	0.997974	1.93635	2.05588	1.47369	1.33009	1.46832	2.98645	1.9032	3.51334	3.80977	0.255609	2.91832	1.56712	3.23568	0.350552	3.8136	0.211974	2.89269	2.87761	2.72829	1.31695	2.37996	1.70185	2.97802	1.45499	0.678006	0.608924	3.70504	2.97897	2.34046	3.44226	2.93693	1.31157	3.29528	3.64802	1.82306	-1.24195	3.32235	1.15025	3.67329	2.49214	1.6565	4.18823	0.148797	4.02962
BANF1	1.93002	1.9281	2.43734	2.06211	1.25221	2.14945	1.04817	1.57291	1.61321	1.62676	1.71017	0.42114	2.23896	1.99751	2.18518	1.6276	1.90501	1.61229	1.72093	1.54974	1.01754	1.93353	1.45924	2.32815	2.06391	2.4662	2.22073	1.86982	2.04925	1.84156	2.014	1.40298	2.26755	1.90111	1.9149	2.14179	2.18609	2.22865	1.6149	1.85242	2.03053	2.22919	1.91221	1.46425	1.72138	2.24446	1.25695	1.58947	1.82999
BANP	0.897507	0.818052	1.16045	1.07157	1.22177	0.862918	1.13136	0.947154	1.45971	0.858603	1.06941	1.85097	1.13109	1.08165	0.922914	1.2625	1.29289	1.4581	1.10152	1.6657	0.582947	1.72639	0.897745	1.20808	2.36201	1.24143	0.659694	1.20326	1.31729	1.12446	0.872819	1.60857	0.846755	1.42653	0.736277	0.815578	1.35685	1.15789	0.864594	0.952878	0.876368	0.956226	2.05739	0.611502	1.42207	0.93009	1.92423	1.03195	1.283
BAP1	-1.16427	-1.49179	-0.370202	-0.934459	-1.09807	-1.47776	-1.39485	-0.986855	-1.25622	-1.35223	-1.35221	-0.675811	-1.60395	-1.24403	-1.79103	-0.7624	-1.38635	-0.917625	-1.40268	-1.55495	-0.994224	-1.69867	-0.979491	-1.34284	-2.03639	-1.77304	-1.66595	-1.00013	-1.60968	-1.33555	-1.30268	-0.232758	-1.19726	-1.33865	-0.870405	-1.41296	-2.07002	-1.0397	-1.23418	-1.38184	-1.44857	-1.98561	-1.69356	-1.49933	-1.46335	-1.61681	-0.767444	-1.41658	-1.27572
BARD1	-0.851047	-1.44863	-0.112025	-0.871608	-1.03979	-1.30211	-1.2199	-1.33133	-0.657877	-1.40829	-1.12412	-1.52635	-0.361666	-1.05463	-0.691505	-0.98603	-0.956199	-1.59991	-1.29227	-1.08188	-1.12635	-0.891577	-1.89049	-1.05543	-1.16308	-1.10804	-1.12032	-1.32995	-1.01535	-1.69774	-1.39668	-0.945633	-1.49059	-0.858957	-1.18796	-1.11561	-0.953155	-1.08829	-1.10104	-1.32606	-0.534973	-0.868574	-1.08448	-0.766308	-1.1763	-1.56321	-0.89626	-0.830444	-1.04988
BASP1	1.30475	3.26965	0.815566	1.48692	1.66167	1.5837	0.869002	-0.573432	1.58266	1.14262	-0.421889	2.12122	2.80675	1.74955	0.864769	1.46854	-1.11205	1.28025	1.92038	-0.138572	2.96905	0.911697	1.38886	1.65267	-0.160643	1.11288	0.240871	1.03284	0.124197	1.53042	-0.240384	0.82185	0.8147	1.22653	0.609012	1.21209	1.61553	1.59464	1.10401	2.23455	3.74911	0.633851	1.99101	1.17436	2.80954	1.7216	1.37106	2.85413	1.51558
BAX	-0.589236	-0.578757	0.376561	0.115344	-0.530504	0.00116773	-0.410956	-0.152131	-0.457936	-0.221764	-0.606848	-0.0897326	0.975473	0.443811	0.319435	0.324215	-0.0555334	-0.249924	-0.313291	0.879331	-0.805988	-0.00477268	0.578408	0.176773	-0.310365	0.0921834	-0.461601	-0.0551682	0.37178	-0.276134	-0.391719	0.645262	-0.341055	0.551044	-0.431744	0.241472	0.215154	0.756848	0.0215576	-0.301449	0.590774	0.805356	0.366022	0.343767	-0.162688	0.026258	-0.668707	-0.364207	-0.643568
BAZ1A	-0.294381	0.335911	-0.356371	0.0807301	0.252691	0.148625	-0.340006	-0.180844	0.267016	0.780614	0.271444	-0.423481	0.259012	0.361498	0.250599	0.024974	-0.170816	0.512006	1.38615	-0.295317	-0.0679117	0.513414	0.460646	0.0222552	0.779066	0.0983781	0.590524	0.0947996	-0.814617	-0.0237379	-0.843358	0.171536	0.357607	0.957751	0.785368	0.734766	0.378723	-0.249112	0.125582	0.390691	0.768271	0.291344	0.642016	0.219363	0.00958542	0.446793	-0.35913	0.559658	0.378795
BAZ1B	-0.973498	-0.705716	0.604865	0.305427	-0.285783	-0.333063	-0.20741	0.334049	-0.498241	-0.416114	-0.665458	-1.08149	0.0764112	-0.22723	-0.731935	0.131572	-0.367874	-0.587663	-0.536917	-0.294257	-0.223321	-0.877333	-0.541076	-0.582442	-1.54479	-1.22587	-0.225771	-1.07201	-1.1001	-1.22786	-0.974781	-0.364417	-0.420488	-0.97195	-0.243335	-0.314859	-1.3262	-0.293063	-0.454118	-0.602309	-0.382239	-0.645996	-0.93597	-0.860075	-0.397062	-1.06057	-0.266718	-0.339896	-0.510142
BAZ2B	-0.731848	-0.191438	-0.0219245	0.102576	-0.705789	0.214558	0.455295	0.329932	1.3664	-1.30682	0.110383	0.184206	0.285882	-0.575027	-0.145323	0.0813998	0.713021	0.206674	0.254803	-0.108117	-0.376989	-0.00323784	-0.239719	0.146388	1.17223	0.0375352	0.213436	-0.0462838	0.133664	-0.136788	0.11358	-0.217372	-0.345441	0.230223	0.16876	0.297491	0.773329	-0.354901	0.510717	0.180257	-0.632255	0.419196	0.546116	-0.485172	-0.146531	-0.0667522	-0.605124	0.0913365	-0.141961
BBC3	-1.48214	-1.56746	-1.16243	-1.32886	-0.890776	-1.7709	-1.71126	-1.94382	-2.05519	-1.22254	-1.56408	-1.81925	-1.59211	-1.05416	-1.58743	-1.21759	-2.00838	-1.42075	-1.30942	-1.4095	-0.621554	-1.44128	-1.28697	-1.67028	-1.13143	-1.48968	-1.62269	-1.61383	-1.07623	-1.24665	-1.04678	-1.11205	-1.58783	-1.50226	-1.96273	-1.2503	-1.32263	-1.60471	-1.79853	-1.98161	-1.47075	-1.60849	-1.33111	-1.56293	-1.94379	-1.87248	-1.62995	-1.51044	-1.42806
BBIP1	-1.22873	-1.00294	-2.2269	-1.62285	-1.44592	-1.20897	-1.42071	-1.79168	-2.05588	-1.77033	-1.10711	-1.90682	-1.65229	-1.56792	-1.06988	-1.50379	-1.80531	-1.48775	-1.39561	-1.67541	-1.29204	-1.22514	-0.934512	-1.26706	-0.199973	-1.45535	-1.20554	-1.15674	-0.922621	-1.21721	-0.910006	-1.14018	-1.36357	-1.57011	-1.32449	-0.890148	-0.50892	-1.5096	-1.88417	-1.71062	-1.40586	-1.55008	-1.17826	-0.846385	-1.29492	-1.29028	-1.1015	-1.43125	-1.51165
BBOF1	-1.24856	-1.31011	-2.02919	-1.71934	-1.81144	-1.32985	-1.72593	-1.46733	-1.93744	-1.67716	-2.20877	-2.24042	-1.79633	-2.23975	-1.68749	-1.22132	-1.17666	-2.18141	-1.54048	-1.57764	-1.38385	-1.75138	-1.64469	-1.60506	-1.98795	-1.44263	-2.02017	-1.25894	-2.10601	-1.58494	-1.70226	-1.22506	-1.46128	-1.391	-1.30949	-1.87986	-0.779398	-1.61846	-1.76352	-1.82447	-1.25448	-1.5199	-2.03844	-1.19413	-1.8574	-1.39913	-1.49731	-1.43902	-1.68158
BBS1	-1.4708	-1.01659	-0.673654	-1.50365	-1.61114	-1.09965	-1.51879	-1.23191	-1.0566	-0.861797	-1.77908	-0.860045	-1.18683	-1.75366	-1.29285	-1.16173	-0.812234	-1.34895	-1.32182	-0.581218	-0.891585	-1.343	-1.39301	-1.72986	-1.6251	-1.24693	-0.75557	-0.919158	-1.4262	-1.07653	-0.403377	-1.5917	-0.936271	-1.02816	-1.4974	-1.47753	-1.86601	-1.76007	-0.855941	-1.37809	-1.47623	-0.884832	-1.25571	-1.09493	-1.35846	-0.911241	-1.15624	-0.823223	-1.18508
BBS10	-1.5029	-1.69409	-1.74818	-1.47273	-1.86339	-1.78859	-1.64737	-1.72362	-1.96612	-1.61614	-1.20923	-2.64776	-2.48341	-2.074	-1.37623	-1.82447	-0.980531	-1.72203	-2.38862	-1.41914	-2.00713	-1.22744	-1.16514	-2.07027	-0.906963	-1.63981	-1.36803	-1.44783	-1.37515	-1.70111	-1.30726	-1.87716	-1.4031	-1.5378	-1.68927	-1.41126	-0.662023	-1.58313	-1.45494	-1.68101	-1.60319	-1.5497	-1.19087	-2.08148	-1.72726	-1.08281	-1.33886	-1.45835	-1.56583
BBS2	-0.148584	-0.34354	-0.0836973	-0.383502	-0.153099	-0.736981	0.340748	-0.338285	-0.276347	0.0658127	0.430594	0.0257789	-0.291701	0.000645405	-0.333127	0.116231	0.601901	-0.668693	-0.779978	0.159626	0.394266	-0.068511	-0.524891	-0.683215	0.259572	-0.0761749	-0.318327	0.33716	-0.933466	0.091389	0.596972	-0.190034	0.182018	0.549052	-0.357384	-0.0508653	0.370824	0.553441	0.192394	0.148865	0.0362139	0.0438708	0.612183	-0.121801	0.164443	0.263604	0.7059	0.215639	0.494681
BBS4	-1.43529	-1.18594	-0.0487879	-1.10549	-1.58948	-1.13409	-0.599891	-0.586526	-1.40877	-1.12435	-0.634348	-0.188024	-1.03356	-1.07675	-0.528527	-1.17968	-1.06306	-0.516823	-1.51034	-0.717142	-1.81077	-0.813446	-0.816483	-0.743699	0.016841	-0.675513	-0.775487	-0.32282	0.171144	-0.144424	-0.568136	-0.571683	-1.05602	-0.735467	-1.03219	-0.683266	0.133051	-0.475799	-0.722883	-1.20975	-1.73188	-1.28715	-0.58129	-0.794465	-1.29015	-0.950268	-1.01011	-1.67118	-0.843583
BBS7	-0.963206	-1.23959	-1.19587	-1.27238	-0.360002	-0.604949	-0.675647	-0.534056	-0.9921	-0.489173	-0.997881	-0.940151	-0.671457	-1.14721	-0.940831	-0.698108	-0.225096	-0.861031	-0.897154	-0.242937	-1.41476	-0.960273	-0.463296	-1.026	-0.300782	0.266195	-0.334266	-0.651274	-0.532635	-0.333112	-0.645289	-0.549752	-1.08002	-0.758378	-0.665986	-1.54919	-0.876657	-0.775989	-1.04624	-1.20654	-0.605764	-1.00581	-1.03543	-0.594932	-1.25468	-0.755296	-0.887224	-0.667826	-0.425472
BBS9	-1.13506	-1.26326	-1.30991	-1.40661	-1.72289	-0.644389	-1.34742	-1.54768	-1.80522	-1.87513	-1.66834	-1.32684	-1.55443	-1.48612	-1.47419	-1.49403	-1.00829	-1.43605	-2.03338	-0.879033	-1.53008	-1.57136	-1.38562	-1.83044	-1.499	-1.60858	-0.216203	-1.45696	-1.18064	-1.6156	-0.888413	-1.32703	-1.13623	-1.63112	-1.65934	-1.66216	-1.30858	-1.11554	-1.01766	-1.64807	-1.68281	-1.85682	-2.04351	-1.81486	-1.74874	-1.60833	-1.50118	-1.74992	-1.6855
BBX	1.00265	0.575447	0.655798	1.09435	0.408456	0.194769	0.853129	1.08322	0.677262	0.0896601	0.917681	1.51569	0.0566	1.51963	0.26926	1.48921	0.792532	1.09629	0.190376	1.21381	1.09533	0.539532	0.264298	0.200072	-0.537818	0.0755393	0.0589167	0.4023	0.357395	0.617848	1.60833	1.03724	1.44771	0.397704	0.204208	1.22688	-0.205134	0.70958	1.17884	1.05643	0.765663	0.885969	0.443339	0.826374	1.52611	0.985941	0.972678	1.18255	1.24684
BCAP29	0.638397	1.19636	0.404233	2.51697	0.360204	2.50201	1.73199	2.52847	0.214969	1.01301	2.31467	1.05822	-0.0773335	0.906746	1.25466	2.02619	1.27663	1.03943	0.458408	1.96174	0.174813	0.339107	1.06982	0.714434	0.48059	2.59204	1.33319	0.168687	0.371952	0.581025	1.13299	0.885631	1.56008	1.11038	1.32534	1.80917	1.77065	1.82412	1.16584	1.46238	1.46578	1.08287	0.546863	0.775831	1.2935	1.11002	0.973914	0.285382	0.51906
BCAP31	1.58783	1.80699	2.58777	2.07192	1.85754	2.0924	2.18118	1.95686	2.16792	2.49194	2.74127	2.41391	1.23747	1.84538	2.59443	2.34587	2.02912	1.90384	1.45357	2.84086	2.90132	1.57411	2.32599	2.25712	1.51907	2.03475	1.86738	2.13009	2.14021	2.13231	2.08202	1.77574	2.32103	1.93587	2.01397	2.02411	1.73509	2.68844	2.89169	2.28953	2.14581	2.25503	1.94651	2.47012	2.48765	2.86494	2.34914	1.75741	2.03895
BCAR1	-1.89448	-1.17401	-0.488566	-1.74696	-1.7753	-1.47765	-1.46516	-1.40339	-1.14765	-1.51711	-1.67294	-2.00516	-1.25783	-1.88394	-1.82655	-1.07577	-1.93913	-1.91708	-1.59063	-1.80752	-1.7737	-2.13939	-1.86626	-1.87877	-1.35212	-2.23718	-2.21425	-1.0707	-0.954849	-1.8119	-1.87797	-1.63933	-2.11105	-0.794179	-1.40961	-2.097	-2.36077	-1.30041	-1.65192	-1.88501	-1.07919	-1.02281	-2.11999	-1.45431	-1.81424	-2.31135	-0.617136	-1.84979	-1.57434
BCAR3	-0.487426	-0.00730963	-1.60165	0.0524258	-0.570826	0.00188277	-0.105604	1.24947	0.539922	0.133659	1.55067	-0.0468468	0.178771	1.1874	-1.71967	0.168718	1.93091	-0.341378	-0.169187	-0.216595	-0.611388	0.0276892	0.935772	-0.244672	0.33485	-0.410878	2.36696	-0.241767	-0.267866	0.666097	0.896841	0.17321	-0.223939	0.253142	0.742163	-0.0939173	-0.298545	0.170665	0.00347807	0.250866	0.272415	-1.24857	-0.541979	0.842796	0.60582	0.0052191	0.302003	0.0670918	-0.244137
BCAS2	-1.127	-0.841865	-1.4402	-1.45114	-0.613517	-1.08329	-1.14162	-0.873729	-1.20235	-1.14996	-0.531066	-1.27262	-0.846723	-1.1742	-0.180173	-1.04434	-1.05502	-1.09695	-0.710971	0.175714	-0.0746512	-1.03536	-0.278503	-0.800758	0.0329426	-0.791918	-0.727462	-0.632731	-0.234787	-0.174831	-0.99007	-0.636867	-1.23851	-1.02231	-0.435552	-1.04043	-0.0883686	-1.10312	-1.0621	-1.25481	-0.622072	-0.659694	-1.25553	-0.406663	-0.86498	-0.65947	-0.764319	-0.636428	-0.37359
BCAS4	-1.33294	-2.16477	-1.91636	-1.46207	-1.06734	-1.9914	-1.75811	-1.43332	-0.836105	-0.929743	-1.78375	0.48664	-1.4238	-0.855278	-1.42112	-1.19659	-1.99376	-1.78146	-1.16566	-1.83306	-1.29436	-1.13429	-0.867608	-1.80014	-1.37674	-0.335489	-1.69619	-1.49021	-0.922072	-0.501791	-1.24445	-1.59997	-0.95651	-0.384314	-1.89676	-1.45692	0.819194	-1.33833	-1.15767	-0.0626778	-0.408552	-1.90593	0.679655	-1.0573	0.334404	0.225122	-1.6426	0.445816	-0.403477
BCAT1	-0.699119	0.499148	-2.42622	-0.171331	-1.06666	0.0700073	0.680437	-1.47873	-1.36673	-1.31852	-0.535332	-2.27053	-1.88813	-1.63499	-0.611831	-1.35982	-1.94751	-0.352342	0.458152	-1.84526	1.1106	-0.920331	-0.874441	0.443884	-1.71194	-0.199746	-1.73978	-0.887435	-1.0384	-0.967909	-1.82521	-2.05381	-1.61939	-1.182	-0.888709	-0.578473	-1.57973	-1.11624	-0.525158	-1.13079	1.2028	-1.48737	-1.62583	-0.0225189	-1.44466	-1.85779	-0.276938	-0.673429	-1.04044
BCAT2	-1.05789	-0.650111	-0.448628	-0.591839	-1.89169	-1.39648	-1.27381	-1.41358	-1.11658	-1.48708	-0.155047	0.126236	-1.17405	-0.0625421	0.198591	-1.02522	-0.785467	-0.681339	-1.45197	-1.10319	-0.88609	-0.814182	-0.49767	-1.46291	-1.29837	-1.22862	-1.04407	-1.21416	-0.373545	-1.65696	-1.17221	-0.318701	-1.22706	-1.28012	-1.14207	-1.22555	-0.988436	-0.573725	-0.511437	-0.585836	-1.71276	-0.602178	-0.876218	-1.62924	-0.384097	-1.01379	-0.442037	-0.894122	-0.693761
BCCIP	1.03848	0.609096	0.0353711	0.433971	1.47115	0.952684	0.508641	0.524149	0.577026	0.396774	1.0069	-0.135033	0.60013	1.08641	0.927273	0.3772	0.31579	0.47655	1.3376	0.143188	0.202999	0.713598	1.61074	1.3101	1.33427	0.285707	0.512551	0.768028	0.720721	0.726419	0.15922	0.886576	0.850398	0.537667	0.865153	0.726405	1.09704	0.628509	0.0297176	0.241028	1.67987	0.48977	1.03951	2.16642	0.798312	0.642537	1.01593	0.721666	0.933825
BCDIN3D	-0.455922	-0.924861	-0.0284515	-0.395815	-0.537088	-0.131653	-0.806286	-0.77771	-0.837304	-1.02523	-0.833081	-0.480097	-0.740858	-0.607191	-0.323198	-0.436887	-0.246311	-0.543233	-1.04853	-0.465074	-0.922205	-0.222257	0.0262318	-0.220872	-0.189452	-0.00428376	-0.692296	-0.374736	-0.673618	-0.369342	-0.657842	-0.70649	-0.258162	-0.524431	-0.92055	-0.319931	0.446761	-0.383116	-0.31463	-0.320784	-0.410073	-0.433699	0.306372	-0.804749	-0.0831154	-0.0277598	-1.06332	-0.303082	-0.427834
BCHE	-1.269	-1.11485	1.46724	0.981214	-2.39685	0.404783	1.37756	1.66482	1.84607	-2.173	0.665135	2.33505	1.02541	0.145287	1.2934	0.861053	3.16265	2.08976	0.529754	1.65555	-2.27	-0.0449458	-2.29023	0.922585	1.77983	-0.0397582	2.52858	2.35246	2.15381	0.718954	1.08811	-2.47206	0.119951	3.81815	1.73497	2.0815	0.772136	0.418217	2.02978	0.521426	-1.31262	3.16354	-0.354151	-2.2609	1.29098	0.0542749	-2.1719	-0.963174	-0.577344
BCKDHA	0.0638926	0.184835	-0.434357	-0.121819	-0.466051	-0.462986	-0.5677	-0.38321	-0.371627	0.377165	-0.577635	0.863924	-0.452572	-0.334282	0.398521	-0.110937	-0.445779	-0.287719	-0.26864	0.525085	-0.183516	-0.126677	-0.230884	-0.853553	0.505453	-0.60788	-0.548553	0.104466	0.14247	0.168596	-0.398495	0.148419	-0.641793	0.0585978	-0.206141	-1.21706	-0.201007	0.110174	-0.911138	-0.401726	-0.849635	-0.214406	-0.357494	-0.420739	-0.256343	-0.25564	-0.0697392	-0.480245	-0.339619
BCKDHB	-0.805709	-1.39202	-1.72086	-1.28426	-1.8757	-0.993227	-0.569526	-0.767086	-1.86129	-1.81532	-0.972337	-1.42662	-1.67675	-0.797667	-0.983745	-1.13994	-0.104114	-1.38951	-1.43619	-0.827185	-1.40168	-1.35313	-0.809468	-1.65286	-0.607349	0.0636894	-1.55573	-0.947614	-0.915354	-1.26818	-0.576599	-0.727139	-0.860325	-0.969164	-1.05113	-1.62287	-0.788454	-0.167097	-1.36498	-1.13418	-1.31916	-0.593937	-1.19782	-1.06959	-0.891347	-0.593007	-0.890969	-1.24409	-1.29035
BCKDK	1.24085	1.54501	1.65041	1.58047	1.13288	1.08578	0.423889	0.963628	0.976677	1.33411	0.80766	2.12925	1.22246	1.61228	1.65117	1.08197	1.42705	1.7904	1.48503	0.923253	1.61123	1.61391	1.20655	1.5884	0.904114	1.28098	1.52925	1.49912	1.56327	1.55321	0.898666	1.47466	1.39487	1.16415	1.69973	1.28095	0.310617	1.7239	1.56003	1.14926	1.59346	1.36362	0.305506	0.92278	0.938346	0.902339	1.29686	0.358747	1.29885
BCL10	-1.91479	-1.58789	-2.04273	-1.68676	-2.35193	-1.99525	-1.85226	-2.15105	-2.05235	-2.20344	-1.54505	-2.66938	-1.8771	-1.73289	-1.79301	-2.14265	-1.67604	-2.06266	-1.45093	-1.7587	-2.12765	-2.11538	-1.8224	-2.01569	-2.07272	-2.2431	-1.89548	-2.23098	-2.31297	-2.18741	-2.0755	-1.88251	-2.20043	-1.89937	-1.74825	-2.07722	-2.07563	-2.14778	-1.97023	-1.86114	-1.16793	-2.43805	-2.45163	-1.83478	-1.7606	-1.77961	-1.8309	-1.79694	-1.98642
BCL11A	-1.22171	-2.00708	-1.81494	-0.953352	-0.915488	-0.568608	-2.00976	-2.55089	0.323695	-1.28563	-1.48283	1.42349	1.23686	-1.85885	-1.95621	-0.738101	-2.19957	-1.12128	-0.422795	-1.38799	0.976143	-1.01383	-2.32693	-0.0484034	0.404665	-1.82544	-0.535998	-2.10121	-1.04686	-1.40486	-1.81839	-0.903401	-0.878193	-2.23369	-1.98822	-0.685036	-0.470664	-0.999932	-1.20862	0.850985	-0.856374	-1.37822	0.714509	-1.82741	1.55385	-0.0226552	0.347358	1.33856	-0.227766
BCL2	-0.543236	-1.01261	-0.479118	-0.821878	0.7501	-0.926509	-0.168526	0.345519	0.113039	0.773537	-0.809399	0.253915	-0.0349274	-0.365588	-1.57042	0.501007	0.559897	-0.553162	0.101139	0.250243	0.159207	-0.249621	-0.605119	-0.614751	-0.884961	-0.881722	-0.789329	0.401827	-1.05093	0.0965694	-0.543379	-0.257137	0.489207	0.461885	-0.305271	-0.0652163	0.0212139	-1.03093	0.284516	0.520941	-1.04393	-0.250627	0.368715	0.0701621	1.01509	0.109416	-0.113392	1.60818	0.0519517
BCL2A1	-0.646943	-1.71381	-0.388336	-2.17201	-1.7677	-1.32531	-1.08437	-0.434652	-2.04969	0.0609906	0.663432	-1.28308	-1.95789	-1.29731	-0.472086	-1.12061	-1.19822	-0.913425	-0.787938	0.948201	-0.746472	-1.32277	1.23794	-1.31744	-0.113368	0.683911	-1.02763	-0.524079	1.36424	-0.160702	-0.570103	0.181159	-0.782988	-0.224275	-0.0056598	-0.154821	0.931393	-0.139194	-2.29609	-0.528299	-0.630678	-0.145408	-1.01996	-0.739849	0.0539626	-0.206531	0.539598	-0.741117	0.315812
BCL2L1	0.947506	0.783686	1.39934	0.876914	1.15676	0.731229	0.955381	1.36531	0.992919	1.17814	1.43207	1.20989	0.832381	1.42371	1.32146	2.60714	0.772404	1.55836	0.656752	1.57613	1.70281	0.44343	1.92923	0.550918	0.108617	1.62895	1.34585	0.741453	0.491122	0.613265	1.35423	1.83318	1.63586	0.587351	0.573355	1.77186	1.15153	1.27097	1.51423	1.48924	2.09309	1.50345	0.506166	1.37803	1.43561	1.23136	1.89103	1.05484	0.418405
BCL2L12	0.278354	-0.561645	0.806131	0.170147	0.625826	0.024643	-0.2546	-0.579026	0.24711	0.394165	0.500104	0.0552424	0.884582	0.158193	1.20794	0.216269	0.0502857	0.0881192	0.65768	0.346444	-0.324985	1.09727	0.298602	0.469989	0.808476	-0.222212	0.193943	-0.208264	0.379772	-0.387124	-0.399718	0.386429	-0.556974	-0.217284	0.536287	-0.0640528	-0.166938	0.106495	0.380242	-0.175666	0.615886	0.609104	0.209229	0.0863116	0.19153	-0.283449	0.345253	-0.115635	0.33463
BCL2L13	1.84846	1.44441	2.75267	1.7175	1.50573	1.82967	1.35825	1.73044	1.44835	2.06257	1.71106	1.72159	0.586291	2.14408	1.03626	1.35432	1.17832	2.23929	1.02066	2.10227	1.4288	0.531311	2.70976	1.60272	0.868565	1.58093	1.43939	1.56144	1.68571	1.72451	1.96283	2.0934	2.09099	1.93098	2.31081	3.29054	0.90777	2.28113	1.58296	1.19213	1.26909	0.717953	0.980491	1.59075	1.47898	1.49633	2.00114	1.12388	2.53181
BCL2L2	0.482944	0.574458	0.481676	-0.0966192	-0.555515	-0.0665082	0.236364	-0.100154	-0.13332	0.365734	0.642715	0.53973	0.188264	0.376385	-0.202462	-0.196472	0.218164	0.199874	-0.0901552	-0.20304	-0.475255	-0.10831	0.545476	-0.356589	-0.693452	0.428238	0.520614	0.491104	-0.543434	0.25589	0.676061	0.189976	0.722214	0.253802	0.528976	0.683472	-0.825123	-0.0678565	0.157405	0.483712	0.0585276	-0.246965	-0.254929	0.33943	-0.167786	0.16767	0.911574	0.455716	-0.24632
BCL3	-0.285846	0.729147	-0.639912	0.0788972	-0.743885	-0.316901	0.329734	-0.928286	-0.555584	-0.0534875	-0.768229	-0.10565	-0.476545	-0.142788	-0.394395	0.0911054	-1.75189	-0.506549	0.250974	-1.41007	-0.0912783	-1.07164	-1.40498	-1.08731	-1.52898	-0.602399	-1.54656	-1.20702	-0.642398	-0.997439	-1.20308	-1.22691	-0.582788	-1.45629	-1.02531	-0.841192	-1.06823	-0.899452	-1.0834	-0.491186	-0.870714	-1.4301	-0.463758	-0.223398	-0.127109	-0.759017	-1.22837	0.0736995	-1.37902
BCL6	1.5152	1.98856	0.903317	0.901967	0.43279	0.523209	0.942165	-0.0266618	0.302275	-0.106069	0.770685	1.11256	-0.00689283	0.0569637	0.0140507	1.33015	-0.0378131	0.621387	1.2351	-1.13182	0.760876	0.256525	0.3244	0.495856	0.0208424	0.522825	-0.382989	0.358483	-0.0269354	0.169428	0.778562	0.358827	0.899081	-0.318231	-0.0554636	0.811367	0.269906	-0.149408	0.572499	0.741827	0.736383	0.28157	0.984906	0.987982	1.10741	0.143128	1.18007	1.5442	0.393668
BCL6B	-0.151612	0.176969	-0.990122	-1.13501	-2.05983	-0.760684	0.156071	-1.55171	0.300986	-1.44014	-1.53288	-2.49783	-1.01269	-1.81936	-1.8408	-1.51926	-1.75894	-1.47588	-0.400217	-1.67523	-1.01709	-1.27135	-1.64542	-0.597633	-2.34391	-1.53256	-1.66317	-1.79721	-1.75961	-1.3675	-1.39651	-1.70743	-1.40194	-1.14888	-1.89846	-1.43384	-1.42881	-1.3724	-1.2033	-0.709579	-1.36579	-1.41923	-0.927236	-1.3041	-1.20147	-0.545107	-2.0131	-0.660917	-1.37938
BCL7B	-0.486897	-0.799105	-0.2639	-0.268368	-0.765346	-0.664934	-0.427457	-0.123172	-1.08055	-0.422704	-0.424748	-1.20127	-1.10655	-0.73062	-0.204814	-0.497434	-0.964237	-0.645399	-0.79008	-0.406181	-1.122	-0.872756	-0.567223	-0.449549	-1.36261	-0.457748	-0.550338	-1.03944	-0.356623	-0.944312	-0.498077	-1.01045	-0.722447	-0.623	-0.166142	-0.525236	-0.22916	-0.616941	-1.24911	-0.435943	-0.758359	-0.58786	-1.00276	-0.897674	-0.108426	-0.480644	-1.01979	-0.760991	-0.920627
BCL7C	-0.0763352	-0.0122933	0.912482	0.0186332	-0.069724	-0.172274	0.096578	0.0294325	-0.491963	-0.217797	-0.420027	-0.480231	0.574382	-0.0442237	0.601062	-0.0118501	-0.28956	-0.209491	-0.140095	-0.17039	-0.0466902	-0.313993	-0.114722	0.265989	0.755498	0.429341	0.241038	0.0223765	1.12306	0.66529	0.0690311	-0.126841	-0.0529223	-0.235565	-0.370077	-0.0422659	0.831607	1.23491	0.349979	-0.0192712	0.374612	0.30163	0.457427	0.122379	-0.29209	0.467442	0.152896	-0.0818999	0.443003
BCL9	-1.11843	-1.01534	-0.208083	-0.688644	-0.582197	0.149838	0.0854068	-0.173841	0.319485	-0.700087	-0.73571	0.559851	1.0013	-0.970918	-0.911099	-0.317274	-0.706244	-0.376101	-0.8744	-0.772087	-0.998903	-0.257082	-0.815391	-1.27873	-0.253492	-1.03852	-0.143157	-0.931963	-0.503618	-0.841307	-0.4873	-0.775275	-0.815548	-0.67331	-0.781761	-0.73687	-1.02445	-0.787465	-0.137311	-0.500831	-0.86977	-0.713077	-1.09489	-0.796375	-1.00988	-1.33182	-0.792143	-0.955265	-1.0412
BCLAF1	1.26531	1.68655	0.809786	1.33187	0.912267	1.42042	1.37059	2.02899	2.1889	1.42513	1.20366	1.20132	1.23258	0.329212	1.21749	1.89003	2.21466	1.70778	1.63875	1.89358	1.4771	1.12976	1.72321	1.26825	1.15506	0.951647	1.33945	1.66522	0.554883	1.13056	1.51716	1.11809	1.63401	2.0698	1.47327	1.35159	0.850616	0.657116	1.70864	1.68199	1.5262	1.7468	0.974239	1.24496	1.43237	1.3451	1.19096	2.0442	1.67698
BCOR	-0.424053	-0.708323	-0.280452	-0.75215	-0.100979	0.0670805	-0.67108	0.0312506	0.0102295	-0.0722445	-0.816409	-0.702027	0.379699	-0.176722	-0.0589858	0.0943425	-0.0478095	-0.242907	-0.379879	-0.0522975	-0.464809	-0.786743	-0.487613	-0.73887	-0.652675	-0.698282	-0.192597	-0.356648	-1.04789	-0.733321	-0.54988	-0.785591	0.0934483	-0.326281	-0.107717	0.377597	-1.3745	-0.127144	-0.542837	-0.223322	-0.475262	-0.15889	-0.609665	-0.560578	-0.0491765	-0.519101	-0.0652813	0.201881	0.361109
BCORL1	-1.97513	-2.28209	-1.6068	-2.23073	-1.71685	-1.56025	-1.83485	-1.37218	-1.59689	-1.79896	-1.54464	-0.985485	-1.94426	-1.95472	-1.8619	-1.9372	-1.26407	-1.51429	-1.75929	-1.81818	-1.53122	-2.05613	-0.841613	-1.99745	-1.85869	-2.04717	-1.56772	-1.27436	-2.03323	-1.5821	-1.57852	-2.35287	-1.94925	-2.0232	-1.83797	-2.0652	-1.68664	-1.81738	-1.60386	-1.87342	-2.43105	-1.92517	-2.25299	-1.99825	-1.92185	-1.89087	-1.47699	-1.89489	-2.25149
BCR	-1.36894	-1.49436	-0.860245	-1.54883	-1.43378	-1.30029	-0.400592	-0.263089	-0.573164	-1.39168	-1.24884	0.266607	-0.831487	-1.69935	-2.12253	-0.729001	-1.06628	-1.7928	-1.40019	-1.4548	-1.14935	-2.2705	-1.17947	-1.65738	-1.01315	-1.54208	-1.59528	-1.31005	-1.87394	-1.70161	-1.30969	-1.97849	-1.5619	-1.77673	-1.84115	-1.42341	-1.45264	-1.53645	-0.941501	-1.1884	-1.38872	-2.12601	-1.44943	-2.05348	-1.03322	-1.72456	-1.7608	-0.868941	-1.74776
BCRP2	-1.05445	-1.0576	-0.842702	-1.08341	-1.28192	-0.817513	-0.553798	-0.0714138	-0.59939	-1.42181	-1.23487	0.195631	-0.593144	-1.63931	-1.89937	-1.02097	-1.05675	-1.56909	-1.14203	-1.31695	-1.31767	-1.85968	-0.994286	-1.74057	-0.725192	-1.49652	-1.69333	-1.50429	-1.40586	-2.04852	-1.29598	-1.99221	-1.07587	-1.74262	-1.71449	-1.32693	-1.63016	-1.58288	-0.843331	-1.20402	-1.49407	-2.23483	-1.20389	-1.75504	-0.921493	-1.6227	-1.61736	-0.620619	-1.63746
BCS1L	-1.37193	-1.04164	-0.927211	-1.27595	-1.10127	-0.775075	-1.26675	-0.980565	-0.899925	-0.876544	-0.787114	-1.44619	-0.652454	-1.51071	-0.603219	-1.44476	-0.923872	-1.30989	-1.0986	-1.09318	-1.73134	-0.957909	-1.39968	-0.657203	-0.65212	-1.18986	-0.481021	-0.830223	-0.569906	-1.0182	-1.33102	-1.05956	-1.81694	-1.30147	-0.979724	-1.48214	-0.93025	-0.802994	-1.41115	-1.59003	-0.68272	-0.802547	-1.16985	-0.877695	-1.20707	-1.35358	-0.71563	-2.04627	-1.17207
BCYRN1	0.120686	1.1853	0.932	-0.120691	1.98395	1.86732	1.11095	0.490991	2.10185	1.06374	0.21662	1.83068	0.284277	0.0446827	1.66861	0.0379696	0.34108	0.40963	1.62514	0.223129	0.874758	1.25432	-0.949651	1.48227	3.37591	2.99477	-0.294315	0.795578	2.06324	1.99801	-0.401402	1.13172	-0.342806	1.05383	1.71785	-0.170701	1.37661	1.4257	1.91307	0.509136	0.685788	0.569705	1.60818	0.839498	0.291479	0.410827	1.19214	0.7183	0.542789
BECN1	1.0499	0.47128	0.713916	0.873327	0.31963	0.0983098	0.491334	0.514037	0.051994	0.767711	0.979924	-0.209957	-0.0399626	1.11414	0.673098	0.672677	0.70197	0.782935	-0.00712157	0.919007	0.347624	0.533941	1.25149	-0.265745	-0.593003	0.582255	0.383024	0.693561	0.466836	0.0498344	1.05964	1.22342	0.575874	0.972944	0.400505	0.776019	0.225848	0.738721	1.22713	1.19225	0.509282	0.3569	0.142048	0.482744	0.787217	1.01193	0.838236	0.442224	0.740945
BEND5	-1.17463	-1.38825	-0.303741	-1.30144	-0.323169	-1.14284	-1.12366	-0.902047	-0.999352	-1.87154	-1.56915	0.00853257	0.445153	-2.07085	-0.627147	-0.209	0.192854	-1.73751	-1.01937	0.0216779	-0.950306	-1.58646	-0.440693	-1.7533	0.530061	-1.86466	-0.301259	-0.247905	-1.12034	-1.59849	-0.25541	-1.54379	-1.83692	-0.37196	0.119749	-1.44013	-0.0833666	-0.40679	-0.441259	0.217544	-0.88422	-1.29678	0.155169	-2.31175	0.522206	-0.119749	-2.36347	0.00675113	-0.231428
BEND7	-1.53586	-1.90684	-2.10026	-2.26797	-1.87695	-1.82925	-2.31609	-1.73761	-2.30884	-1.719	-2.00654	-2.52129	-2.11235	-2.0672	-2.35064	-2.11636	-1.71612	-2.28182	-2.18712	-2.0696	-1.86266	-1.92579	-1.86205	-1.84059	-2.13903	-2.11544	-2.08442	-1.84408	-2.09537	-1.60586	-1.91991	-2.04093	-1.84482	-1.7533	-1.50116	-1.44128	-1.94811	-2.06738	-2.09296	-2.04349	-2.25161	-2.11732	-2.01047	-1.99868	-1.89961	-1.68981	-2.18229	-1.9546	-1.80177
BEST1	-1.29813	-1.85869	0.00213423	-1.58751	-2.1012	-1.14109	-1.13363	-0.877828	-2.19776	-1.61906	-0.84463	-2.49889	-2.28241	0.94924	-1.38544	-0.313283	-0.221323	-1.16863	-2.19635	-1.06696	-2.0834	-0.77105	-0.117726	0.473129	-2.03604	-0.183896	-0.622244	0.256842	-1.40773	-1.08096	0.530662	-1.36627	-0.195598	-0.442782	-1.51661	-0.393472	-1.09621	-0.860964	-0.865234	-1.98293	-2.47388	-0.639529	-1.95948	-0.186092	-1.93599	-1.04349	-1.23922	-2.21256	-0.100539
BET1	-0.134061	-0.450228	-0.588432	0.153128	0.308607	0.203816	0.18423	0.288358	-1.136	-0.401551	-0.103006	-2.35864	-1.16895	-0.700982	0.285533	-0.438012	0.00236355	-0.147157	-1.10706	0.362131	-0.701239	-0.0805094	0.269701	-0.0463939	-0.0575475	1.0177	0.126864	-0.438901	1.12153	0.111702	-0.592308	-0.53873	0.314716	-0.239438	0.0993756	0.0354036	0.929478	0.771753	-0.61719	-0.95509	-0.212873	-0.18769	0.365699	0.174614	-0.536093	0.303696	-0.462773	-0.629682	0.238434
BET1L	-2.24499	-1.80189	-1.1935	-1.5869	-1.63967	-1.96119	-1.80114	-1.67781	-2.13306	-1.5722	-2.16081	-2.04462	-1.89116	-1.89767	-2.40529	-1.21865	-1.91531	-2.06269	-2.04238	-1.87037	-1.73146	-2.22595	-2.14958	-1.91579	-2.37178	-2.43514	-1.8813	-2.31724	-1.01227	-1.52737	-1.40752	-2.04237	-1.53686	-2.00639	-1.76407	-1.95843	-2.14263	-1.89652	-1.94859	-1.74002	-1.904	-1.88388	-1.46042	-1.92018	-2.03686	-2.21639	-1.55793	-1.7258	-1.81251
BEX1	-0.964187	-1.65108	-0.519241	-1.21279	-1.47149	-1.32836	-0.71685	-1.1029	-1.21987	-0.918718	-0.857104	-1.62098	-0.858813	-0.481928	0.0344479	-0.066862	-0.522234	-0.0142512	-1.85105	-0.9892	-1.44804	-0.887204	-0.0123745	-1.3004	-0.749291	-1.20004	-0.562021	-1.12457	-0.220221	-1.22824	-0.564462	-0.434328	-0.145091	-0.789251	-0.973201	-0.124771	-1.36008	-0.5812	-1.78063	-1.18076	-0.891044	-0.232215	-0.943951	-0.727507	-1.76466	-1.01169	-2.00357	-1.35258	-0.311538
BEX2	-0.386289	-1.84824	-0.534736	-1.30649	-1.11389	-1.27173	-1.31449	0.467831	-0.230082	0.113603	-0.0598959	0.484055	-1.13887	0.0114179	-0.677762	-0.165505	-0.891948	0.662627	-0.941469	-0.758165	-1.32467	0.088347	0.611867	0.0821597	-2.17444	-0.158171	1.11794	-1.52382	1.32684	0.279926	1.00459	0.508506	0.529936	-1.70787	-1.87282	0.123161	1.69234	-1.08318	-2.55316	-0.297415	-0.432886	-1.68594	0.786672	0.254277	0.236516	0.189516	-2.29668	0.312976	0.190029
BEX3	2.31285	2.29876	2.82037	2.51639	2.39053	2.8109	2.78175	2.71587	3.23827	3.02472	3.02502	2.69805	3.15321	3.31634	3.60376	2.85204	3.19897	3.11894	1.65924	2.92145	0.93458	2.11027	3.38594	2.53766	2.34932	2.55107	3.74392	2.82836	3.01532	2.85357	3.28215	3.30707	3.20417	3.48199	2.90536	2.98581	2.04369	2.85818	1.59729	2.63576	3.56875	3.51932	2.11037	3.39034	2.32568	2.91128	-0.356714	1.91559	3.63137
BEX4	1.64232	0.365959	0.293854	1.49293	0.967224	-0.0810468	0.719263	1.90287	1.622	0.742509	1.58539	2.57364	0.637955	1.26947	0.425479	2.52888	0.640745	2.37811	0.0909113	0.772593	1.47956	1.76629	2.74661	1.53121	1.22013	1.01944	1.91043	1.54712	2.05984	1.71488	2.27313	2.02098	2.48625	2.4916	1.23429	2.20341	1.40345	0.486128	-0.423294	1.06624	0.405551	2.9404	1.30654	1.49782	1.23266	2.09516	-0.388443	0.802679	1.58477
BFAR	0.644786	0.276042	1.11304	-0.0204774	1.13108	1.14783	-0.158691	0.387081	-0.140249	0.880749	0.371645	-0.0868417	0.344438	1.28541	0.97816	0.234311	0.156089	0.574283	0.340576	1.1444	-0.189366	0.811298	0.57406	0.790099	1.12784	0.208294	0.298695	0.433373	0.670674	0.969456	0.219785	1.70467	1.14708	0.649656	1.03805	0.917464	1.05912	1.06548	0.89268	0.299624	0.178517	0.448137	0.578591	0.716016	-0.129293	0.427477	0.165083	-0.0541941	0.553996
BGN	3.79812	4.60592	4.04785	4.45313	3.89664	3.96908	4.47724	4.30548	4.13907	3.06316	1.98285	2.99505	4.47006	2.89198	2.84813	3.59192	3.37823	3.31682	3.67274	1.74468	3.92054	2.19632	2.45758	4.53932	2.45323	3.09794	3.99575	3.04484	3.29586	3.79397	3.06128	2.76397	3.00636	3.85175	2.70399	3.2323	2.06302	3.87009	3.93421	3.65707	3.65449	3.82475	2.88094	3.81062	3.13327	2.89953	1.69064	3.09549	2.01346
BHLHB9	-0.917737	-1.49303	-2.16424	-1.59279	-1.49518	-1.67981	-1.57128	-1.14048	-0.741917	-1.98615	-0.963501	-0.677433	-1.70755	-2.04889	-0.97288	-0.555656	-1.16821	-1.55649	-1.76015	-1.49516	-1.57261	-1.78131	-1.96538	-2.02606	-1.46184	-1.88701	-1.4909	-1.55966	-1.55017	-1.6507	-1.32109	-1.46523	-1.40582	-1.16431	-0.727856	-1.12125	-1.5124	-2.07306	-1.36392	-2.03659	-1.6261	-1.35052	-2.21217	-1.24357	-1.26663	-1.85301	-1.76144	-1.79468	-1.83779
BHLHE40	2.64803	2.5364	2.17102	2.73558	2.14843	1.1289	3.13819	2.39072	1.14549	1.73529	2.18693	2.33079	0.573645	2.12032	1.53187	2.42052	0.0203317	2.11696	2.45929	1.7652	2.02952	1.76979	0.555837	0.644926	0.102854	1.36218	0.284716	2.06243	1.04327	2.18839	1.9729	2.69277	2.01575	0.684639	3.19917	1.90074	-0.263908	1.95966	1.96345	1.83777	1.52821	1.45138	0.873691	1.85807	2.20235	1.99633	3.05467	2.35224	2.98401
BHLHE41	-0.141244	-1.68801	-1.62152	-1.37243	-0.639243	-2.10513	-1.49966	-1.00881	-2.0518	-2.21383	0.430383	-2.05699	-2.65937	-1.42648	-0.972264	-1.31917	-2.5613	-0.280382	-1.82427	-0.311603	-0.00986916	-2.11721	0.10581	-0.535295	-2.46544	-0.0136044	-2.3658	-1.27682	-1.73898	-2.04983	-2.50664	-0.380545	-0.0184504	-1.67823	-0.82021	0.2189	-1.54442	0.631187	-2.23533	-0.824003	-1.70306	-0.266703	-1.45688	-1.25468	-1.51875	-1.35132	0.668287	-1.54802	-0.206026
BICD2	0.135378	0.574523	0.384752	0.094834	0.260252	0.38003	0.694646	0.37165	0.352494	0.822435	0.105836	0.127529	0.194245	0.188829	-0.504298	-0.0497425	0.355699	-0.058286	0.327535	0.203341	0.530426	0.558591	0.124897	0.1553	0.113476	-0.234642	-0.553348	0.556072	-0.614069	-0.341165	-0.634423	0.201867	0.655513	0.320736	0.349225	0.183122	-0.419631	0.0885033	-0.229173	0.715877	0.832797	0.281041	-0.127666	0.604299	0.443509	-0.0345675	-0.730456	0.865256	0.894122
BICRA	-1.94686	-1.31341	-1.20833	-1.55829	-1.23377	-1.66112	-1.64308	-1.31829	-1.03906	-1.33372	-1.50416	-0.722147	-1.01118	-1.15352	-1.65844	-1.30407	-1.42541	-1.32851	-1.66991	-1.43805	-1.14687	-1.92892	-1.10716	-1.51258	-2.32671	-2.25671	-1.43187	-1.32714	-1.6769	-2.36436	-1.28039	-1.435	-1.58605	-1.298	-1.52781	-1.24083	-2.09014	-1.73898	-1.40658	-1.58119	-1.52401	-1.40978	-2.07748	-1.54667	-1.06546	-1.81126	-1.52742	-1.3317	-1.48528
BICRAL	-0.105487	-0.00834646	0.492384	0.253863	0.453095	0.25315	0.0286552	0.522484	0.752422	-0.182589	-0.297853	-0.470496	0.91533	0.0285651	-0.508838	0.347206	0.954683	0.794044	0.140616	0.235334	0.370885	-0.457855	-0.0315747	-0.509685	-0.429582	-0.211628	0.378444	0.701541	-0.589799	0.250016	0.340518	-0.00786749	0.452989	0.840855	-0.217009	0.465983	-0.499161	-0.157448	0.17581	0.678368	-0.132785	0.140686	0.145661	-0.161227	1.06685	0.00777507	-0.759223	1.11581	-0.262228
BID	-0.281769	-0.371793	-0.21344	0.384882	-0.987923	-0.658063	-0.493448	-0.0532075	-0.868307	0.645115	-0.665094	-0.290502	0.204964	-0.576734	-0.301158	-0.61783	-0.313401	0.163571	-0.586904	-0.981063	0.20658	-0.89862	-0.390406	-0.542981	-0.0258809	-0.976513	-0.130533	-0.93099	0.192413	-0.831975	-0.777396	-0.90691	-0.730838	-0.449866	-0.295526	-0.456066	-0.108497	-0.55463	-0.949225	-0.53204	-0.218216	-0.885559	-0.230202	-0.945777	-0.353191	-0.209252	-1.03092	-0.544913	-0.389102
BIN1	2.43823	3.12701	-0.0264304	0.468174	-0.327821	-0.300071	0.0927001	-0.131735	1.00139	-1.2444	-1.06038	0.848189	1.37586	-0.259723	-0.662545	-0.586245	-1.20776	-0.761482	0.112208	-0.332431	0.273392	-0.685175	-0.859773	-0.105617	0.423538	-0.788366	0.226952	-1.15762	-0.325445	-0.427141	0.114463	-1.18461	-0.403228	-1.22076	0.0805602	-0.458845	0.515047	-0.369339	0.456911	0.71474	0.796995	0.348404	0.797461	-0.401885	0.964576	0.250753	-0.953762	1.38347	-0.681575
BIRC2	0.841913	1.20447	0.529445	1.19375	3.55905	1.86791	1.21953	0.928709	1.52031	1.4252	1.07065	1.22338	0.953544	1.12018	1.10367	1.57673	1.26724	1.03508	2.02913	0.702286	0.609601	2.25484	0.832036	0.933438	2.25466	1.77674	1.82631	1.67641	1.63617	1.54425	1.35164	0.509832	1.01375	1.29517	1.25958	1.13698	2.02171	0.48966	1.6137	1.50634	1.08606	1.17009	2.09524	1.33231	1.02276	1.51194	0.962212	1.38129	1.21071
BIRC3	0.193478	0.0629158	0.465993	0.460001	1.23182	0.812165	1.94059	0.464042	2.16553	0.191298	-0.0486636	1.36963	0.616576	1.46996	1.11954	1.49371	0.465473	0.398467	2.32523	0.402895	1.15629	0.684549	-0.362123	0.679586	3.01422	2.02078	0.167715	0.393028	0.410438	2.35156	-0.0403883	1.08056	0.660309	-0.0976355	0.0136626	0.178695	2.47622	0.466132	0.11797	1.93753	0.282688	-0.0132704	3.19119	-0.404652	2.18934	1.44695	0.0886829	2.29941	0.761297
BIRC5	-1.73464	-1.99801	0.375965	-0.0972089	-0.0397012	-0.199068	-1.08548	-0.770867	0.0995837	-0.497934	-0.874326	-1.0423	0.647223	-0.21289	0.780035	-0.901635	-1.85934	-0.974079	-0.674784	-0.935216	-2.33208	0.450872	-1.36854	-0.272605	-0.2337	0.0221863	0.288457	-0.774871	0.934903	-1.1118	-1.87447	-0.955762	-1.24834	-0.642314	-0.515464	-1.74513	-0.94072	-0.488351	-0.317249	-1.00467	-0.422593	0.233252	-1.08768	-0.190271	-1.71516	-1.70502	-0.212036	-1.68906	-0.30066
BIRC6	-0.972193	-0.69403	-0.993766	-1.0293	-1.12305	-0.606027	-0.637958	-0.505672	0.00732802	-0.797685	-0.612413	-0.262017	-0.983627	-1.14399	-1.3023	-0.650173	-0.410398	-0.933043	-0.740735	-1.074	-0.779983	-0.773533	-1.43474	-0.957833	0.282739	-0.92125	-0.624303	-0.877549	-0.944721	-0.895305	-0.84574	-1.04764	-0.936191	-0.352144	-0.930358	-1.04223	-0.292628	-1.11679	-1.10511	-0.956238	-1.01365	-0.64422	-0.0938147	-0.926972	-0.544408	-0.984623	-0.915341	-0.293556	-0.688717
BIVM	0.0345617	0.0695931	0.354985	-0.343078	-1.27162	-0.323524	-0.376114	0.70033	-0.0903853	-0.118254	-0.199785	-0.542982	0.568721	-0.611527	-1.10254	-1.65297	1.02725	1.02958	-0.0626315	-0.329347	-0.242662	0.107839	-0.191741	-0.0888696	-1.38551	-1.17232	-0.388971	0.0101497	0.554033	0.703561	0.406758	-1.72738	0.42613	-0.304434	-0.176543	0.534508	0.270239	-0.00709984	0.526644	-0.256165	0.860186	0.798128	-0.153165	-1.40233	-0.705486	0.0155656	0.0699057	-0.856891	0.823388
BLCAP	0.81161	1.25889	0.640559	-0.534012	-0.352071	-0.0572577	-0.229716	-0.214754	-0.217029	-0.0990332	-0.354949	0.254577	-0.262708	-0.245795	-0.395657	-0.0752438	0.369636	-0.380172	-0.537145	-0.0758962	0.538828	-0.554427	-0.427316	-0.508747	0.286156	-0.342493	0.100092	-0.146056	-0.384488	-0.52193	-0.368594	-0.0954399	0.0163544	-0.302043	-0.214759	-0.185681	-0.132357	0.100266	0.157057	-0.0954842	-0.31962	0.550952	0.522558	-0.0702746	0.145266	-0.10108	0.143239	0.444277	-0.36389
BLM	-2.00225	-2.56915	-0.6831	-1.33341	-1.22033	-1.66121	-1.85328	-1.64481	-1.73468	-1.84115	-1.84545	-2.59798	-0.910918	-1.36276	-1.78574	-1.65618	-1.53083	-1.67501	-1.55658	-1.5936	-2.1898	-1.30938	-1.77444	-0.808479	-1.17726	-2.16462	-0.901432	-2.08478	-2.35142	-2.55581	-2.05219	-1.11611	-1.1667	-2.09257	-1.46932	-1.07262	-2.33874	-1.73307	-1.8407	-2.0205	-1.81952	-1.84389	-1.72524	-1.55703	-1.75367	-2.16682	-1.8758	-1.98686	-1.05144
BLMH	-0.418827	-0.194038	-0.151659	-0.572308	0.197126	-0.510323	-0.198072	-0.184443	-0.99815	-0.265687	-0.535472	-0.653308	0.919232	-0.743155	-0.194972	-0.805498	0.346718	-0.121257	-0.118897	-0.24335	-0.311485	-0.646072	0.154081	-0.552278	-0.860497	-0.737638	0.179532	-0.125863	-0.509975	-0.354337	-0.442693	-0.360795	-0.559988	0.150414	-0.826364	-0.864602	-0.778806	-0.82106	-0.200491	-0.169013	-0.772263	-0.581045	-0.827825	-0.137176	-0.801517	-0.222517	-1.3731	-0.212036	-0.349836
BLOC1S1	1.1722	1.14753	1.85386	1.43129	1.521	0.845182	1.21396	0.794366	0.919973	0.745247	1.32517	1.37443	0.292451	1.37665	0.920275	0.839651	0.343146	1.47529	0.585976	-0.569315	1.40397	1.73072	1.48739	1.27629	1.76741	1.59148	0.576394	-0.543867	2.26904	1.63091	-0.93762	0.797188	1.77419	-1.02804	0.592091	1.508	2.73952	2.09773	0.908148	0.925313	-0.338579	0.807301	1.86142	0.394278	0.959754	1.46824	1.15484	0.670007	0.967381
BLOC1S4	0.00345865	0.173448	0.122615	-0.248222	0.332933	0.413486	-0.51686	0.269363	0.190232	0.188852	-0.165658	0.883846	0.242558	0.140207	-0.0237034	0.201887	0.437364	0.547848	0.125748	-0.150391	0.208957	0.59128	0.600036	-0.290385	0.523272	0.196162	0.10514	-0.148871	0.292131	0.22838	-0.127056	0.0738407	-0.119962	0.311397	1.11191	-0.169753	0.142712	0.117921	0.000606238	-0.0786719	-0.106728	0.816217	0.706162	0.158639	0.559966	0.359722	-0.203528	0.297289	0.607985
BLOC1S5	0.682173	-0.0225046	1.05072	-0.272931	0.399973	0.217148	0.193573	0.297987	0.311326	0.704824	0.147101	-0.558477	0.945298	0.371933	-0.0685063	-0.482378	0.603603	0.150314	-0.00101085	0.0858647	0.0792776	0.582082	0.0967673	0.0811666	1.34512	0.510578	1.10909	1.119	0.468936	0.923259	0.955434	0.58639	0.211815	0.700026	0.367788	0.249215	0.702568	0.249978	0.0891353	0.0335891	0.335677	-0.0208479	0.441182	-0.0291735	0.324056	0.47775	-0.181677	0.323592	0.253282
BLOC1S6	0.96946	1.14985	1.13125	0.777633	1.36528	1.62976	2.54653	1.79795	2.38118	1.13528	0.703961	2.23727	1.30864	1.29346	1.94346	1.30899	1.55923	1.18505	2.67711	1.78549	1.18508	0.952985	1.36067	1.55001	3.34397	1.54387	1.00211	1.36507	1.87868	3.28713	0.759384	1.67566	1.4839	1.14779	0.92609	1.12218	1.98264	1.39766	1.16609	1.63687	0.372058	0.975467	1.83194	0.306889	1.55617	1.36714	1.04398	1.6319	1.33734
BLVRA	1.8056	1.92176	2.00018	1.84515	1.98772	1.72204	1.15813	1.77812	0.293936	2.55445	1.8909	1.44299	0.813051	1.9372	1.14346	1.79505	1.50729	1.33226	1.29201	2.14461	1.73849	1.62719	1.07778	1.86816	0.346354	1.7072	1.8065	1.50393	1.07044	1.6916	2.30808	2.61862	1.41444	2.10509	2.37818	1.47266	1.59122	1.47371	1.52581	1.46195	1.47817	1.10624	1.79305	2.01356	1.53458	1.83315	2.89781	1.72696	2.2587
BLVRB	0.335433	0.482307	-0.561655	-1.14212	-1.44691	0.231409	-0.36897	-0.379514	-0.942064	0.0291922	0.519663	0.655775	-1.11499	-1.23567	0.77842	-2.20673	-0.388722	0.100748	-1.3411	0.0306831	-1.41485	-1.0158	-0.575093	0.438881	0.240105	0.728692	-1.25186	0.465962	0.400402	0.55629	0.355859	0.618582	-1.20768	0.486143	-0.351315	-0.818036	-0.217181	-0.410986	0.52478	-0.665022	0.0985795	0.687713	-0.600699	0.93405	-0.612158	0.0852392	0.719009	-0.356023	0.156212
BLZF1	1.83153	2.25648	2.45633	1.12443	2.13186	2.86198	3.43068	2.57214	3.52528	1.82596	1.6923	3.47961	2.91139	2.18439	2.93367	1.84981	2.57705	2.19033	3.60201	2.61468	2.67374	1.62454	1.77425	2.68328	3.95369	2.67334	1.91969	2.44016	2.47016	4.10523	1.4163	2.70691	1.86837	2.03334	2.12638	1.327	2.75107	2.277	2.23485	2.92463	1.50243	2.11529	2.11636	1.56127	2.56115	2.51527	1.79696	3.02355	2.46776
BMI1	1.69381	1.35386	0.280382	1.03939	0.240751	1.20945	1.10339	0.854285	1.78542	0.281472	1.51855	0.812196	1.31411	0.785759	0.72753	1.23925	1.31383	1.11859	1.43555	2.11561	1.64987	2.01283	2.1262	0.871116	1.92556	1.65872	1.52322	2.02428	1.13726	1.46778	1.86617	0.552935	1.47072	2.05549	1.39238	1.94808	1.80492	0.84239	2.35748	1.3091	1.76203	1.9664	1.8292	1.51836	1.41287	1.75757	1.11536	1.6424	1.11541
BMP1	-1.51857	-0.3114	-0.953466	-1.05996	-1.75002	-1.20393	-0.338736	-1.10851	-0.612835	-0.905923	-1.85191	-0.63207	-0.712956	-1.50122	-0.787867	-1.00897	-0.650487	-1.66011	-1.56513	-1.0619	-1.46976	-1.41929	-1.31056	-0.745324	-1.46551	-1.25347	-1.47248	-1.37743	-0.965412	-1.21466	-1.81615	-1.02809	-1.46207	-0.948069	-1.57337	-1.51682	-1.98203	-1.16354	-0.320698	-1.34998	-1.16446	-1.03247	-1.65964	-1.2172	-1.79687	-1.83113	-0.648053	-1.78038	-2.04503
BMP2K	-1.67328	-1.48682	-1.89481	-1.25926	-1.45929	-1.18927	-1.81784	-1.58723	-1.22584	-1.19807	-1.49226	-1.66356	-1.87074	-1.61423	-1.49374	-1.28691	-1.92312	-1.48501	-0.956933	-1.21443	-0.603265	-1.21553	-1.35173	-1.08567	-0.343375	-0.345874	-1.80502	-0.997513	-1.55562	-1.00606	-1.73794	-1.65175	-1.0985	-1.48418	-1.36738	-1.39361	-0.632827	-1.52736	-1.76148	-1.22374	-1.20612	-1.54473	-0.866265	-1.09965	-0.915695	-1.06279	-1.17606	-0.729476	-1.15528
BMP4	-1.00234	-0.502155	-0.378903	-1.66567	-1.68368	-2.02614	-1.39071	-1.99388	-0.528827	-1.64388	-1.43343	-0.723393	0.642756	-1.89252	-1.81006	-1.28047	-0.0175397	-1.8059	-1.82195	-1.85796	-1.15602	-1.82244	-2.04516	-1.88457	-0.945257	-2.21558	-1.15425	-0.627299	-1.04664	-0.339045	-1.32257	-1.65356	-1.833	-1.69491	-2.27102	-1.84163	-0.967229	-1.96472	-1.0202	-1.05611	-1.78913	-0.516373	-0.536007	-0.899102	-1.12308	-1.21396	-2.31339	-0.755485	-1.80749
BMP8B	-1.47718	-2.13252	-1.74499	-1.24048	-2.02466	-1.13512	-0.885926	-1.36352	-0.517218	-1.44511	1.0259	-0.410508	-2.08362	-1.60432	-0.770658	0.4446	-0.694313	-2.08887	-0.278835	-0.483392	-1.02411	-1.88077	-1.43475	-1.51375	1.3697	-1.11707	-1.79415	-1.52425	-1.41748	-0.324181	-1.99473	-1.76861	-2.50982	-1.35002	-0.706118	-2.37691	-1.05656	0.566858	-1.6026	0.182145	-2.30895	-0.478191	-2.01979	-1.44674	-1.26354	-1.47635	-1.91634	-1.06036	-1.31293
BMPR1A	-0.943288	-0.558159	-1.54112	0.00507982	-1.04591	-0.604823	-1.28636	-0.45922	0.473939	-1.27478	-0.122025	-0.93346	-0.716047	-0.830167	0.626891	-0.681485	-0.855401	-0.817827	-1.20439	-0.9462	-1.45794	-1.04172	-0.32822	-1.23882	0.238024	-1.35112	0.0564725	-0.889495	-0.816289	-0.936569	0.905829	-1.12712	-0.88644	-0.665254	-0.652229	-0.782236	-0.690732	-0.996103	-0.38579	-1.35317	-0.522559	-0.541865	-1.26805	-1.11712	-1.47443	-1.24483	0.0371774	-0.888943	-0.646687
BMPR2	0.986991	0.985933	0.215666	0.612549	0.236068	0.562497	0.729297	0.328026	0.883395	0.0742123	0.655476	-0.302684	0.648117	0.0503502	0.391609	0.300888	0.260979	0.170815	0.146724	2.83072	0.26785	-0.0434466	-0.216696	0.107481	-0.639908	0.48169	0.593846	0.697634	0.282178	-0.309088	0.583189	1.11599	0.0924851	0.864075	1.50117	0.26144	-0.289446	0.386346	0.661554	0.514337	0.366929	1.20953	-0.196847	0.166294	0.616398	0.30066	1.92846	0.706792	0.740732
BMS1	0.322296	0.619295	0.603869	0.219375	0.121234	0.676642	0.388315	0.491142	0.741973	0.618216	0.84322	0.487181	0.55959	0.737021	0.136999	0.231356	0.37752	0.516016	0.676986	0.273612	-0.00717351	0.118903	0.961877	0.372998	0.570761	0.701815	0.450021	0.722321	0.480719	0.172177	0.098291	0.786347	0.68481	0.202741	0.289204	-0.115223	-0.262883	0.19621	0.779847	0.403383	1.12542	-0.0810085	0.758608	0.0862367	0.306891	-0.099173	0.438586	0.4582	0.307679
BMS1P1	1.35707	2.18091	2.75561	1.18558	2.09313	2.8951	3.66279	2.44235	3.47172	1.85446	1.77176	3.16716	2.69508	2.04837	3.0867	2.29207	2.53711	1.9851	3.73985	2.16634	2.26076	1.37635	1.77705	2.56838	3.89985	2.75278	1.50174	2.20359	2.49642	4.38215	1.7832	2.52885	1.91341	1.65197	1.90959	1.28839	2.87101	2.0283	2.0985	2.71961	1.55002	1.81935	2.73245	1.43691	2.52986	2.32063	1.56203	2.93219	2.09384
BMS1P20	-1.17425	-1.02669	-1.2337	-0.950211	-1.39456	-1.05859	-1.11003	-1.0583	-1.65526	-1.41457	-0.248154	-1.8636	-0.942087	-1.19489	-0.575924	-1.57751	-1.15081	-1.13469	-1.16164	-1.17321	-1.61407	-1.01854	-1.00619	-0.931831	-0.179244	-0.867538	-1.14281	-1.60737	-0.134083	-1.54041	-1.24453	-1.16501	-1.06929	-1.40318	-1.18048	-0.855358	-1.14167	-0.581836	-0.943258	-1.4205	-0.944322	-1.71218	-1.62903	-1.2288	-1.80277	-1.5929	-0.862682	-1.56867	-1.2212
BMS1P4	1.57925	1.70857	1.00459	1.1564	0.953674	1.44395	1.41672	1.07116	1.30376	0.576047	1.04798	2.15271	0.876321	0.843796	1.66896	1.18563	1.29836	1.27981	1.18902	1.45617	1.92549	1.01831	1.647	0.978001	1.808	1.59771	1.83567	1.27667	1.84724	1.92226	1.55131	1.18842	0.764716	0.996086	1.23843	1.7433	1.44775	1.41991	1.24432	1.29777	0.995718	1.65438	0.969916	1.04485	1.1876	1.70177	1.94281	1.41087	1.25253
BNC2	-1.11803	-0.606236	-1.26958	-1.85848	-0.264885	-0.984926	-1.46827	-0.576669	-1.19903	-0.750187	-1.00442	-2.57891	-1.20409	-1.47534	-0.478664	-1.254	-1.30859	-0.821617	-0.313463	0.0235872	-0.978188	-0.307019	-0.0965644	-0.720846	0.0512889	-0.368555	-2.37048	-0.673212	-1.10011	-0.736863	-0.653482	-0.552337	-0.657569	-0.646428	-0.456052	-0.397169	-1.39183	-1.46255	-1.15028	-1.37606	-0.785268	-0.482061	-1.73028	-1.02604	-1.97408	-1.20913	-0.972376	-1.64299	-0.263125
BNIP1	-1.91995	-2.08105	-1.60966	-1.76735	-1.9421	-1.78625	-1.61416	-1.78273	-2.17139	-1.47298	-1.28539	-2.10219	-1.6236	-1.95545	-1.30729	-1.78598	-1.89306	-2.04605	-1.97937	-1.45065	-2.31042	-1.71594	-2.28342	-1.48101	-0.348642	-1.58163	-1.54302	-1.61707	-1.61795	-1.64981	-1.72718	-2.03787	-1.71552	-1.65694	-2.11969	-2.09066	-0.834989	-1.8323	-2.21215	-1.95863	-1.80546	-1.86598	-1.2252	-1.7098	-1.76694	-1.91261	-2.19277	-1.93541	-1.85835
BNIP2	0.423615	0.966325	-0.255805	0.52366	-0.204602	0.461921	0.35633	0.713398	0.183672	0.853627	1.2231	0.129154	-0.508446	0.0197308	-1.35034	0.494976	0.47995	1.08948	0.823397	1.16003	0.958208	0.573592	0.923816	0.641194	0.657211	0.281588	1.18108	0.669991	0.485289	0.133449	1.17887	0.694034	0.857116	0.845299	0.859738	1.16482	0.9155	0.12609	0.551806	0.653173	0.574689	0.613247	1.24126	0.177138	1.10008	0.722692	0.419965	1.26121	1.39299
BNIP3	1.83561	2.02691	-0.517956	1.43311	2.1785	1.54483	1.53706	1.17799	1.59052	1.47783	1.07896	1.52641	0.529821	0.0123904	2.45354	1.81862	1.81455	0.699112	1.15431	1.71857	1.00469	1.7864	2.67235	0.906541	2.41705	1.04169	0.497947	2.07316	1.4463	0.627765	1.51415	1.78606	0.880101	0.970395	2.91391	0.56012	0.320328	1.12384	1.56013	0.0871643	3.23624	0.700509	0.842877	1.28947	0.338554	0.712883	1.97231	1.37254	2.95137
BNIP3L	1.14109	1.48115	-0.367902	1.53075	0.718194	0.452601	1.6295	0.939825	0.937097	1.52211	-0.0392022	0.568701	1.13507	0.374358	2.86118	1.29047	1.62935	1.15602	0.606342	1.23666	1.28205	1.53424	1.27163	0.61025	2.12752	1.335	0.565775	1.35954	1.51249	1.40111	1.18909	1.44702	0.558484	2.04117	1.0224	1.45482	1.02962	1.74493	1.50982	0.815788	2.2167	1.20392	1.2067	1.15065	0.606583	1.20745	1.39702	1.28682	1.24749
BOD1	1.33276	0.898896	1.76211	0.596396	1.30026	0.871421	1.40265	0.746806	0.66857	1.68302	1.34128	0.65587	1.36874	0.868318	1.21442	0.329227	1.26199	0.0331061	1.3099	1.05987	0.140113	1.11165	0.900535	1.20076	2.6063	1.40136	1.21919	1.25174	1.36194	1.21235	1.24159	0.2833	0.770208	1.09842	0.5754	0.532237	1.88939	0.676211	0.698904	0.687861	0.920115	0.278239	1.30641	1.22761	0.547759	1.05892	0.660836	0.594089	0.712116
BOK	-1.2453	-0.945699	-0.447537	-1.50438	-1.21906	-0.773309	-1.8303	-1.64989	-1.50512	0.00536588	-0.784664	-0.478959	-1.70564	-0.425838	-1.3543	-1.31498	-1.47403	-1.25992	-1.24479	-0.477289	2.46893	-1.04597	-0.964106	-0.437878	-1.40983	-1.09882	-1.65862	0.0629172	-0.300399	-0.772419	-1.03785	-1.33356	-1.39986	-0.583727	-0.775686	-1.21159	-1.11786	-0.57218	-1.03805	-1.5095	-1.53792	-1.11387	-1.57686	-0.0546175	-1.129	-1.16276	-0.0904902	-0.819109	-0.0266487
BOLA1	-2.07948	-1.98662	-1.69289	-1.95107	-1.81881	-1.57096	-2.04217	-1.87792	-2.18322	-1.88504	-1.60352	-2.47987	-1.85716	-2.06194	-1.35933	-1.7694	-1.65935	-1.89327	-2.36198	-2.0713	-2.14523	-1.08714	-1.26171	-2.24045	-1.94867	-1.67881	-1.94726	-1.61944	-0.871748	-1.28602	-1.64226	-1.47795	-1.92363	-1.54779	-1.79733	-1.8597	-0.397163	-1.60141	-1.95464	-2.15084	-1.5572	-1.6256	-1.90572	-1.70892	-2.17128	-1.40841	-1.90136	-1.92686	-1.58606
BOLA2	2.40041	1.57318	2.90719	2.24808	2.31561	2.21681	1.92676	2.33153	2.15164	2.59764	2.24481	3.00889	2.11425	2.98964	2.98131	2.41791	1.30697	2.21463	2.85028	1.76713	1.93303	3.28131	2.32415	3.4541	3.05281	3.27616	3.88696	2.19216	3.69085	2.53886	2.6499	2.59427	2.04035	2.17222	3.12605	2.34806	3.12647	3.28039	1.98186	2.23877	2.90285	2.90336	2.89615	2.89453	2.65293	2.14766	3.24689	1.90232	3.19803
BOLA3	1.83018	1.64976	1.73637	1.51875	1.91372	1.83587	1.76993	1.84884	1.1536	2.39683	2.21852	1.31726	1.54356	2.03691	2.30191	1.1648	1.40911	1.84318	1.67562	2.57084	0.9872	2.35259	1.42671	2.72246	1.86584	2.06285	1.63154	1.50257	2.79384	2.01693	1.6371	2.27622	1.07024	2.02611	2.88061	1.5716	2.02886	2.87513	1.79524	1.28918	2.67192	2.14993	1.70165	2.51892	1.59574	1.40896	2.43356	0.834967	2.30098
BOP1	0.896425	0.751811	1.94577	1.63606	2.11592	2.10712	0.590334	2.3248	1.9925	1.62565	2.59276	1.86575	2.24736	0.989465	1.20193	-0.103243	2.30342	1.18388	2.0261	1.08955	-0.0407031	1.20599	1.69541	1.52763	1.106	1.13656	1.87584	1.9799	0.571477	1.06214	1.06537	1.46231	0.739806	0.555565	1.50069	0.856495	-0.801166	0.740496	0.874227	0.752233	1.50874	1.13258	-0.0864678	0.717407	0.755035	0.127237	1.54613	0.38639	0.951796
BORA	-0.739606	-1.65969	-0.85618	-0.682655	-1.04143	-0.807884	-0.997398	-1.3396	-1.07349	-1.53017	-0.508805	-0.94104	0.0358006	-0.982381	-0.627287	-1.19223	-1.05982	-0.812146	-1.26541	-1.43961	-1.11392	-0.378032	-1.14111	-0.124789	0.0630711	-0.530974	-0.683352	-1.39344	-0.342402	-0.937297	-0.729613	-0.454381	-0.846028	-1.00396	-0.684286	-0.860837	-0.467464	-1.02164	-1.07402	-1.20711	-0.245671	-0.209821	-0.42678	-0.693081	-0.893734	-0.821238	-0.389856	-1.13018	-0.278718
BORCS7	0.221611	0.231857	-1.4255	-0.80865	-0.669379	-0.906378	-0.72611	-1.09321	-0.976412	-0.489766	-0.387728	-0.543343	-1.07931	-0.44457	-0.277768	-0.942523	-0.912781	-1.33684	-0.280719	-0.462369	-0.119617	-0.891565	0.255751	-0.7632	0.0388516	-0.299	-1.42846	-0.584882	-0.43331	-0.317992	0.195082	-0.900286	0.19861	-0.569011	-0.814204	-0.441428	0.276016	-0.690996	-0.862458	-1.04375	-0.151566	-0.576004	0.166331	-1.00076	-0.250605	-0.241203	-0.196594	-0.167581	-0.85802
BPGM	-1.60946	-1.59073	-1.72149	-1.20832	-1.19517	-1.17078	-0.542904	-1.02851	-1.84077	-1.72922	-1.30631	-1.94795	-1.6313	-1.46711	-1.66085	-1.25095	-1.61471	-1.40669	-1.50197	-1.0106	-1.60722	-1.73295	-1.50155	-1.54315	-1.75545	-0.6598	-0.713127	-0.641975	-0.506088	-1.19793	-1.12147	-1.64066	-1.22862	-1.64964	-1.53211	-1.12342	-0.868472	-1.06217	-1.79244	-1.69621	-1.64812	-1.43847	-1.05344	-0.939891	-1.46725	-1.59561	-0.662899	-1.65971	-1.57171
BPHL	-0.437579	0.0350791	0.294361	-0.541878	0.287972	0.0601957	-0.824516	-0.378529	-0.808993	0.535473	-0.402005	-0.905336	0.258473	0.143596	0.3493	-1.30235	-0.348237	-0.477295	0.191588	0.264327	-0.75038	0.291394	-0.0983344	-0.216029	0.830993	0.901699	0.0982249	0.489174	-0.0214668	0.686825	-0.0801202	0.534534	-0.496959	0.904342	0.294849	-0.50073	0.804246	0.880168	0.124942	-0.690082	0.177222	0.0181403	-1.08126	0.382278	-0.908773	-0.366615	-0.00203469	-1.17372	-0.178176
BPNT1	-1.90437	-1.58681	-0.949041	-1.68698	-1.45918	-1.51077	-1.60941	-1.01413	-1.29156	-1.71222	-0.931566	-2.48928	-1.37912	-1.29724	-0.876109	-0.967792	-1.43244	-0.841961	-1.32173	-1.2273	-2.2576	-0.471608	-0.853152	-1.61966	-0.130341	-1.34994	-1.08363	-1.09725	-0.495111	-0.68059	-1.17198	-1.41372	-1.51522	-0.632789	-1.25118	-1.53978	-0.482882	-1.15178	-1.6729	-1.33927	-1.23968	-1.46176	-1.26404	-1.30441	-1.39912	-1.2643	-1.96226	-1.49793	-1.25375
BPTF	-1.75099	-1.31337	-1.73595	-1.8239	-1.16709	-1.7715	-1.31809	-1.08743	-1.28044	-1.18703	-1.46105	-2.56993	-1.4144	-1.23035	-1.56275	-2.46805	-0.846587	-1.09788	-1.63152	-1.18452	-1.63557	-1.73827	-1.417	-2.08863	-2.27454	-2.27232	-1.44946	-1.12834	-2.47004	-2.15922	-1.4079	-1.94479	-1.8318	-1.371	-1.73495	-1.49022	-1.97254	-1.58131	-1.19569	-1.38953	-2.05621	-1.19452	-2.44004	-1.53148	-1.69681	-2.15199	-1.50512	-1.56541	-1.67692
BRAT1	0.228545	0.48774	1.64742	1.1843	0.77025	1.30353	0.99656	1.97223	0.792966	0.825183	0.181827	1.65208	0.769425	0.712618	0.288969	0.671309	0.991253	0.652881	0.580748	1.18375	0.565403	0.747648	0.719689	1.59631	0.147864	0.141768	1.16159	0.419156	0.779621	0.785948	0.662646	1.29279	0.698194	0.435342	1.06753	0.415669	-0.0185616	0.637366	0.784263	0.620196	0.725063	-0.0835889	0.301844	0.761036	1.06908	0.380782	0.623074	0.477093	0.748472
BRCA1	-1.61289	-1.98504	-1.03921	-1.02558	-0.715808	-1.50549	-1.07832	-1.38569	-1.58113	-1.05166	-1.79341	-2.17838	-0.755765	-1.12043	-1.34437	-1.6598	-1.44695	-0.716152	-1.54442	-1.00365	-1.43002	-0.547897	-0.847264	-1.55367	-0.602879	-1.39736	-0.790373	-1.23456	-1.5933	-1.95677	-1.61736	0.287819	-1.16005	-1.13395	-1.07218	-0.422412	-2.12433	-1.55419	-1.29351	-1.62874	-0.967735	-1.06547	-1.54847	-0.97228	-1.72297	-1.75438	-1.35707	-1.9963	-0.899542
BRCC3	-1.21256	-1.08269	-1.76242	-1.46967	-1.18892	-1.47302	-1.35421	-1.2147	-1.38189	-1.45542	-1.32781	-2.59677	-1.53491	-1.40181	-1.02694	-1.42921	-0.954758	-1.31304	-1.46034	-0.844886	-1.07291	-1.04865	-1.06571	-1.42622	-1.74518	-1.22985	-1.4791	-1.16838	-1.59509	-1.18899	-1.18277	-0.793439	-1.22402	-0.910896	-0.661688	-1.52262	-1.43568	-1.35421	-0.887325	-1.26001	-0.623961	-1.08291	-1.2721	-1.1766	-1.43135	-1.14091	-0.836744	-1.22455	-0.671778
BRD1	-1.90617	-1.96495	-1.62635	-1.76273	-1.3672	-1.64763	-1.96828	-1.61426	-1.51031	-1.4132	-1.62162	-1.26001	-1.23546	-1.90172	-1.96679	-1.7053	-1.92967	-1.3887	-1.68237	-1.63414	-1.55184	-1.88901	-1.35417	-1.86448	-1.35769	-1.92935	-1.66671	-2.07752	-1.80113	-2.18075	-1.68457	-1.93064	-1.69241	-1.45412	-1.30422	-1.304	-2.43801	-1.98906	-1.44372	-1.99551	-1.65683	-2.06859	-1.38948	-2.14601	-1.58709	-1.84291	-1.40604	-1.67969	-1.67139
BRD2	1.41713	1.56694	2.77829	1.86286	2.1149	1.87622	1.92711	2.09674	2.73846	2.11829	1.40347	2.42371	2.81972	1.54715	1.47259	1.6305	2.11955	2.3079	2.23892	1.44333	1.67561	2.15277	1.1226	1.61854	2.50929	1.595	2.06484	2.43054	1.98115	1.6244	2.10019	1.84165	1.72304	2.09592	1.80921	2.13479	1.39437	1.48984	1.72249	1.97774	1.3338	1.86485	2.02457	1.51877	2.43688	1.72013	1.28521	2.16156	1.31328
BRD3	-0.179698	0.0133682	0.958233	0.108425	0.10609	-0.319904	-0.395913	-0.514565	0.609954	-0.562299	-1.42448	-0.148546	1.12283	-0.385887	-0.918323	0.393809	-0.0397409	-0.466664	-0.302938	-1.03345	0.153371	-0.385752	-0.86312	-0.790606	-0.99107	-1.49492	-0.517885	-0.181991	-1.01693	-0.48209	-0.32904	-0.319814	-0.0354099	-0.195646	-0.514307	-0.833311	-1.16232	-0.827541	0.276468	-0.277754	-0.520177	-0.0471457	-0.580209	-0.353455	-0.352435	-0.97878	-1.19805	0.494847	0.0105869
BRD3OS	-2.0313	-2.02986	-0.969801	-1.9083	-1.79914	-1.59114	-1.63392	-1.48245	-1.85365	-1.61249	-2.15224	-0.797666	-1.72186	-1.77022	-2.10134	-1.17422	-1.08414	-1.93038	-2.11997	-1.46567	-2.21658	-1.54183	-1.89601	-1.66396	-2.1988	-2.02762	-1.63307	-1.8549	-1.30289	-1.54513	-1.70167	-1.9216	-1.56917	-2.08917	-1.67043	-2.02531	-1.62314	-1.89143	-1.73302	-1.90937	-1.47911	-1.42992	-1.49996	-2.10917	-1.75817	-1.91353	-2.11715	-1.92712	-1.5956
BRD7	0.558122	0.547735	0.519114	0.268982	0.910842	0.500067	0.00825959	0.650363	0.68619	0.694772	0.468053	0.866447	0.810356	-0.876516	0.198303	0.886559	1.02344	0.72887	0.32935	1.32163	0.45827	0.569165	0.0434038	0.389893	1.55275	0.604374	0.407094	0.525462	0.295882	0.264396	0.723917	0.824334	0.251228	0.663015	0.421021	0.575395	0.14572	0.702349	0.571649	0.687671	0.221694	0.541196	0.681302	0.691541	0.309106	0.501325	0.746691	0.784354	0.907628
BRD7P3	-0.775501	-1.04616	-0.291297	-0.948308	-0.047747	-1.02754	-1.97008	-0.908464	-0.991102	-0.655637	-0.961101	-0.721847	-0.4456	-1.69098	-0.814648	-0.796939	-0.784553	-0.513938	-1.3653	-0.458465	-1.22969	-0.591656	-1.31916	-1.16501	-0.155427	-1.19178	-1.02815	-0.885172	-0.694388	-1.11484	-0.743402	-0.201575	-1.05151	-0.89444	-0.903891	-0.733264	-1.05743	-0.519491	-0.760774	-0.87499	-0.741814	-0.759826	-0.525678	-0.816412	-0.864911	-0.891433	-0.776531	-0.542465	-0.547313
BRD8	-0.41382	-0.640188	-0.79484	-0.133677	-0.183935	-0.369969	0.0438374	-0.081997	-0.465764	0.0995691	-0.555067	-0.13657	0.150478	-0.294019	-0.20934	-0.119269	0.0800105	-0.61373	-0.510482	0.416249	-0.637328	-0.386346	-0.739682	-0.138706	1.00988	-0.48097	-0.365838	0.289799	0.0682478	-0.609166	0.113074	-0.119268	-0.0468087	-0.101312	-1.26246	-0.170799	0.199085	-0.183442	0.397117	-0.499448	-0.956218	-0.794566	-0.0949478	-0.149108	-0.701422	-0.333488	-0.116111	-0.36039	-0.297159
BRD9	0.800972	0.798453	1.98409	1.31157	1.03943	0.970448	1.48728	0.921812	1.69983	1.14901	0.415029	1.49673	1.0387	0.922529	1.21699	1.16849	1.02715	0.758068	1.28968	1.08189	1.709	0.571716	0.747679	1.25735	1.18045	1.23394	1.23891	0.950638	0.901364	0.930826	0.643296	0.920481	1.37954	0.577668	0.569217	0.929969	1.18135	1.16796	0.744145	0.866628	1.23546	1.01751	1.54214	0.847712	1.38741	0.962753	0.969332	1.03074	0.664486
BRF2	-1.37279	-1.19991	-1.23345	-1.49822	-2.18739	-0.601047	-0.672978	-0.596729	-1.09686	-1.18757	-1.47014	-1.01717	-1.27447	-1.78021	0.0382683	-1.91199	-0.0441356	-0.786863	-2.02143	-0.837252	-1.97977	-1.57559	-1.24555	-1.32055	0.373328	-0.836731	-1.54057	-0.935514	-0.211288	-0.584027	-0.439811	-1.40413	-1.20866	-1.32874	-1.62645	-1.55126	-0.405915	-1.1705	-1.21438	-1.58353	-1.47519	-1.20178	-0.985852	-1.5926	-1.61372	-1.23033	-0.56393	-1.70815	-1.69151
BRI3	1.79389	1.97564	2.00361	2.3179	1.89185	2.156	2.24368	1.82328	0.665874	1.77408	1.88516	2.04529	0.517104	1.67262	2.07308	1.84562	1.04709	2.25052	1.15192	2.8671	2.59061	1.33332	2.47939	2.01569	1.70567	2.92202	1.28662	1.87296	1.22133	2.47497	1.33379	2.68592	1.98293	1.58506	2.69746	2.29957	1.62046	2.55702	1.16998	1.42884	1.81916	2.21917	1.30544	2.31484	1.22205	1.75518	2.87153	1.1223	2.1573
BRI3BP	-1.3501	-1.63142	-0.598404	-0.793806	-1.0883	-1.15806	-1.07756	-1.07943	-1.42044	-1.16235	-0.824798	-2.10131	-1.03869	-0.605922	-0.0363518	-1.12304	-1.16067	-1.47485	-1.4302	-0.439916	-0.639281	-0.484185	-0.648555	-0.127523	-0.466747	-0.867038	-1.34412	-1.19132	-0.934108	-1.29577	-1.50573	-0.433941	-0.702673	-1.04033	-0.571719	-1.15656	-0.811679	-0.791312	-1.66057	-0.68293	-1.11455	-1.28691	-0.856417	-0.622107	-0.739461	-1.01082	-0.633827	-1.27422	-0.972648
BRIX1	1.95014	1.66708	2.33655	2.43708	1.89821	1.39043	1.77301	1.87674	2.03654	2.37431	2.26873	1.04213	2.50959	2.10436	2.8539	1.29481	1.81465	1.23809	1.94352	1.89738	0.602585	2.266	2.69827	2.0273	1.91356	2.23956	2.47737	1.46492	2.13894	1.88061	1.8997	2.10883	1.85365	1.92181	1.82535	2.28468	1.76869	2.56045	1.59562	1.67483	2.67086	1.59628	1.61028	1.96354	1.85326	1.97178	1.54738	1.1887	1.94996
BRK1	1.24822	0.86943	-0.449556	1.02424	1.08972	0.556809	1.70567	1.34988	0.519558	0.661969	1.60177	1.19738	0.617435	0.573152	0.750868	1.59717	1.47802	0.988399	1.1685	1.33932	0.93647	1.25585	1.52764	0.5641	1.70396	1.07917	0.0876231	1.01937	1.72532	1.70338	1.53621	1.63861	1.53976	1.3561	1.06458	0.766315	1.8453	1.10442	0.27735	1.18494	0.918191	0.350026	1.4189	0.458743	1.85513	1.21603	1.19719	0.835239	0.977066
BRMS1	0.979272	0.793382	1.98064	1.60526	1.52007	1.95274	0.531941	0.987075	1.45042	1.09697	1.02436	1.78351	1.24836	1.47252	1.37075	1.42208	0.840643	0.876741	1.34247	1.2776	1.28906	1.36806	0.740997	1.77369	1.16201	1.58313	1.33717	1.16755	0.769181	1.11515	1.3766	1.13463	1.61725	1.11663	1.75142	1.28549	0.748024	1.29016	0.976987	1.38244	1.76948	1.45369	1.27832	1.68318	1.39007	1.36196	1.5482	1.07027	1.50851
BRMS1L	-0.363395	-0.318423	-1.36546	-1.13613	-0.0147972	-1.11587	-1.30696	-1.27902	-1.24665	-0.831151	-0.53993	-1.2042	-0.857795	-0.947206	0.107728	-1.3249	-0.597388	-1.06608	-0.811447	-1.23927	-1.32657	-0.394721	-0.862639	-1.2142	-0.392964	-1.20668	-0.972961	-0.763194	-1.0537	-1.01353	-1.15775	-0.535705	-0.929039	-0.610382	-0.655619	-0.852599	-0.560577	-0.979772	-1.34783	-1.31471	-0.916032	-0.507519	-0.91396	-0.65724	-1.26353	-1.00676	-0.863153	-1.19676	-0.687864
BRPF1	0.955004	0.658595	1.39251	1.43295	1.04994	0.776659	0.958689	1.02885	1.55167	0.95792	0.786156	1.97287	1.01285	0.867937	0.232682	1.58651	0.869299	1.49419	1.20334	1.28778	1.30637	0.677457	0.967861	0.658316	0.0134577	0.317082	0.4262	0.539594	0.347686	0.700207	0.619807	1.68631	1.20733	1.03078	1.56218	1.33186	0.0567901	0.808698	0.891101	1.05294	1.00159	0.311193	0.277586	0.956846	1.40031	0.5478	1.50538	0.982213	0.983655
BRPF3	-0.363173	-0.184044	0.101865	0.0355977	0.78778	0.214084	-0.243866	0.293638	-0.0806702	0.837611	-0.563815	-0.52063	0.887539	0.178281	-0.411104	-0.656608	0.323836	0.165636	-0.0466623	-0.107087	-0.402501	-0.161939	-0.570542	-0.399181	-0.235088	-0.283443	0.684445	0.254598	-0.576486	-0.193758	0.439107	-0.27911	0.143271	0.522697	0.291435	0.266343	-0.871551	-0.519306	-0.0126812	-0.595613	0.103834	-0.0715657	-0.694319	-0.454194	-0.487842	-0.773933	-0.570642	-0.262441	-0.724259
BRSK1	-0.680017	-0.165101	-0.549672	0.784933	0.123619	-0.579181	0.436739	-0.565367	1.14145	-0.174291	0.916643	1.09842	-0.128392	0.172195	0.00432976	-0.0835681	-1.21523	0.547651	-0.554409	-1.40623	0.49707	-1.01588	-0.59535	-0.336794	1.38567	-0.301816	0.89958	-1.92673	0.364461	-0.653118	-1.15449	-0.00482446	-0.713222	-1.41817	0.0477058	-0.784219	-0.288639	1.23468	-0.561159	-0.0525281	-1.09021	-1.12609	-0.108885	-0.301648	-0.236217	-1.30418	-0.256292	-1.61011	-0.315599
BRWD1	-0.190602	-0.264464	-1.36597	-0.202477	-0.496971	-0.482748	-0.194925	0.0528269	-0.255738	0.463062	0.924302	-0.370712	-0.389651	-0.741098	0.936622	0.28057	0.690671	0.132956	-0.205745	1.34669	-0.204816	0.00548968	0.221757	-0.928411	-0.226491	-0.521888	1.35347	-0.411731	-1.10038	-0.42776	0.0908024	-0.404357	-0.0175725	-0.0891468	0.227659	-0.821746	-0.049642	-0.562835	-0.0853504	-0.00335591	-1.15859	0.274525	0.0406338	-0.848215	-0.184368	0.284218	0.873746	-0.0304636	-0.00990974
BSCL2	0.545335	0.393842	1.86397	1.26453	1.26958	1.42562	0.556054	0.447103	0.888389	0.412555	1.29603	0.437612	-0.026363	1.14904	1.31606	1.59914	1.32095	0.42081	0.41354	1.46656	1.7388	1.2565	1.26591	0.942039	-0.59577	1.18583	1.28317	-0.0144175	0.833869	1.19536	1.62205	0.730645	1.67541	0.172525	1.42902	0.873016	-0.178092	1.45249	1.48157	1.09921	0.808038	1.77912	0.13848	0.762269	1.04663	1.14753	0.836896	0.048184	0.746998
BSDC1	-0.426371	0.0776051	0.787506	0.235552	0.51032	-0.074272	0.41608	0.320293	0.710919	0.531822	0.151839	0.888583	0.360228	0.427157	0.50795	0.891526	-0.101246	-0.189863	-0.0964319	0.403598	0.470014	-0.235757	0.0109438	0.322981	0.160698	-0.0347555	0.209874	0.411382	0.413431	0.169167	-0.253252	0.319338	-0.307449	0.212104	0.0902861	-0.477164	-0.0354428	0.326078	0.108446	0.613389	0.0519152	0.105215	0.0711441	-0.0102995	0.331919	-0.0353355	0.413197	0.287824	0.18623
BSG	1.08791	1.30542	3.42814	1.98726	2.85849	1.5347	2.35423	2.89822	2.7638	2.01713	2.61053	2.35371	1.31005	1.98421	3.07172	2.2029	2.44624	1.88563	1.80942	2.52882	1.29767	1.71175	2.80171	1.89701	1.69053	1.67067	1.96978	2.44768	1.99481	2.30119	2.26208	2.1964	1.89431	2.40647	1.94295	1.66429	0.896429	2.70253	1.97548	2.27158	2.01616	2.57002	1.51691	1.77269	1.64209	1.88705	2.2895	1.22798	1.51427
BST2	1.48977	2.0622	2.39923	1.75035	3.11159	2.63757	2.29828	0.482332	1.97749	1.97063	2.95723	3.23649	2.04523	2.29664	3.11879	3.22986	1.31917	2.1575	2.63489	1.82906	2.05292	2.87185	2.44589	1.67648	1.54718	3.05434	2.87925	3.31248	1.21357	3.01919	3.16977	1.56907	1.2446	2.85535	2.82494	2.52604	1.26546	2.47983	2.50193	2.9036	0.643693	1.4867	2.47144	2.32742	2.69659	2.62804	2.51219	1.71928	2.99526
BTAF1	-0.689713	-0.238229	-0.666787	-0.240519	0.268944	-0.109851	-0.392111	-0.629214	0.414851	-0.521316	-0.201359	0.436941	-0.738051	-0.282893	-0.570329	0.0597408	-0.0163375	0.0284333	0.673034	-0.557817	0.132888	-0.267324	0.311219	0.0291699	-0.183437	-0.446294	-0.335324	-0.615111	-0.692346	-0.601642	-0.312789	-0.535459	-0.161076	-0.548508	-0.315221	0.207568	0.416507	-0.473457	-0.43043	-0.024174	0.190644	-0.524264	0.341029	0.426218	0.4164	-0.205896	0.110256	0.275543	-0.555437
BTBD1	0.966799	0.978372	-0.45249	0.485673	0.743872	0.685052	0.650596	0.594609	-0.0424518	0.399604	1.00347	-0.786726	-0.333585	0.149552	0.478184	0.125758	1.32173	0.397168	0.870631	0.494173	0.67227	0.540375	0.702975	0.434635	0.839459	0.217213	0.975217	0.351155	0.605804	0.438922	0.674791	0.28787	1.17411	0.496902	0.854444	0.641045	0.6939	0.214802	-0.293907	0.221731	0.407993	0.626676	0.183773	0.578654	0.519252	0.165812	0.153244	0.229015	0.827412
BTBD10	-0.337778	-0.287422	-0.485566	-0.382818	-0.437804	-0.445284	-0.850566	-1.03245	-0.88869	-0.483051	-0.287889	-2.3849	-0.484863	-0.417617	0.131033	-0.330826	-0.790513	0.0262068	-0.689976	0.513948	-0.467543	-0.176904	-0.8386	-0.444217	-0.368163	0.0995736	-0.408265	1.20571	0.397087	-0.67615	-0.119145	-0.724346	-0.461714	-0.227865	-0.611723	-0.326351	-0.134026	-0.617237	-0.482863	-0.663807	-0.184272	-0.743988	0.0242416	-0.0596152	-0.386119	-0.3511	-0.614637	-0.401773	-0.429697
BTBD2	0.837674	0.940719	2.50393	1.28658	1.91126	1.44944	1.17278	1.21858	1.49681	1.81504	1.49746	2.40048	1.46716	1.47099	1.90055	1.80774	2.33253	1.41769	1.12256	1.63191	0.775205	0.83032	1.36585	0.0417867	0.252163	0.689649	1.60751	1.32274	1.17174	1.62251	1.29358	1.65051	1.1985	1.72327	1.45116	0.387372	0.279902	1.17851	1.48753	1.15145	1.54504	1.89548	-0.02753	1.12689	0.811398	1.04466	1.67978	1.25925	1.02588
BTBD3	0.149659	-0.0296671	0.0218334	0.81253	1.5999	1.44242	1.02354	1.94416	2.09348	1.1775	1.1451	0.590803	1.97539	0.35504	0.864349	1.4259	1.80012	0.530433	1.73296	-0.426147	-1.10823	0.624963	1.00583	0.0120067	1.64355	1.05288	0.966669	1.13839	0.408835	0.69348	0.480757	1.12065	0.423464	1.36205	1.35113	1.0411	0.523477	0.0456799	1.16453	0.606839	-0.01168	0.643827	-0.4166	0.825853	0.0830577	0.325806	0.660442	-0.848791	0.272579
BTBD6	1.19947	0.936772	1.24413	0.594652	1.35077	0.160935	0.05085	-0.177273	-0.289182	0.0976895	0.576537	0.863613	0.280442	0.595982	1.26597	0.508498	0.3667	-0.10068	0.457798	0.417006	0.528455	0.0614102	-0.267686	0.370974	-0.120459	0.27436	-0.1319	0.698058	0.165686	0.496815	-0.101418	1.53237	0.806412	0.864854	1.81996	0.36145	0.448774	0.893854	0.391256	0.836914	1.0035	0.894746	0.419127	-0.110611	0.470811	0.759527	1.09463	0.841301	1.15866
BTBD7	-1.35755	-1.40196	-0.565782	-1.6972	-1.3601	-1.46814	-1.81065	-1.64529	-1.44401	-1.50421	-1.48033	-2.01051	-1.29352	-1.1155	-1.58753	-1.66164	-1.45738	-1.35883	-0.937276	-1.63338	-1.21383	-1.35638	-1.34852	-1.54381	-1.11353	-1.7585	-1.27609	-1.15398	-1.69409	-1.09104	-1.57473	-0.802973	-1.10624	-1.16925	-1.11948	-1.12627	-1.69398	-1.74972	-1.6402	-1.61214	-1.30487	-1.48426	-1.59858	-0.962686	-1.18077	-1.86446	-1.68337	-1.46441	-1.38934
BTD	-1.5465	-1.45058	-1.92629	-1.69316	-1.84044	-2.15672	-2.08794	-1.94507	-1.9907	-1.709	-1.46331	-2.50168	-2.23575	-1.63688	-1.73972	-1.70952	-1.65283	-2.09345	-1.97942	-1.52853	-1.68662	-1.63572	-1.45172	-1.67109	-2.47069	-1.82761	-2.5712	-1.14565	-1.89548	-1.11354	-2.0537	-1.27846	-1.77563	-1.36329	-1.56057	-2.09735	-1.09176	-1.47927	-1.85026	-1.78525	-1.64209	-1.46779	-1.50527	-1.47944	-1.88831	-1.2056	-1.7616	-1.97184	-1.65434
BTF3	4.09542	4.04112	4.04251	4.07096	3.8369	3.64181	3.54109	3.88723	3.57519	4.33203	3.82681	3.78179	4.04894	4.1916	3.73599	3.67022	4.39768	3.61585	3.72833	4.19103	3.70509	3.63071	4.20112	4.12784	3.73191	4.23581	4.52722	4.13281	3.56871	3.56893	4.44271	3.9355	4.39963	4.31989	3.19773	4.30509	4.13924	3.49725	4.27565	3.85651	4.61786	3.74405	3.94725	4.26633	3.94384	3.62225	3.89929	3.75793	3.16917
BTF3L4	0.597279	0.522776	-0.325886	0.874409	0.244135	0.11175	-0.0369839	0.111191	0.148141	0.129779	0.632515	-0.495639	0.897221	0.415593	0.890786	0.170145	0.563216	-0.0340963	-0.0937351	0.53602	0.0694327	0.137524	0.80008	0.0976987	1.19167	0.11166	0.259406	0.385464	0.941149	0.924142	0.394081	-0.714918	0.0337634	0.205168	0.108132	-0.0348714	1.42323	0.685659	-0.214741	0.0144731	0.237315	0.579536	0.223518	0.470657	0.281136	0.676552	0.42234	-0.0352102	0.125969
BTG1	3.34733	3.35664	3.80884	3.39414	2.80093	3.47615	3.28473	2.85789	3.40667	3.00346	2.64772	3.34783	3.11631	2.7587	3.07517	3.06885	3.48344	3.00835	3.61864	3.28425	3.20274	2.87895	3.28303	2.7981	2.64095	2.56947	3.07963	3.508	3.50725	3.05198	2.58877	2.71688	3.71193	3.3786	2.96851	3.3215	3.8092	3.40313	2.71749	3.82837	3.5712	2.8809	4.12345	2.70109	3.99083	3.54474	2.58601	4.45978	3.57606
BTG2	-0.456967	-0.515068	-1.12001	-0.679179	0.378398	-1.76575	-1.27314	-1.64245	-0.954175	-1.411	-1.35291	-0.0775402	0.118767	0.381473	-1.74137	0.558199	-1.59317	-1.39351	0.225435	-0.825329	1.2311	-0.423807	-0.597512	-1.30179	-2.21279	-1.45879	-0.914347	-1.65055	-1.08068	-1.61636	-0.729233	-1.02816	-1.04779	-1.02958	-1.78925	-0.488319	-0.554631	-0.799761	-0.207196	0.13931	-1.15853	-1.23058	0.310846	-0.980624	0.370077	-0.0664451	-0.945663	2.04982	-1.23545
BTG3	0.812383	0.0591989	-0.128947	0.700843	-0.137331	0.480637	-0.0531867	0.498943	-0.468566	0.94074	1.35227	0.115924	1.2396	1.1139	1.61487	0.329209	-0.0538277	0.805631	0.653964	0.575139	-0.193044	1.28312	1.14576	1.19257	0.696491	1.49199	1.14917	0.447808	0.376049	-0.0590531	1.3555	2.2272	0.404636	0.86126	1.53489	0.183905	1.10187	1.22651	0.651376	0.386287	0.628266	1.12398	0.267122	0.955056	0.0972199	0.42641	1.9279	0.274526	2.15826
BTK	-0.731527	-0.748604	-0.877958	-0.27701	0.0493114	-1.11232	-1.66538	-2.02431	-0.0771904	-1.11363	-1.11299	0.139431	-1.42647	0.015979	-1.15315	-0.261122	-2.29094	-0.469964	-0.401884	-1.14723	1.16862	-0.170053	-1.07435	-0.356828	-1.33647	-0.20116	-1.28943	-0.967548	-0.267618	-0.618496	-1.25057	-1.27044	-0.58175	-1.41586	-1.03454	-0.384556	0.668144	-0.598083	-1.82782	0.782475	-0.587089	-0.76823	1.48445	-0.426305	1.32107	0.663491	-0.522029	0.997994	-0.17939
BTN2A1	0.147928	0.101727	-0.856842	0.0857082	0.353033	0.362765	-0.0926861	0.642715	0.589761	0.421622	0.387572	0.360598	1.28672	-0.207157	0.3317	-0.152938	0.320894	0.586324	0.0960445	0.0414981	-0.032442	0.160224	0.147239	0.0440183	0.281652	0.56416	0.480481	0.768754	-0.131352	0.66001	1.05429	-0.26769	0.0435653	0.774964	0.974245	0.371813	-0.183022	-0.206164	0.0465431	0.47448	0.588468	0.0614571	0.08257	0.165547	0.704298	0.380898	-0.0595899	0.238441	0.0832456
BTN2A2	-2.37032	-2.34965	-1.69199	-2.2134	-2.15317	-2.09777	-1.9279	-1.86167	-1.80279	-2.07812	-2.00274	-2.48369	-2.05392	-1.37009	-1.99781	-1.60411	-2.18711	-1.74092	-2.31304	-1.92796	-1.5892	-1.91217	-1.73727	-2.13181	-1.57106	-1.61931	-1.75653	-1.03337	-1.90005	-1.19741	-1.61175	-2.01409	-1.74141	-1.83481	-1.82884	-1.73325	-1.17466	-1.56465	-1.88806	-1.44833	-2.45957	-1.19885	-1.68241	-1.98154	-1.56604	-1.50074	-1.78214	-2.10592	-2.25021
BTN3A1	-1.21246	-1.2051	-1.31652	-1.36719	-0.471018	-1.4456	-1.1156	-1.29349	-1.05208	-1.13815	-1.52136	-0.999753	-1.17016	-0.0358491	-1.16424	-0.0527206	-2.00463	-0.866658	-0.941581	-1.74739	-0.676939	-0.68512	-1.31618	-1.18434	-1.62592	-0.474785	-0.881788	-0.209264	-1.03925	0.0649014	-0.0140746	-0.895082	-0.933785	-1.59152	-1.26502	-1.03061	0.0128918	-1.40671	-1.51732	-0.8978	-1.46506	-1.60747	0.0736755	-0.842424	-0.45629	0.0941069	-1.13854	-0.745285	-0.983891
BTN3A2	-0.0913017	-0.29675	-0.747445	-0.651539	-0.355626	-2.18204	-0.440652	-0.484899	-0.195473	-0.568247	-1.20193	0.444223	-0.940389	0.842771	-0.0825717	0.841486	-1.47036	-0.17649	-0.280284	-0.467391	0.354475	-0.720506	-0.52605	-0.927921	-2.38019	0.431471	-0.180647	0.959994	-1.32065	-0.155521	1.20696	-1.15893	0.294513	-0.9708	-0.290522	0.0791162	0.328564	0.0981528	-0.0275484	0.657958	-0.946588	-0.171468	-0.145913	-0.220438	0.436174	0.967169	0.443555	-0.328566	-0.494589
BTN3A3	-1.2773	-0.795444	-1.83053	-1.10369	-0.654388	-1.64262	-1.54218	-1.46296	-1.42909	-1.61461	-1.58149	-0.952766	-1.42203	0.0715524	-0.993128	-0.443596	-1.77208	-0.681397	-1.13835	-1.22898	-0.782612	-1.05531	-1.36791	-1.65238	-2.25948	-0.905136	-1.02157	-0.212789	-1.76406	0.149376	-0.108894	-1.48605	-0.723356	-1.05724	-1.24442	-0.904365	-0.420458	-1.03238	-1.06131	-0.683974	-1.59942	-1.12537	-0.538252	-1.30843	-0.664283	-0.0344141	-1.11101	-0.746236	-1.52751
[truncated: 8,762 more rows]
[truncated: 21 more columns]

## Sheet: TCGA_top_vs_bottom_PRL3_GSEA
GENE	Bottom1	Bottom2	Bottom3	Bottom4	Bottom5	Bottom6	Bottom7	Bottom8	Bottom9	Bottom10	Bottom11	Bottom12	Bottom13	Bottom14	Bottom15	Bottom16	Bottom17	Bottom18	Bottom19	Bottom20	Bottom21	Bottom22	Bottom23	Bottom24	Bottom25	Bottom26	Bottom27	Bottom28	Bottom29	Bottom30	Bottom31	Bottom32	Bottom33	Bottom34	Bottom35	Bottom36	Bottom37	Top1	Top2	Top3	Top4	Top5	Top6	Top7	Top8	Top9	Top10	Top11	Top12
[truncated: 25,364 more rows]
[truncated: 26 more columns]

[truncated: 1 more sheets: GSEA_enriched_in_PRL3_low]
