# Supplementary material for: PRL3-DDX21 Transcriptional Control of Endolysosomal Genes Restricts Melanocyte Stem Cell Differentiation
Source: Dev Cell. 2020 Aug 10;54(3):317–332.e9. doi: 10.1016/j.devcel.2020.06.013 (PMC7435699; doi:10.1016/j.devcel.2020.06.013)
Supplement: Table S7. Oligonucleotide Table, Related to STAR Methods [file mmc9.xls]

## Sheet: Sheet1
Oligo	Sequence ( 5' to 3')	Supplier	Reference
zebrafish prl3a cDNA gateway PCR primers(forward)	GGGGACAAGTTTGTACAAAAAAGCAGGCTATGGCTCGCATGAACCGACC	Sigma	N/A
zebrafish prl3a cDNA gateway PCR primer (reverse)	GGGGACCACTTTGTACAAGAAAGCTGGGTTCACATGATACAGCACTTGTTC	Sigma	N/A
prl3a genotyping primers ( forward)	CTATGGCAGTCGATTGCTTTGG	Sigma	N/A
prl3a genotyping primers(reverse)	CTAAGTACTAAGTGGTTGGTCG	Sigma	N/A
prl3b CRISPR/Cas9 guide RNA sequence	GGTGGCTGTGGCTCTTATAGagg (PAM sequence highlighted in lower case)	http://www.ensembl.org	Zebrafish Genome (GRCz11)
Fluorescein scrambled control morpholino	ATTgTcGGAAcACTgTTTcACGGCAT	Gene Tools	N/A
Morpholino against prl3a	ATAGTTGTGCTTCCTTCCGACTCAA	Gene Tools	N/A
Morpholino against prl3a	GACCGTTCAACCAGGCCATACTGGA	Gene Tools	N/A
prl3a phosphatase mutant C104S mutagenesis primer (forward)	CGTGGCTGTGCACTCCGTGGCCGGTTTAGGAAGAGC	Sigma	N/A
prl3a phosphatase mutant C104S mutagenesis primer (reverse)	GCTCTTCCTAAACCGGCCACGGAGTGCACAGCCACG	Sigma	N/A
PRL3HA-C104S site-directed mutagenesis primer: (forward)	GCGTGGCTGTGCACTCCGTGGCGG	Sigma	N/A
PRL3HA-C104S site-directed mutagenesis primer: (reverse)	CCGCCACGGAGTGCACAGCCACGC	Sigma	N/A
Human qPCR ATP6V1G1 (forward)	AAGCAGGCCAAAGAAGAAGC	Sigma	N/A
Human qPCR ATP6V1G1 (reverse)	GGGTCTCCTTCTCCACTTCA	Sigma	N/A
Human qPCR β-ACT ( forward)	CTCCTTAATGTCACGCACGAT	Invitrogen	N/A
Human qPCR β-ACT ( reverse)	CATGTACGTTGCTATCCAGGC	Invitrogen	N/A
Human qPCR DDX23: (forward )	TTTGAGCCAGATGTCCAGAA	Invitrogen	N/A
Human qPCR DDX23:( reverse)	GGCCGTGAACATGACTGTTT	Invitrogen	N/A
Human qPCR RPLP2: (forward)	GACGACCGGCTCAACAAG	Invitrogen	N/A
Human qPCR RPLP2: ( reverse)	AGCAGGTACACTGGCAAGC	Invitrogen	N/A
MITF-ChIP qPCR MLNA: (forward )	TGG GTT CTT CCA ATG TGT CA	Sigma	N/A
MITF-ChIP qPCR MLNA: (reverse )	TTT ATG CAT GGT CAC GTG GT	Sigma	N/A
MITF-ChIP qPCR ATPG6V1G1(forward)	TCC TCT CTT GAC GTT GAG CA-	Sigma	N/A
MITF-ChIP qPCR ATPG6V1G1:(reverse)	CTA CCC TGT CGC TGG TTC AC	Sigma	N/A
MITF-ChIP qPCR ATPG6V1E1:( forward)	GTA AAG GAA CCC GAG ATC TGC	Sigma	N/A
MITF-ChIP qPCR ATPG6V1E1: (reverse)	CAA TGC TAG GCC GGT GAA C	Sigma	N/A
MITF-ChIP qPCR FAM129A:( forward)	CCT CTT GCC TCC TGT CTC TC	Sigma	N/A
MITF-ChIP qPCR FAM129A: ( reverse )	CTT GCC CTC GTC CAG CTG-	Sigma	N/A
MITF-ChIP qPCR ACTB: (forward)’	CTG GGT TTT ATA GGG CGC CG-	Sigma	N/A
MITF-ChIP qPCR ACTB: (reverse)	GCC GTT CCG AAA GTT GCC TT	Sigma	N/A
MITF-ChIP qPCR ACTB intergenic region ( forward)	CCA CAA AAG ACT GAA GAC ACG G	Sigma	N/A
MITF-ChIP qPCR ACTB intergenic region (reverse)	ACT TGT TCC TGT GCA CTA TGG T	Sigma	N/A
NEBNext® Multiplex Oligos for Illumina® (Index Primers Set 1)	See manufacturer for details	New England Biolabs	#E7335S
